# Supplementary material for: Chicken faecal microbiota and disturbances induced by single or repeated therapy with tetracycline and streptomycin
Source: BMC Vet Res. 2013 Feb 13;9:30. doi: 10.1186/1746-6148-9-30 (PMC3598895; doi:10.1186/1746-6148-9-30)
Supplement: Additional file 1: Table S1 — List of all reads and OTUs identified after antibiotic treatment in both experiments of this study. [file 1746-6148-9-30-S1.xls]

## Sheet: ATB therapy faeces
Ex1 - experiment 1, single cycle therapy; Ex2 - experiment 2, repeated cycle therapy; Str or Tet - streptomycin or tetracycline therapy; number following the Str or Tet - time in days after the initiation of the therapy
											Qiime	Qiime	Qiime	Qiime	Qiime	Qiime	RDP SeqMatch	RDP SeqMatch
Ex1 Str0	Ex1 Tet0	Ex1 Str2	Ex1 Tet2	Ex2 Str/Tet0	Ex2 Str2	Ex2 Tet2	Ex2 Str14	Ex2 Tet14	Ex2 Str16	Ex2 Tet16	#OTU ID	phylum	class	order	family	genus	S_ab score	species
0	0	0	0	0	0	0	0	1	0	0	98	unclassified_Bacteria					0.429	Barnesiella intestinihominis (T); YIT 11860; AB370251
0	0	0	0	0	0	0	0	1	0	0	213	unclassified_Bacteria					0.491	Slackia exigua (T); ATCC 700122; AF101240
0	0	0	0	1	0	0	0	0	0	0	498	unclassified_Bacteria					0.517	Leptothrix sp. S1.1; DQ241397
0	0	0	0	0	0	0	0	1	0	0	509	unclassified_Bacteria					0.492	Clostridiales bacterium oral taxon 093; CK059; GQ422712
0	0	0	0	0	0	0	0	1	0	0	1030	unclassified_Bacteria					0.558	Parasutterella secunda; YIT 12071; AB491209
0	0	0	0	2	0	0	0	0	0	0	1097	unclassified_Bacteria					0.622	Bifidobacterium pseudolongum subsp. pseudolongum; Patronus; FJ356014
0	0	0	0	0	1	0	30	97	0	0	1187	unclassified_Bacteria					0.488	Rhodococcus sp. NSA6; AB177885
0	0	0	0	1	0	0	0	0	0	0	1232	unclassified_Bacteria					0.599	Bacteroides uniformis; JCM5828; 3; EU136680
0	0	0	0	1	0	0	0	0	0	0	1341	unclassified_Bacteria					0.546	Clostridium ghonii; NCIMB 10636; X73451
0	0	0	0	0	0	0	1	0	0	0	1607	unclassified_Bacteria					0.436	Lactobacillus secaliphilus (T); type strain: TMW 1.1309; AM279150
0	0	0	0	0	0	0	0	0	0	0	1707	unclassified_Bacteria					0.483	Actinomadura madurae; 11075; EF371432
0	0	0	0	0	0	0	0	1	0	0	1792	unclassified_Bacteria					0.465	Gram-negative bacterium cL10-2b-4; AY239469
1	3	0	0	0	0	0	0	0	0	0	2059	unclassified_Bacteria					0.587	rumen bacterium NK4B32; GU324392
1	0	0	0	0	0	0	0	0	0	0	2116	unclassified_Bacteria					0.311	magnetic coccus MP17; pa11; Y13212
0	0	0	0	1	0	0	0	0	0	0	2270	unclassified_Bacteria					0.463	bacterium ic1311; DQ057463
0	0	0	0	0	0	0	4	0	0	0	3204	unclassified_Bacteria					0.621	Lactobacillus sp. L17; AF158996
0	1	0	0	0	0	0	0	0	0	0	3264	unclassified_Bacteria					0.636	rumen bacterium YS2; AF544207
0	0	0	0	1	0	0	0	0	0	0	3345	unclassified_Bacteria					0.602	Lactobacillus acidophilus NCFM; CP000033
0	0	0	0	0	0	0	0	1	0	0	3359	unclassified_Bacteria					0.468	Barnesiella intestinihominis (T); YIT 11860; AB370251
0	0	0	0	1	0	0	0	0	0	0	3375	unclassified_Bacteria					0.463	Bifidobacterium saeculare (T); DSM 6531; D89328
2	0	0	0	0	0	0	0	1	0	0	3539	unclassified_Bacteria					0.581	bacterium ASF500; ASF 500; AF157051
0	0	0	0	2	0	0	0	0	0	0	3740	unclassified_Bacteria					0.651	Lactobacillus sp. KC45b; AF243164
0	0	3	1	0	0	0	0	0	0	0	3819	unclassified_Bacteria					0.689	Clostridium sp. enrichment culture clone NHT38; JF312678
1	0	0	0	0	0	0	0	0	0	0	3884	unclassified_Bacteria					0.659	rumen bacterium YS2; AF544207
0	0	0	0	1	0	0	0	0	0	0	3949	unclassified_Bacteria					0.621	Lactobacillus sp. L17; AF158996
0	0	1	2	0	0	0	0	0	0	0	4260	unclassified_Bacteria					0.664	Shigella sp. BARD11; GQ403792
0	0	4	1	0	0	0	0	0	0	0	4361	unclassified_Bacteria					0.639	Enterococcus cecorum; LMG 12902; AJ301827
0	0	0	0	1	0	0	0	0	0	0	4365	unclassified_Bacteria					0.621	Lactobacillus sp. L17; AF158996
0	0	0	0	1	0	0	0	0	0	0	4380	unclassified_Bacteria					0.453	Clostridium hiranonis; TO-931; AB023970
0	0	0	0	1	0	0	0	0	0	0	4582	unclassified_Bacteria					0.637	Lactobacillus coleohominis; TB-C19; AB425925
0	0	0	0	1	0	0	0	0	0	0	4676	unclassified_Bacteria					0.464	Clostridium cellulosi (T); L09177
0	0	0	0	1	0	0	0	0	0	0	4921	unclassified_Bacteria					0.563	Clostridium hiranonis; TO-931; AB023970
0	0	0	0	1	0	0	0	0	0	0	5343	unclassified_Bacteria					0.410	Selenomonas ruminantium; S150; AB198435
0	0	0	1	0	0	0	0	0	0	0	3803	Acidobacteria	Acidobacteria_Gp3	Gp3			0.728	Acidobacteria bacterium KBS 96; FJ870384
0	0	1	0	0	0	0	0	0	0	0	3695	Acidobacteria	Acidobacteria_Gp4	Gp4			0.848	bacterium Ellin6075; AY234727
0	0	0	0	0	1	0	0	0	0	0	5174	Actinobacteria	Actinobacteria				0.592	Lactobacillus oris; F0423; HM596285
0	0	0	0	0	0	0	0	1	0	0	425	Actinobacteria	Actinobacteria	Actinomycetales			0.831	Actinomyces nasicola (T); type strain: CCUG 46092; AJ508455
0	0	0	0	0	0	0	0	0	0	2	1784	Actinobacteria	Actinobacteria	Actinomycetales			0.869	Actinomyces nasicola (T); type strain: CCUG 46092; AJ508455
0	0	0	0	1	0	0	0	0	0	0	1786	Actinobacteria	Actinobacteria	Actinomycetales			0.628	Actinomyces bovis (T); NCTC 11535; X81061
0	0	1	0	0	0	0	0	0	0	0	3648	Actinobacteria	Actinobacteria	Actinomycetales			0.630	Actinomyces sp.; M1349/94/1; AJ234060
0	0	0	0	1	0	0	0	0	0	0	2009	Actinobacteria	Actinobacteria	Actinomycetales	Actinomycetaceae	Actinobaculum	0.748	Actinobaculum sp. P2P_19 P1; AY207066
0	0	0	0	3	0	0	0	0	0	0	120	Actinobacteria	Actinobacteria	Actinomycetales	Actinomycetaceae	Actinomyces	0.922	Actinomyces urogenitalis (T); AJ243791
0	0	0	0	1	0	0	0	0	0	0	383	Actinobacteria	Actinobacteria	Actinomycetales	Actinomycetaceae	Actinomyces	0.934	Actinomyces urogenitalis (T); AJ243791
0	0	0	0	59	0	0	0	0	1	0	728	Actinobacteria	Actinobacteria	Actinomycetales	Actinomycetaceae	Actinomyces	0.934	Actinomyces urogenitalis (T); AJ243791
0	0	0	0	1	0	0	0	0	0	0	5045	Actinobacteria	Actinobacteria	Actinomycetales	Actinomycetaceae	Actinomyces	0.742	Actinomyces oris; ATCC 27044; GQ421308
0	0	0	0	3	0	0	0	2	2	1	5349	Actinobacteria	Actinobacteria	Actinomycetales	Actinomycetaceae	Actinomyces	0.812	Actinomyces europaeus (T); CCUG 32789A; Y08828
0	1	0	0	1	0	0	0	0	0	0	1852	Actinobacteria	Actinobacteria	Actinomycetales	Brevibacteriaceae	Brevibacterium	0.979	Brevibacterium luteolum (T); type strain: CF87; AJ488509
0	1	1	0	0	0	0	1	2	1	5	2001	Actinobacteria	Actinobacteria	Actinomycetales	Corynebacteriaceae	Corynebacterium	0.991	Corynebacterium sp. C18; AY725812
0	0	0	0	1	0	0	0	0	0	0	2202	Actinobacteria	Actinobacteria	Actinomycetales	Corynebacteriaceae	Corynebacterium	0.928	Corynebacterium aquilae (T); type strain: CECT 5993; AJ496733
0	0	0	0	4	0	0	0	0	0	0	2636	Actinobacteria	Actinobacteria	Actinomycetales	Corynebacteriaceae	Corynebacterium	0.869	Corynebacterium aquilae (T); type strain: CECT 5993; AJ496733
0	0	0	0	0	0	0	0	1	0	0	3564	Actinobacteria	Actinobacteria	Actinomycetales	Corynebacteriaceae	Corynebacterium	0.863	Corynebacterium sphenisci (T); CECT 5990 = type strain; AJ440964
0	1	0	0	0	0	0	0	0	0	0	3415	Actinobacteria	Actinobacteria	Actinomycetales	Dermabacteraceae	Brachybacterium	0.954	Brachybacterium sp. DS-11; AB617574
0	0	1	0	0	0	0	0	0	0	0	276	Actinobacteria	Actinobacteria	Actinomycetales	Intrasporangiaceae	Phycicoccus	1.000	Tetrasphaera sp. MOLA 314; AM945547
0	2	3	2	0	0	0	0	0	0	0	151	Actinobacteria	Actinobacteria	Actinomycetales	Microbacteriaceae	Curtobacterium	1.000	Curtobacterium sp. SG041; AF474329
0	1	0	0	0	0	0	0	0	0	0	2212	Actinobacteria	Actinobacteria	Actinomycetales	Microbacteriaceae	Microbacterium	0.946	Microbacterium sp. C6; EU362179
0	0	1	0	0	0	0	0	0	0	0	2601	Actinobacteria	Actinobacteria	Actinomycetales	Microbacteriaceae	Rathayibacter	0.961	Rathayibacter rathayi (T); DSM 7485; X77439
0	1	0	0	0	0	0	0	0	0	0	2935	Actinobacteria	Actinobacteria	Actinomycetales	Micrococcaceae	Kocuria	1.000	Kocuria kristinae (T); DSM 20032; X80749
0	0	0	0	2	0	0	3	0	0	0	3195	Actinobacteria	Actinobacteria	Actinomycetales	Micrococcaceae	Rothia	1.000	Rothia nasimurium (T); CCUG 35957; AJ131121
0	0	0	0	1	0	0	0	0	0	1	412	Actinobacteria	Actinobacteria	Actinomycetales	Pseudonocardiaceae		0.771	Saccharopolyspora pogona; NRRL 30141; DQ069279
0	0	0	0	1	0	0	1	0	0	1	3633	Actinobacteria	Actinobacteria	Actinomycetales	Pseudonocardiaceae		0.839	Saccharopolyspora sp. 6015; EU438903
1	0	1	0	0	0	0	0	0	0	0	4616	Actinobacteria	Actinobacteria	Actinomycetales	Sanguibacteraceae	Sanguibacter	1.000	Sanguibacter sp.; 1234; Y09657
0	0	0	0	1	0	0	0	0	0	1	4187	Actinobacteria	Actinobacteria	Actinomycetales	Streptosporangiaceae	Nonomuraea	0.946	Nonomuraea turkmeniaca (T); DSM43926; AF277201
0	0	0	0	1	0	0	1	0	0	0	177	Actinobacteria	Actinobacteria	Bifidobacteriales	Bifidobacteriaceae		0.793	Bifidobacterium sp. LISPASI-P3; FJ858733
0	0	0	0	2	0	0	2	0	0	0	783	Actinobacteria	Actinobacteria	Bifidobacteriales	Bifidobacteriaceae		0.722	Bifidobacterium pseudolongum subsp. pseudolongum; T64; AY174109
0	0	0	0	1	0	0	0	2	0	0	4008	Actinobacteria	Actinobacteria	Bifidobacteriales	Bifidobacteriaceae		0.728	Bifidobacterium saeculare (T); DSM 6531; D89328
0	0	0	0	3	0	0	0	0	0	0	4096	Actinobacteria	Actinobacteria	Bifidobacteriales	Bifidobacteriaceae		0.632	Bifidobacterium pseudolongum subsp. globosum; T29; AY174105
0	0	0	0	0	0	0	0	1	0	0	4923	Actinobacteria	Actinobacteria	Bifidobacteriales	Bifidobacteriaceae		0.752	Bifidobacterium saeculare (T); DSM 6531; D89328
0	0	0	0	4	0	0	0	12	0	2	62	Actinobacteria	Actinobacteria	Bifidobacteriales	Bifidobacteriaceae	Aeriscardovia	0.836	Bifidobacteriaceae genomosp. C1; C5AKM003; AY278612
0	0	0	0	137	0	0	0	11	0	0	1411	Actinobacteria	Actinobacteria	Bifidobacteriales	Bifidobacteriaceae	Aeriscardovia	1.000	Aeriscardovia aeriphila; T4; AY174104
0	0	0	0	1	0	0	0	0	0	0	1804	Actinobacteria	Actinobacteria	Bifidobacteriales	Bifidobacteriaceae	Aeriscardovia	0.922	Aeriscardovia aeriphila; T4; AY174104
0	0	0	0	1	0	0	0	0	0	0	2713	Actinobacteria	Actinobacteria	Bifidobacteriales	Bifidobacteriaceae	Aeriscardovia	0.781	Aeriscardovia aeriphila; T4; AY174104
0	0	0	0	1	0	0	0	0	0	0	2717	Actinobacteria	Actinobacteria	Bifidobacteriales	Bifidobacteriaceae	Aeriscardovia	0.621	Lactobacillus sp. L17; AF158996
0	0	0	0	0	0	0	0	1	0	0	3009	Actinobacteria	Actinobacteria	Bifidobacteriales	Bifidobacteriaceae	Aeriscardovia	0.506	Aeriscardovia aeriphila (T); T6; AY174107
0	0	0	0	1	0	0	0	5	0	0	3561	Actinobacteria	Actinobacteria	Bifidobacteriales	Bifidobacteriaceae	Aeriscardovia	0.790	Aeriscardovia aeriphila (T); T6; AY174107
0	0	0	0	3	0	0	0	0	0	0	3692	Actinobacteria	Actinobacteria	Bifidobacteriales	Bifidobacteriaceae	Aeriscardovia	1.000	Aeriscardovia aeriphila; T4; AY174104
0	0	0	0	2	0	0	0	0	0	0	4631	Actinobacteria	Actinobacteria	Bifidobacteriales	Bifidobacteriaceae	Aeriscardovia	0.763	Bifidobacterium pseudolongum subsp. pseudolongum; Patronus; FJ356014
0	0	0	0	1	0	0	0	0	0	0	4740	Actinobacteria	Actinobacteria	Bifidobacteriales	Bifidobacteriaceae	Aeriscardovia	0.595	Bacillus sp. LMG 19410; LMG-19410; AJ400577
0	0	0	0	21	0	2	2	50	0	0	4816	Actinobacteria	Actinobacteria	Bifidobacteriales	Bifidobacteriaceae	Aeriscardovia	0.766	Aeriscardovia aeriphila (T); T6; AY174107
0	0	0	0	1	0	0	0	0	0	0	5126	Actinobacteria	Actinobacteria	Bifidobacteriales	Bifidobacteriaceae	Aeriscardovia	0.815	Aeriscardovia aeriphila; T4; AY174104
0	0	0	0	0	0	0	0	1	0	0	5234	Actinobacteria	Actinobacteria	Bifidobacteriales	Bifidobacteriaceae	Aeriscardovia	0.689	Aeriscardovia aeriphila (T); T6; AY174107
0	0	0	0	40	0	0	2	4	1	0	625	Actinobacteria	Actinobacteria	Bifidobacteriales	Bifidobacteriaceae	Bifidobacterium	0.761	Bifidobacterium pseudolongum subsp. globosum; T29; AY174105
13	11	0	0	3	1	0	0	0	0	0	871	Actinobacteria	Actinobacteria	Bifidobacteriales	Bifidobacteriaceae	Bifidobacterium	1.000	Bifidobacterium saeculare (T); DSM 6531; D89328
0	0	0	0	1	0	0	0	0	0	0	933	Actinobacteria	Actinobacteria	Bifidobacteriales	Bifidobacteriaceae	Bifidobacterium	0.821	Bifidobacterium scardovii (T); CCUG 13008; AJ307005
0	0	0	0	1	0	0	0	0	0	0	1055	Actinobacteria	Actinobacteria	Bifidobacteriales	Bifidobacteriaceae	Bifidobacterium	0.948	Bifidobacterium pullorum (T); JCM 1214; D86196
1	0	0	0	4	0	0	0	2	0	0	1315	Actinobacteria	Actinobacteria	Bifidobacteriales	Bifidobacteriaceae	Bifidobacterium	0.813	Bifidobacterium saeculare (T); DSM 6531; D89328
0	0	0	0	1	0	0	0	0	0	0	1474	Actinobacteria	Actinobacteria	Bifidobacteriales	Bifidobacteriaceae	Bifidobacterium	0.796	Bifidobacterium choerinum (T); ATCC 27686; D86186
0	0	0	0	5	0	0	0	0	0	2	1497	Actinobacteria	Actinobacteria	Bifidobacteriales	Bifidobacteriaceae	Bifidobacterium	0.991	Bifidobacterium pseudolongum subsp. pseudolongum; Patronus; FJ356014
353	306	15	15	249	7	0	25	14	10	3	1706	Actinobacteria	Actinobacteria	Bifidobacteriales	Bifidobacteriaceae	Bifidobacterium	1.000	Bifidobacterium saeculare (T); DSM 6531; D89328
0	0	0	0	2	0	0	1	3	0	0	1851	Actinobacteria	Actinobacteria	Bifidobacteriales	Bifidobacteriaceae	Bifidobacterium	0.769	Bifidobacterium sp. HMLN12; JF519685
0	0	0	0	2	0	0	1	0	0	0	1853	Actinobacteria	Actinobacteria	Bifidobacteriales	Bifidobacteriaceae	Bifidobacterium	0.799	Bifidobacterium longum subsp. longum; THT-010301; EF370991
0	0	0	0	0	0	0	1	0	0	0	2046	Actinobacteria	Actinobacteria	Bifidobacteriales	Bifidobacteriaceae	Bifidobacterium	0.838	Bifidobacterium saeculare (T); DSM 6531; D89328
1	0	0	0	0	0	0	0	0	0	0	2169	Actinobacteria	Actinobacteria	Bifidobacteriales	Bifidobacteriaceae	Bifidobacterium	0.818	Bifidobacterium saeculare (T); DSM 6531; D89328
0	0	0	0	1	0	0	0	0	0	0	2385	Actinobacteria	Actinobacteria	Bifidobacteriales	Bifidobacteriaceae	Bifidobacterium	0.771	Bifidobacterium choerinum (T); ATCC 27686; D86186
0	0	0	0	6	0	0	0	1	0	0	2583	Actinobacteria	Actinobacteria	Bifidobacteriales	Bifidobacteriaceae	Bifidobacterium	0.747	Bifidobacterium pseudolongum subsp. pseudolongum; T64; AY174109
0	0	0	0	2	0	0	1	0	0	0	2758	Actinobacteria	Actinobacteria	Bifidobacteriales	Bifidobacteriaceae	Bifidobacterium	0.817	Bifidobacterium pseudolongum (T); JCM 5820; D86194
0	0	0	0	0	0	0	0	1	0	0	3256	Actinobacteria	Actinobacteria	Bifidobacteriales	Bifidobacteriaceae	Bifidobacterium	0.872	swine fecal bacterium RF2C-Pec1; FJ753837
0	0	0	0	2	0	0	0	0	0	0	3360	Actinobacteria	Actinobacteria	Bifidobacteriales	Bifidobacteriaceae	Bifidobacterium	0.785	Bifidobacterium sp. AFB23-4; AB559506
0	0	0	0	4	1	0	0	1	1	0	3679	Actinobacteria	Actinobacteria	Bifidobacteriales	Bifidobacteriaceae	Bifidobacterium	0.954	Bifidobacterium pullorum (T); JCM 1214; D86196
0	0	0	0	2	0	0	0	0	0	0	3955	Actinobacteria	Actinobacteria	Bifidobacteriales	Bifidobacteriaceae	Bifidobacterium	0.750	Bifidobacterium pullorum (T); JCM 1214; D86196
0	0	0	0	2	0	0	0	0	0	0	4147	Actinobacteria	Actinobacteria	Bifidobacteriales	Bifidobacteriaceae	Bifidobacterium	0.804	Bifidobacterium pseudolongum subsp. pseudolongum; Patronus; FJ356014
0	0	0	0	1	0	0	0	0	0	0	4272	Actinobacteria	Actinobacteria	Bifidobacteriales	Bifidobacteriaceae	Bifidobacterium	0.759	Bifidobacterium pseudolongum subsp. pseudolongum; T30; AY174106
0	0	0	0	1	0	0	0	0	0	0	4322	Actinobacteria	Actinobacteria	Bifidobacteriales	Bifidobacteriaceae	Bifidobacterium	1.000	Bifidobacterium pullorum (T); JCM 1214; D86196
0	0	0	0	1	0	0	0	0	0	0	4345	Actinobacteria	Actinobacteria	Bifidobacteriales	Bifidobacteriaceae	Bifidobacterium	0.787	Bifidobacterium saeculare (T); DSM 6531; D89328
0	0	0	0	352	0	0	27	48	1	10	4440	Actinobacteria	Actinobacteria	Bifidobacteriales	Bifidobacteriaceae	Bifidobacterium	1.000	Bifidobacterium pseudolongum subsp. pseudolongum; DBF 0210; AB186298
0	0	0	0	6	0	0	0	0	0	0	4476	Actinobacteria	Actinobacteria	Bifidobacteriales	Bifidobacteriaceae	Bifidobacterium	0.920	Bifidobacterium choerinum (T); ATCC 27686; D86186
0	0	0	0	0	0	0	1	0	0	0	4480	Actinobacteria	Actinobacteria	Bifidobacteriales	Bifidobacteriaceae	Bifidobacterium	0.817	Bifidobacterium pullorum (T); JCM 1214; D86196
0	0	0	0	1	0	0	0	0	0	0	4488	Actinobacteria	Actinobacteria	Bifidobacteriales	Bifidobacteriaceae	Bifidobacterium	0.784	Bifidobacterium pseudolongum subsp. pseudolongum; Patronus; FJ356014
0	0	0	0	11	0	0	4	1	0	0	5028	Actinobacteria	Actinobacteria	Bifidobacteriales	Bifidobacteriaceae	Bifidobacterium	0.872	Bifidobacterium saeculare (T); DSM 6531; D89328
0	0	0	0	7	0	0	2	1	0	1	5072	Actinobacteria	Actinobacteria	Bifidobacteriales	Bifidobacteriaceae	Bifidobacterium	0.857	Bifidobacterium pseudolongum subsp. pseudolongum; Patronus; FJ356014
1	0	0	0	0	0	0	0	0	0	0	5101	Actinobacteria	Actinobacteria	Bifidobacteriales	Bifidobacteriaceae	Bifidobacterium	0.939	Bifidobacterium saeculare (T); DSM 6531; D89328
0	0	0	0	6	0	0	0	0	0	0	5191	Actinobacteria	Actinobacteria	Bifidobacteriales	Bifidobacteriaceae	Bifidobacterium	0.774	Bifidobacterium saeculare (T); DSM 6531; D89328
0	0	0	0	1	0	0	0	0	0	0	2044	Actinobacteria	Actinobacteria	Bifidobacteriales	Bifidobacteriaceae	Gardnerella	0.718	Gardnerella vaginalis; NML 060420; EF194095
0	0	0	0	7	0	0	0	0	0	0	2489	Actinobacteria	Actinobacteria	Bifidobacteriales	Bifidobacteriaceae	Gardnerella	0.772	Gardnerella vaginalis; NML 060420; EF194095
0	0	0	0	0	0	0	2	0	0	0	431	Actinobacteria	Actinobacteria	Coriobacteriales	Coriobacteriaceae		0.684	Paraeggerthella hongkongensis; HKU11; AY321959
0	0	0	0	0	1	0	0	0	0	0	778	Actinobacteria	Actinobacteria	Coriobacteriales	Coriobacteriaceae		0.772	Collinsella tanakaei; YIT 12064; AB490808
0	0	0	0	1	0	0	0	0	0	0	1213	Actinobacteria	Actinobacteria	Coriobacteriales	Coriobacteriaceae		0.627	Collinsella intestinalis; JCM 10643; AB558489
12	14	0	0	0	0	0	0	0	0	0	1421	Actinobacteria	Actinobacteria	Coriobacteriales	Coriobacteriaceae		0.802	Adlercreutzia equolifaciens (T); FJC-B9; AB306661
0	0	0	0	1	0	0	0	0	0	0	1782	Actinobacteria	Actinobacteria	Coriobacteriales	Coriobacteriaceae		0.462	Slackia exigua (T); ATCC 700122; AF101240
0	0	0	0	0	1	0	0	0	0	0	2608	Actinobacteria	Actinobacteria	Coriobacteriales	Coriobacteriaceae		0.520	Olsenella sp. F0004; EU592964
0	0	0	0	1	0	0	0	0	0	0	2696	Actinobacteria	Actinobacteria	Coriobacteriales	Coriobacteriaceae		0.581	Lactobacillus panis (T); DSM 6035T; X94230
0	0	0	0	0	0	0	1	0	0	0	3061	Actinobacteria	Actinobacteria	Coriobacteriales	Coriobacteriaceae		0.636	Lactobacillus jensenii; ZDY161a; EU559601
0	0	0	0	3	0	0	0	1	1	0	3124	Actinobacteria	Actinobacteria	Coriobacteriales	Coriobacteriaceae		0.607	Lactobacillus sp. L17; AF158996
0	0	0	0	0	2	0	0	1	0	0	3701	Actinobacteria	Actinobacteria	Coriobacteriales	Coriobacteriaceae		0.619	Collinsella tanakaei; YIT 12063; AB490807
0	0	0	0	5	1	0	1	2	0	0	4387	Actinobacteria	Actinobacteria	Coriobacteriales	Coriobacteriaceae		0.624	Enterorhabdus caecimuris; B7; DQ789120
0	1	0	0	0	0	0	0	0	0	0	4573	Actinobacteria	Actinobacteria	Coriobacteriales	Coriobacteriaceae		0.605	Collinsella tanakaei; YIT 12063; AB490807
0	0	0	0	1	0	0	0	0	0	0	4996	Actinobacteria	Actinobacteria	Coriobacteriales	Coriobacteriaceae		0.580	Slackia exigua (T); ATCC 700122; AF101240
0	0	0	0	0	1	0	0	0	0	0	5077	Actinobacteria	Actinobacteria	Coriobacteriales	Coriobacteriaceae		0.595	Lactobacillus sp. KC45b; AF215875
1	0	0	0	1	0	0	0	0	0	0	5253	Actinobacteria	Actinobacteria	Coriobacteriales	Coriobacteriaceae		0.607	Lactobacillus sp. L17; AF158996
3	0	0	0	0	0	0	0	0	0	0	5348	Actinobacteria	Actinobacteria	Coriobacteriales	Coriobacteriaceae		0.815	Adlercreutzia equolifaciens (T); FJC-B9; AB306661
0	0	0	0	1	0	0	0	0	0	0	4153	Actinobacteria	Actinobacteria	Coriobacteriales	Coriobacteriaceae	Asaccharobacter	0.639	Asaccharobacter celatus (T); do03; AB266102
0	0	0	0	2	4	0	0	0	0	0	1588	Actinobacteria	Actinobacteria	Coriobacteriales	Coriobacteriaceae	Atopobium	0.979	Atopobium sp. BS2; HQ616367
2	4	0	0	21	120	0	5	3	0	0	2722	Actinobacteria	Actinobacteria	Coriobacteriales	Coriobacteriaceae	Atopobium	0.803	Olsenella sp. F0206; EU592965
0	0	0	0	1	0	0	0	0	0	0	3477	Actinobacteria	Actinobacteria	Coriobacteriales	Coriobacteriaceae	Atopobium	0.872	Atopobium rimae (T); ATCC49626; AF292371
0	0	0	0	1	1	0	0	0	0	0	4674	Actinobacteria	Actinobacteria	Coriobacteriales	Coriobacteriaceae	Atopobium	0.627	Lactobacillus panis (T); DSM 6035T; X94230
0	0	0	0	11	1	0	0	0	0	0	4757	Actinobacteria	Actinobacteria	Coriobacteriales	Coriobacteriaceae	Atopobium	0.812	Atopobium rimae; WWP_SS10_G12; GU425926
0	0	0	0	0	2	0	1	1	0	0	138	Actinobacteria	Actinobacteria	Coriobacteriales	Coriobacteriaceae	Collinsella	0.838	Collinsella tanakaei; YIT 12064; AB490808
0	0	0	0	0	4	0	0	0	0	0	184	Actinobacteria	Actinobacteria	Coriobacteriales	Coriobacteriaceae	Collinsella	0.801	Collinsella stercoris; JCM 10641; AB558488
4	0	0	0	0	1	0	0	0	0	0	550	Actinobacteria	Actinobacteria	Coriobacteriales	Coriobacteriaceae	Collinsella	0.841	Coriobacterium sp. 3WC8.1; AJ586811
0	0	0	0	1	1	0	0	0	0	0	710	Actinobacteria	Actinobacteria	Coriobacteriales	Coriobacteriaceae	Collinsella	0.757	Collinsella tanakaei; YIT 12064; AB490808
0	0	0	0	0	1	0	0	0	0	0	803	Actinobacteria	Actinobacteria	Coriobacteriales	Coriobacteriaceae	Collinsella	0.852	Collinsella tanakaei; YIT 12063; AB490807
0	0	0	0	0	1	0	0	0	0	0	816	Actinobacteria	Actinobacteria	Coriobacteriales	Coriobacteriaceae	Collinsella	0.755	Coriobacterium sp. 3WC8.1; AJ586811
0	0	0	0	0	5	0	0	0	0	0	886	Actinobacteria	Actinobacteria	Coriobacteriales	Coriobacteriaceae	Collinsella	0.738	Collinsella stercoris; JCM 10641; AB558488
0	0	0	0	2	2	0	0	0	0	0	1189	Actinobacteria	Actinobacteria	Coriobacteriales	Coriobacteriaceae	Collinsella	0.820	Coriobacterium sp. 3WC8.1; AJ586811
0	0	0	0	0	1	0	0	0	0	0	1305	Actinobacteria	Actinobacteria	Coriobacteriales	Coriobacteriaceae	Collinsella	0.791	Collinsella tanakaei; YIT 12063; AB490807
46	34	3	0	10	126	0	4	0	3	0	1724	Actinobacteria	Actinobacteria	Coriobacteriales	Coriobacteriaceae	Collinsella	0.822	Collinsella stercoris; JCM 10641; AB558488
2	0	0	0	3	11	0	1	3	0	0	1791	Actinobacteria	Actinobacteria	Coriobacteriales	Coriobacteriaceae	Collinsella	0.785	Collinsella tanakaei; YIT 12063; AB490807
0	0	0	0	0	2	0	1	0	0	0	1900	Actinobacteria	Actinobacteria	Coriobacteriales	Coriobacteriaceae	Collinsella	0.673	Collinsella stercoris; JCM 10641; AB558488
0	2	0	0	1	0	0	0	0	0	0	2183	Actinobacteria	Actinobacteria	Coriobacteriales	Coriobacteriaceae	Collinsella	0.796	Collinsella tanakaei; YIT 12063; AB490807
0	0	0	0	0	1	0	0	0	0	0	2362	Actinobacteria	Actinobacteria	Coriobacteriales	Coriobacteriaceae	Collinsella	0.722	Collinsella tanakaei; YIT 12064; AB490808
0	0	0	0	0	1	0	0	0	0	0	2373	Actinobacteria	Actinobacteria	Coriobacteriales	Coriobacteriaceae	Collinsella	0.820	Collinsella tanakaei; YIT 12063; AB490807
190	135	19	0	19	73	0	23	18	3	1	2490	Actinobacteria	Actinobacteria	Coriobacteriales	Coriobacteriaceae	Collinsella	0.880	Coriobacterium sp. 3WC8.1; AJ586811
0	0	0	0	0	2	0	0	1	0	0	2693	Actinobacteria	Actinobacteria	Coriobacteriales	Coriobacteriaceae	Collinsella	0.810	Coriobacterium sp. 3WC8.1; AJ586811
16	21	3	1	3	26	0	1	0	2	0	2759	Actinobacteria	Actinobacteria	Coriobacteriales	Coriobacteriaceae	Collinsella	0.804	Collinsella aerofaciens; JCM 10188; AB616131
0	0	0	0	1	0	0	0	0	0	0	2843	Actinobacteria	Actinobacteria	Coriobacteriales	Coriobacteriaceae	Collinsella	0.730	Collinsella tanakaei; YIT 12063; AB490807
1	0	0	0	0	1	0	0	0	0	0	3443	Actinobacteria	Actinobacteria	Coriobacteriales	Coriobacteriaceae	Collinsella	0.754	Collinsella aerofaciens; JCM 10188; AB616131
0	0	0	0	1	1	0	0	0	0	0	3655	Actinobacteria	Actinobacteria	Coriobacteriales	Coriobacteriaceae	Collinsella	0.756	Coriobacterium sp. 3WC8.1; AJ586811
12	34	9	1	2	7	0	0	1	0	1	3970	Actinobacteria	Actinobacteria	Coriobacteriales	Coriobacteriaceae	Collinsella	0.817	Coriobacterium sp. 3WC8.1; AJ586811
0	0	0	0	0	2	0	0	0	0	0	4064	Actinobacteria	Actinobacteria	Coriobacteriales	Coriobacteriaceae	Collinsella	0.715	Collinsella stercoris; JCM 10641; AB558488
0	0	0	0	0	1	0	0	0	0	0	4250	Actinobacteria	Actinobacteria	Coriobacteriales	Coriobacteriaceae	Collinsella	0.813	Collinsella stercoris; JCM 10641; AB558488
0	0	0	0	2	3	0	0	1	0	0	4254	Actinobacteria	Actinobacteria	Coriobacteriales	Coriobacteriaceae	Collinsella	0.851	Coriobacterium sp. CCUG 33917; AJ131149
0	0	0	0	0	0	0	0	0	0	0	4764	Actinobacteria	Actinobacteria	Coriobacteriales	Coriobacteriaceae	Collinsella	0.703	Collinsella aerofaciens; JCM 10188; AB616131
0	0	0	0	0	0	0	0	1	0	0	4951	Actinobacteria	Actinobacteria	Coriobacteriales	Coriobacteriaceae	Collinsella	0.738	Collinsella aerofaciens; G118; AJ245919
0	1	0	0	0	0	0	0	0	0	0	4959	Actinobacteria	Actinobacteria	Coriobacteriales	Coriobacteriaceae	Collinsella	0.807	Coriobacterium sp. 3WC8.1; AJ586811
0	0	0	0	1	2	0	0	0	0	0	5120	Actinobacteria	Actinobacteria	Coriobacteriales	Coriobacteriaceae	Collinsella	0.842	Coriobacterium sp. 3WC8.1; AJ586811
17	15	2	1	1	13	0	1	0	0	0	5235	Actinobacteria	Actinobacteria	Coriobacteriales	Coriobacteriaceae	Collinsella	0.802	Collinsella tanakaei; YIT 12063; AB490807
0	0	0	0	0	0	0	1	1	0	0	5351	Actinobacteria	Actinobacteria	Coriobacteriales	Coriobacteriaceae	Collinsella	0.704	Collinsella tanakaei; YIT 12064; AB490808
0	0	0	0	0	4	0	0	0	0	0	4864	Actinobacteria	Actinobacteria	Coriobacteriales	Coriobacteriaceae	Coriobacterium	0.624	Collinsella stercoris; JCM 10641; AB558488
6	6	0	0	0	0	0	0	0	0	0	1555	Actinobacteria	Actinobacteria	Coriobacteriales	Coriobacteriaceae	Eggerthella	0.764	Eggerthella lenta; SECO-Mt75m2; AY937380
0	3	0	0	0	0	0	0	0	0	0	3991	Actinobacteria	Actinobacteria	Coriobacteriales	Coriobacteriaceae	Eggerthella	0.822	Eggerthella lenta; SECO-Mt75m2; AY937380
0	0	0	0	1	0	0	0	0	0	0	3619	Actinobacteria	Actinobacteria	Coriobacteriales	Coriobacteriaceae	Enterorhabdus	0.602	Enterorhabdus caecimuris; B7; DQ789120
0	0	0	0	1	0	0	0	0	0	0	4274	Actinobacteria	Actinobacteria	Coriobacteriales	Coriobacteriaceae	Enterorhabdus	0.669	Enterorhabdus mucosicola (T); type strain: Mt1B8; AM747811
0	0	0	0	11	0	0	0	0	0	0	2082	Actinobacteria	Actinobacteria	Coriobacteriales	Coriobacteriaceae	Gordonibacter	0.663	Gordonibacter pamelaeae; JCM 16334; AB566419
0	0	0	0	0	0	0	0	3	0	0	4718	Actinobacteria	Actinobacteria	Coriobacteriales	Coriobacteriaceae	Gordonibacter	0.550	Eggerthella sp. YY7918; AB379693
0	0	0	0	1	0	0	0	0	0	0	61	Actinobacteria	Actinobacteria	Coriobacteriales	Coriobacteriaceae	Olsenella	0.764	Olsenella uli (T); ATCC49627; AF292373
0	0	0	0	0	1	0	0	0	0	0	249	Actinobacteria	Actinobacteria	Coriobacteriales	Coriobacteriaceae	Olsenella	0.784	Olsenella sp. BS-3; GU045476
0	0	0	0	0	2	0	0	0	0	0	275	Actinobacteria	Actinobacteria	Coriobacteriales	Coriobacteriaceae	Olsenella	0.752	Olsenella sp. BS-3; GU045476
0	0	0	0	0	1	0	0	0	1	0	338	Actinobacteria	Actinobacteria	Coriobacteriales	Coriobacteriaceae	Olsenella	0.758	Olsenella uli (T); ATCC49627; AF292373
0	0	0	0	0	0	0	0	2	0	0	545	Actinobacteria	Actinobacteria	Coriobacteriales	Coriobacteriaceae	Olsenella	0.676	Olsenella uli (T); ATCC49627; AF292373
1	0	0	0	0	0	0	0	0	0	0	678	Actinobacteria	Actinobacteria	Coriobacteriales	Coriobacteriaceae	Olsenella	0.664	Olsenella uli (T); ATCC49627; AF292373
0	1	0	0	0	0	0	0	0	0	0	774	Actinobacteria	Actinobacteria	Coriobacteriales	Coriobacteriaceae	Olsenella	0.709	Olsenella uli (T); ATCC49627; AF292373
0	0	0	0	1	0	0	0	0	0	0	842	Actinobacteria	Actinobacteria	Coriobacteriales	Coriobacteriaceae	Olsenella	0.673	Olsenella uli (T); ATCC49627; AF292373
0	0	0	0	0	1	0	0	0	0	0	1139	Actinobacteria	Actinobacteria	Coriobacteriales	Coriobacteriaceae	Olsenella	0.817	Olsenella uli (T); ATCC49627; AF292373
0	0	0	0	2	1	0	0	0	0	0	1259	Actinobacteria	Actinobacteria	Coriobacteriales	Coriobacteriaceae	Olsenella	0.746	Olsenella uli (T); ATCC49627; AF292373
0	0	0	0	4	23	0	0	2	0	0	1272	Actinobacteria	Actinobacteria	Coriobacteriales	Coriobacteriaceae	Olsenella	0.644	Olsenella uli (T); ATCC49627; AF292373
0	0	0	0	3	19	0	1	2	0	0	1340	Actinobacteria	Actinobacteria	Coriobacteriales	Coriobacteriaceae	Olsenella	0.763	Olsenella uli (T); ATCC49627; AF292373
0	0	0	0	0	1	0	0	0	0	0	1416	Actinobacteria	Actinobacteria	Coriobacteriales	Coriobacteriaceae	Olsenella	0.829	Olsenella uli (T); ATCC49627; AF292373
1	1	0	0	1	5	0	0	0	0	0	1466	Actinobacteria	Actinobacteria	Coriobacteriales	Coriobacteriaceae	Olsenella	0.799	Olsenella uli (T); ATCC49627; AF292373
0	0	0	0	1	1	0	0	0	0	0	1728	Actinobacteria	Actinobacteria	Coriobacteriales	Coriobacteriaceae	Olsenella	0.723	Olsenella uli (T); ATCC49627; AF292373
1	0	0	0	0	0	0	0	0	0	0	1758	Actinobacteria	Actinobacteria	Coriobacteriales	Coriobacteriaceae	Olsenella	0.699	Olsenella uli (T); ATCC49627; AF292373
0	0	0	0	1	1	0	0	0	0	0	1842	Actinobacteria	Actinobacteria	Coriobacteriales	Coriobacteriaceae	Olsenella	0.620	Olsenella uli (T); ATCC49627; AF292373
0	0	0	0	3	4	0	0	0	0	0	2128	Actinobacteria	Actinobacteria	Coriobacteriales	Coriobacteriaceae	Olsenella	0.861	Olsenella uli (T); ATCC49627; AF292373
0	0	0	0	0	1	0	0	0	0	0	2197	Actinobacteria	Actinobacteria	Coriobacteriales	Coriobacteriaceae	Olsenella	0.716	Olsenella uli (T); ATCC49627; AF292373
0	0	0	0	1	16	0	0	0	0	0	2285	Actinobacteria	Actinobacteria	Coriobacteriales	Coriobacteriaceae	Olsenella	0.643	Olsenella uli (T); ATCC49627; AF292373
0	0	0	0	0	1	0	0	1	1	0	2351	Actinobacteria	Actinobacteria	Coriobacteriales	Coriobacteriaceae	Olsenella	0.766	Olsenella uli (T); ATCC49627; AF292373
0	0	0	0	1	0	0	0	0	0	0	2495	Actinobacteria	Actinobacteria	Coriobacteriales	Coriobacteriaceae	Olsenella	0.625	Olsenella uli (T); ATCC49627; AF292373
20	8	1	0	1	9	0	0	2	0	0	2779	Actinobacteria	Actinobacteria	Coriobacteriales	Coriobacteriaceae	Olsenella	0.838	Olsenella uli (T); ATCC49627; AF292373
0	0	0	0	1	0	0	0	0	0	0	2853	Actinobacteria	Actinobacteria	Coriobacteriales	Coriobacteriaceae	Olsenella	0.750	Olsenella uli (T); ATCC49627; AF292373
3	2	0	0	3	0	0	0	3	0	0	3000	Actinobacteria	Actinobacteria	Coriobacteriales	Coriobacteriaceae	Olsenella	0.705	Olsenella uli (T); ATCC49627; AF292373
1	0	0	0	9	11	0	2	5	0	0	3023	Actinobacteria	Actinobacteria	Coriobacteriales	Coriobacteriaceae	Olsenella	0.782	Olsenella uli (T); ATCC49627; AF292373
0	0	0	0	0	1	0	0	0	0	0	3543	Actinobacteria	Actinobacteria	Coriobacteriales	Coriobacteriaceae	Olsenella	0.820	Olsenella uli (T); ATCC49627; AF292373
0	0	0	0	0	1	0	0	0	0	0	3592	Actinobacteria	Actinobacteria	Coriobacteriales	Coriobacteriaceae	Olsenella	0.749	Olsenella uli (T); ATCC49627; AF292373
0	0	0	0	0	0	0	0	1	0	0	3613	Actinobacteria	Actinobacteria	Coriobacteriales	Coriobacteriaceae	Olsenella	0.517	Olsenella uli (T); ATCC49627; AF292373
0	0	0	0	0	0	0	0	1	0	0	3639	Actinobacteria	Actinobacteria	Coriobacteriales	Coriobacteriaceae	Olsenella	0.637	Olsenella uli (T); ATCC49627; AF292373
0	2	0	0	7	2	0	0	7	1	0	3663	Actinobacteria	Actinobacteria	Coriobacteriales	Coriobacteriaceae	Olsenella	0.614	Lactobacillus sp. L17; AF158996
1398	327	60	2	139	716	0	10	159	14	0	3724	Actinobacteria	Actinobacteria	Coriobacteriales	Coriobacteriaceae	Olsenella	0.827	Olsenella uli (T); ATCC49627; AF292373
1	0	0	0	0	0	0	0	0	0	0	3764	Actinobacteria	Actinobacteria	Coriobacteriales	Coriobacteriaceae	Olsenella	0.700	Olsenella uli (T); ATCC49627; AF292373
0	0	0	0	1	0	0	0	0	0	0	3895	Actinobacteria	Actinobacteria	Coriobacteriales	Coriobacteriaceae	Olsenella	0.869	Atopobium sp. F0209; EU592966
0	0	0	0	2	0	0	0	0	0	0	4285	Actinobacteria	Actinobacteria	Coriobacteriales	Coriobacteriaceae	Olsenella	0.617	Olsenella uli (T); ATCC49627; AF292373
0	0	0	0	1	0	0	0	0	0	0	4337	Actinobacteria	Actinobacteria	Coriobacteriales	Coriobacteriaceae	Olsenella	0.793	Olsenella uli (T); ATCC49627; AF292373
0	0	0	0	1	0	0	0	0	0	0	4530	Actinobacteria	Actinobacteria	Coriobacteriales	Coriobacteriaceae	Olsenella	0.644	Olsenella uli (T); ATCC49627; AF292373
1	0	0	0	0	2	0	0	1	0	0	4819	Actinobacteria	Actinobacteria	Coriobacteriales	Coriobacteriaceae	Olsenella	0.773	Olsenella uli (T); ATCC49627; AF292373
0	0	0	0	0	0	0	0	1	0	0	5105	Actinobacteria	Actinobacteria	Coriobacteriales	Coriobacteriaceae	Olsenella	0.650	Olsenella profusa (T); D315A-29; AF292374
0	0	0	0	0	0	0	0	1	0	0	5140	Actinobacteria	Actinobacteria	Coriobacteriales	Coriobacteriaceae	Olsenella	0.712	Olsenella uli (T); ATCC49627; AF292373
0	0	0	0	0	1	0	0	1	0	0	5228	Actinobacteria	Actinobacteria	Coriobacteriales	Coriobacteriaceae	Olsenella	0.609	Olsenella uli (T); ATCC49627; AF292373
0	2	0	0	0	0	0	0	0	0	0	4055	Actinobacteria	Actinobacteria	Coriobacteriales	Coriobacteriaceae	Paraeggerthella	0.803	Paraeggerthella hongkongensis; HKU11; AY321959
0	0	0	0	0	0	0	0	0	0	0	4895	Actinobacteria	Actinobacteria	Coriobacteriales	Coriobacteriaceae	Paraeggerthella	0.780	Adlercreutzia equolifaciens (T); FJC-B9; AB306661
0	0	0	0	1	0	0	0	1	0	0	1889	Actinobacteria	Actinobacteria	Coriobacteriales	Coriobacteriaceae	Slackia	0.969	human intestinal bacterium DZE; EU377663
0	0	0	0	1	0	0	0	0	0	0	3521	Actinobacteria	Actinobacteria	Coriobacteriales	Coriobacteriaceae	Slackia	0.717	human intestinal bacterium DZE; EU377663
0	0	0	0	7	1	0	2	7	0	0	5038	Actinobacteria	Actinobacteria	Coriobacteriales	Coriobacteriaceae	Slackia	0.621	Slackia exigua (T); ATCC 700122; AF101240
0	0	0	0	1	0	0	0	0	0	0	70	Bacteroidetes					0.465	Lactobacillus coleohominis; TB-C19; AB425925
0	0	0	0	42	3	0	8	0	0	0	80	Bacteroidetes					0.566	Bacteroidetes bacterium oral taxon 365; WWP_SS3_G15; GU410828
0	0	0	0	1	0	0	0	0	0	0	265	Bacteroidetes					0.470	Barnesiella intestinihominis (T); YIT 11860; AB370251
0	0	0	0	1	0	0	0	0	0	0	272	Bacteroidetes					0.385	Prevotella denticola (T); ATCC 35308; AY323524
0	0	0	0	1	0	0	1	0	0	0	326	Bacteroidetes					0.625	Lactobacillus acidophilus NCFM; CP000033
0	0	0	0	0	2	0	1	0	0	0	401	Bacteroidetes					0.565	Gram-negative bacterium cL10-2b-4; AY239469
0	0	0	0	2	0	0	1	1	0	0	534	Bacteroidetes					0.479	Mucilaginibacter sp. HME6312; HM590833
0	0	0	0	1	0	0	0	0	0	0	612	Bacteroidetes					0.529	bacterium 'New Zealand D'; AY721628
0	0	0	0	1	0	0	0	0	0	0	647	Bacteroidetes					0.500	Porphyromonadaceae bacterium DJF_B175; EU728718
0	0	0	0	2	0	0	0	0	0	0	734	Bacteroidetes					0.502	Bacteroidetes bacterium oral taxon 365; WWP_SS3_G15; GU410828
0	0	0	0	1	0	0	0	0	0	0	826	Bacteroidetes					0.555	Bacteroidetes bacterium oral taxon 365; WWP_SS4_G09; GU410821
0	0	0	0	1	0	0	0	0	0	0	906	Bacteroidetes					0.478	Eubacterium sp. F1; EU281854
1	0	0	0	0	0	0	0	0	0	0	935	Bacteroidetes					0.575	Bacteroides vulgatus; BCRC12903; EU136687
0	0	0	0	8	0	0	0	1	0	0	1003	Bacteroidetes					0.607	Lactobacillus sp. L17; AF158996
0	0	0	0	4	0	0	0	0	0	0	1021	Bacteroidetes					0.452	Parabacteroides merdae; JCM9497; 18; EU136685
0	0	0	0	34	0	0	0	0	0	0	1102	Bacteroidetes					0.564	Bacteroidetes bacterium oral taxon 365; WWP_SS3_G15; GU410828
0	0	0	0	1	0	0	0	0	0	0	1137	Bacteroidetes					0.506	Porphyromonadaceae bacterium DJF_B175; EU728718
0	0	0	0	1	0	0	0	0	0	0	1176	Bacteroidetes					0.486	Porphyromonadaceae bacterium C941; JF803519
0	0	0	0	1	0	0	0	0	0	0	1199	Bacteroidetes					0.544	Lactobacillus oris; F0423; HM596285
46	13	0	0	0	0	0	0	0	0	0	1229	Bacteroidetes					0.514	Pedobacter sp. A12; HM051286
0	0	0	0	1	0	0	0	0	0	0	1274	Bacteroidetes					0.570	Bacteroidetes bacterium oral taxon 365; WWP_SS3_G15; GU410828
0	0	0	0	1	0	0	0	0	0	0	1447	Bacteroidetes					0.458	Barnesiella intestinihominis (T); YIT 11860; AB370251
0	0	0	0	0	0	0	0	1	0	0	1462	Bacteroidetes					0.498	Bacteroides salanitronis DSM 18170; CP002530
0	0	0	0	1	0	0	0	0	0	0	1472	Bacteroidetes					0.530	Eubacterium sp. F1; EU281854
0	0	0	0	61	2	0	9	101	0	0	1481	Bacteroidetes					0.438	Porphyromonadaceae bacterium C941; JF803519
0	0	0	0	1	0	0	0	0	0	0	1510	Bacteroidetes					0.427	Gram-negative bacterium cL10-2b-4; AY239469
0	0	0	0	1	0	0	0	0	0	0	1585	Bacteroidetes					0.497	Gallibacterium anatis; HN-PDS-JX-4-QG; HM241878
0	0	0	0	1	0	0	0	0	0	0	1634	Bacteroidetes					0.649	bacterium ic1311; DQ057463
0	0	0	0	0	0	0	0	1	0	0	1658	Bacteroidetes					0.416	Lactobacillus sp. oral taxon 052; DoxG2; GQ422710
0	0	0	0	4	0	0	0	0	0	0	1672	Bacteroidetes					0.433	Bacteroidetes bacterium PPf50E2; AY548787
0	0	0	0	1	0	0	0	0	0	0	1686	Bacteroidetes					0.536	Bacteroidetes bacterium oral taxon 365; WWP_SS3_G12; GU410827
0	0	0	0	1	0	0	0	0	0	0	1749	Bacteroidetes					0.547	Bacteroidales genomosp. P1; P4PB_6; AY341819
0	0	0	0	2	0	0	1	0	0	0	1779	Bacteroidetes					0.614	Lactobacillus sp. L17; AF158996
0	0	0	0	0	0	0	0	1	0	0	1995	Bacteroidetes					0.443	Bacteroidetes bacterium oral taxon 365; WWP_SS4_G09; GU410821
0	0	0	0	1	0	0	0	0	0	0	2091	Bacteroidetes					0.503	Gram-negative bacterium cL10-2b-4; AY239469
0	0	0	0	0	0	0	0	1	0	0	2148	Bacteroidetes					0.492	Gram-negative bacterium cL10-2b-4; AY239469
0	0	0	0	4	0	0	2	9	0	0	2189	Bacteroidetes					0.465	Eubacterium sp. F1; EU281854
0	0	0	0	4	0	0	0	1	0	0	2194	Bacteroidetes					0.480	Bacteroidetes bacterium oral taxon 365; WWP_SS3_G12; GU410827
0	0	0	0	1	0	0	0	0	0	0	2256	Bacteroidetes					0.524	Clostridiales bacterium Art 12/1; FJ748581
0	0	0	0	1	0	0	0	0	0	0	2267	Bacteroidetes					0.553	Lactobacillus reuteri DSM 20016; CP000705
0	0	0	0	1	0	0	0	0	0	0	2276	Bacteroidetes					0.441	Barnesiella intestinihominis (T); YIT 11860; AB370251
0	0	0	0	0	0	0	0	2	0	0	2295	Bacteroidetes					0.441	Gram-negative bacterium cL10-2b-4; AY239469
0	0	0	0	11	0	0	52	0	0	0	2302	Bacteroidetes					0.402	Flavobacterium sp. AS-40; AJ391201
0	0	0	0	1	0	0	0	0	0	0	2491	Bacteroidetes					0.536	Odoribacter splanchnicus; JCM 15291; AB547649
0	0	0	0	1	0	0	0	0	0	0	2536	Bacteroidetes					0.450	Barnesiella intestinihominis (T); YIT 11860; AB370251
0	0	0	0	0	0	0	0	1	0	0	2614	Bacteroidetes					0.470	Eubacterium sulci (T); ATCC 35585; AJ006963
0	0	0	0	0	0	0	0	1	0	0	2633	Bacteroidetes					0.473	Lactobacillus pontis; NM100-2; HM218420
0	0	0	0	1	0	0	0	0	0	0	2682	Bacteroidetes					0.433	Bacteroidetes bacterium PPf50E2; AY548787
0	0	0	0	0	0	0	0	2	0	0	2694	Bacteroidetes					0.523	Bacteroidetes bacterium oral taxon 365; WWP_SS3_G12; GU410827
0	0	0	0	0	0	0	0	1	0	0	2747	Bacteroidetes					0.471	Barnesiella intestinihominis (T); YIT 11860; AB370251
0	0	0	0	1	0	0	0	0	0	0	2865	Bacteroidetes					0.528	rumen bacterium R-23; AB239488
0	0	0	0	0	0	0	0	1	0	0	2890	Bacteroidetes					0.465	Barnesiella intestinihominis (T); YIT 11860; AB370251
0	0	0	0	0	0	0	0	1	0	0	2982	Bacteroidetes					0.480	Bacteroidetes bacterium oral taxon 365; WWP_SS4_G09; GU410821
0	0	0	0	102	1	0	4	95	0	0	3015	Bacteroidetes					0.603	Bacteroidetes bacterium oral taxon 365; WWP_SS3_G12; GU410827
0	0	0	0	3	0	0	0	3	0	0	3022	Bacteroidetes					0.614	Lactobacillus sp. L17; AF158996
0	0	0	0	1	0	0	0	0	0	0	3071	Bacteroidetes					0.480	Porphyromonadaceae bacterium C941; JF803519
0	0	0	0	12	0	0	4	0	0	0	3081	Bacteroidetes					0.549	Gram-negative bacterium cL10-2b-4; AY239469
0	0	0	0	2	0	0	0	0	0	0	3165	Bacteroidetes					0.557	Bacteroidetes bacterium oral taxon 365; WWP_SS3_G12; GU410827
0	0	0	0	0	0	0	0	2	0	0	3190	Bacteroidetes					0.498	Gram-negative bacterium cL10-2b-4; AY239469
0	0	0	0	1	0	0	0	0	0	0	3198	Bacteroidetes					0.578	Bacteroidetes bacterium oral taxon 365; WWP_SS4_G09; GU410821
0	0	0	0	0	0	0	0	1	0	0	3217	Bacteroidetes					0.432	Barnesiella intestinihominis (T); YIT 11860; AB370251
0	0	0	0	0	0	0	0	1	0	0	3249	Bacteroidetes					0.440	Gram-negative bacterium cL10-2b-4; AY239469
0	0	0	0	0	0	0	1	0	0	0	3261	Bacteroidetes					0.539	Capnocytophaga canimorsus; 24231; AY643078
0	0	0	0	15	0	0	0	11	0	0	3287	Bacteroidetes					0.564	Bacteroidetes bacterium oral taxon 365; WWP_SS3_G15; GU410828
0	0	0	0	39	0	0	1	35	0	0	3323	Bacteroidetes					0.482	Bacteroidetes bacterium PPf50E2; AY548787
0	0	0	0	13	1	0	3	6	0	0	3324	Bacteroidetes					0.453	Eubacterium sp. F1; EU281854
0	0	0	0	1	0	0	0	0	0	0	3336	Bacteroidetes					0.482	Porphyromonadaceae bacterium DJF_B175; EU728718
0	0	0	0	1	0	0	2	0	0	0	3409	Bacteroidetes					0.492	Lactobacillus panis; C17; EF412978
0	0	0	0	0	0	0	0	5	0	0	3426	Bacteroidetes					0.425	Porphyromonadaceae bacterium C941; JF803519
0	0	0	0	81	2	0	8	94	0	0	3445	Bacteroidetes					0.482	Gram-negative bacterium cL10-2b-4; AY239469
0	0	0	0	29	0	0	0	6	0	0	3478	Bacteroidetes					0.471	Bacteroidetes bacterium PPf50E2; AY548787
0	0	0	0	1	0	0	0	0	0	0	3485	Bacteroidetes					0.453	Porphyromonadaceae bacterium C941; JF803519
0	0	0	0	0	0	0	0	1	0	0	3541	Bacteroidetes					0.570	Bacteroides uniformis; JCM5828; 3; EU136680
0	0	0	0	3	0	0	0	0	0	0	3562	Bacteroidetes					0.538	Prevotella buccae; L16478
0	0	0	0	0	0	0	0	1	0	0	3622	Bacteroidetes					0.460	rumen bacterium RC-2; AB239491
0	0	0	0	0	0	0	0	1	0	0	3664	Bacteroidetes					0.563	Bacteroidales genomosp. P1; P4PB_6; AY341819
0	0	0	0	1	0	0	0	0	0	0	3742	Bacteroidetes					0.497	Bacteroidetes bacterium oral taxon 365; WWP_SS3_G15; GU410828
0	0	0	0	0	0	0	1	3	0	0	3756	Bacteroidetes					0.566	Lactobacillus sp. L35; AF159014
0	0	0	0	41	1	0	7	0	0	0	3761	Bacteroidetes					0.584	Eubacterium sp. F1; EU281854
0	0	0	0	1	0	0	0	0	0	0	3845	Bacteroidetes					0.406	Porphyromonadaceae bacterium C941; JF803519
0	0	0	0	1	0	0	0	0	0	0	3894	Bacteroidetes					0.523	Eubacterium sp. F1; EU281854
0	0	0	0	3	0	0	0	0	0	0	3957	Bacteroidetes					0.534	Eubacterium sp. F1; EU281854
0	0	0	0	2	0	0	0	0	0	0	4038	Bacteroidetes					0.607	Lactobacillus sp. L17; AF158996
0	0	0	0	1	0	0	0	0	0	0	4092	Bacteroidetes					0.454	Gram-negative bacterium cL10-2b-4; AY239469
0	0	0	0	1	0	0	0	0	0	0	4180	Bacteroidetes					0.442	Porphyromonadaceae bacterium C941; JF803519
0	0	0	0	1	0	0	0	0	0	0	4221	Bacteroidetes					0.541	Eubacterium sp. F1; EU281854
0	0	0	0	0	0	0	0	1	0	0	4227	Bacteroidetes					0.421	Porphyromonadaceae bacterium C941; JF803519
0	0	0	0	1	0	0	0	0	0	0	4236	Bacteroidetes					0.571	Bacteroidetes bacterium oral taxon 365; WWP_SS4_G09; GU410821
0	0	0	0	1	0	0	0	1	0	0	4251	Bacteroidetes					0.444	Barnesiella intestinihominis (T); YIT 11860; AB370251
0	0	0	0	23	0	0	0	3	0	0	4279	Bacteroidetes					0.506	Eubacterium sp. F1; EU281854
0	0	0	0	1	0	0	0	0	0	0	4305	Bacteroidetes					0.477	Bacteroidetes bacterium oral taxon 365; WWP_SS3_G15; GU410828
0	0	0	0	1	0	0	0	0	0	0	4338	Bacteroidetes					0.547	Bacteroidales genomosp. P1; P4PB_6; AY341819
0	0	0	0	0	0	0	0	2	0	0	4438	Bacteroidetes					0.422	Porphyromonadaceae bacterium C941; JF803519
0	0	0	0	0	0	0	0	1	0	0	4475	Bacteroidetes					0.535	rumen bacterium R-23; AB239488
0	0	0	0	0	0	0	0	1	0	0	4567	Bacteroidetes					0.457	Bacteroidetes bacterium PPf50E2; AY548787
0	0	0	0	1	0	0	0	0	0	0	4652	Bacteroidetes					0.405	Porphyromonadaceae bacterium C941; JF803519
0	0	0	0	15	1	0	0	0	0	0	4664	Bacteroidetes					0.483	Bacteroidetes bacterium oral taxon 365; WWP_SS3_G12; GU410827
0	0	0	0	1	0	0	0	0	0	0	4682	Bacteroidetes					0.512	Bacteroidetes bacterium oral taxon 365; WWP_SS4_G05; GU410830
0	0	0	0	4	0	0	0	1	0	0	4798	Bacteroidetes					0.594	Bacteroidetes bacterium oral taxon 365; WWP_SS3_G23; GU410829
0	0	0	0	0	0	0	0	1	0	0	4845	Bacteroidetes					0.488	Porphyromonadaceae bacterium C941; JF803519
0	0	0	0	1	0	0	0	0	0	0	4852	Bacteroidetes					0.509	bacterium 'New Zealand B'; AY721625
0	0	0	0	1	0	0	0	0	0	0	4950	Bacteroidetes					0.555	rumen bacterium R-23; AB239488
0	0	0	0	1	0	0	0	0	0	0	4956	Bacteroidetes					0.521	Bacteroides salanitronis DSM 18170; CP002530
0	0	0	0	4	0	0	0	4	0	0	4988	Bacteroidetes					0.597	Bacteroidales genomosp. P1; P4PB_6; AY341819
0	0	0	0	20	0	0	12	0	0	0	5062	Bacteroidetes					0.511	Porphyromonadaceae bacterium C941; JF803519
0	0	0	0	1	0	0	0	0	0	0	5157	Bacteroidetes					0.524	Bacteroidetes bacterium oral taxon 365; WWP_SS4_G09; GU410821
0	0	0	0	1	0	0	0	1	0	0	5168	Bacteroidetes					0.456	Collinsella tanakaei; YIT 12064; AB490808
0	0	0	0	1	0	0	0	0	0	0	5185	Bacteroidetes					0.468	Lactobacillus coleohominis; TB-C19; AB425925
0	0	0	0	1	0	0	2	0	0	0	5356	Bacteroidetes					0.565	Lactobacillus coleohominis; TB-C19; AB425925
0	0	0	0	2	0	0	0	0	0	0	9	Bacteroidetes	Bacteroidia	Bacteroidales			0.630	bacterium 'New Zealand B'; AY721625
0	0	0	0	1	0	0	1	0	0	0	44	Bacteroidetes	Bacteroidia	Bacteroidales			0.568	bacterium 'New Zealand B'; AY721625
0	0	0	0	1	0	0	0	0	0	0	57	Bacteroidetes	Bacteroidia	Bacteroidales			0.570	rumen bacterium RC-2; AB239491
0	0	0	0	1	0	0	2	0	1	0	128	Bacteroidetes	Bacteroidia	Bacteroidales			0.607	Lactobacillus sp. L17; AF158996
0	0	0	0	1	0	0	0	0	0	0	198	Bacteroidetes	Bacteroidia	Bacteroidales			0.584	Parabacteroides distasonis; JCM5825; EU136681
0	0	0	0	2	0	0	0	0	0	0	200	Bacteroidetes	Bacteroidia	Bacteroidales			0.678	Bacteroides salanitronis (T); JCM 13657; BL78; AB253731
0	0	0	0	1	0	0	0	0	0	0	201	Bacteroidetes	Bacteroidia	Bacteroidales			0.586	Bacteroides salanitronis DSM 18170; CP002530
0	0	0	0	0	0	0	3	0	0	0	270	Bacteroidetes	Bacteroidia	Bacteroidales			0.541	Alistipes indistinctus YIT 12060; AB490804
0	0	0	0	1	0	0	0	0	0	0	282	Bacteroidetes	Bacteroidia	Bacteroidales			0.544	bacterium 'New Zealand B'; AY721625
0	0	0	0	1	0	0	0	0	0	0	355	Bacteroidetes	Bacteroidia	Bacteroidales			0.623	Bacteroides salanitronis (T); JCM 13657; BL78; AB253731
0	0	0	0	1	0	0	0	0	0	0	468	Bacteroidetes	Bacteroidia	Bacteroidales			0.549	Barnesiella intestinihominis (T); YIT 11860; AB370251
0	0	0	0	1	0	0	0	0	0	0	489	Bacteroidetes	Bacteroidia	Bacteroidales			0.555	Eubacterium sp. F1; EU281854
0	0	0	0	1	0	0	0	0	0	0	513	Bacteroidetes	Bacteroidia	Bacteroidales			0.485	Parabacteroides distasonis; JCM5825; EU136681
0	0	0	0	0	0	0	0	1	0	0	565	Bacteroidetes	Bacteroidia	Bacteroidales			0.642	Bacteroides coprophilus; CB40 (= JCM 13816); AB064919
0	0	0	0	2	0	0	0	0	0	0	638	Bacteroidetes	Bacteroidia	Bacteroidales			0.554	Bacteroides uniformis; JCM5828; 3; EU136680
0	0	0	0	1	0	0	0	0	0	0	657	Bacteroidetes	Bacteroidia	Bacteroidales			0.579	Bacteroides salanitronis DSM 18170; CP002530
0	0	0	0	1	0	0	0	0	0	0	696	Bacteroidetes	Bacteroidia	Bacteroidales			0.558	Bacteroides coprocola; JCM12979; EU136688
0	0	0	0	1	0	0	0	0	0	0	718	Bacteroidetes	Bacteroidia	Bacteroidales			0.566	Bacteroides coprophilus; CB40 (= JCM 13816); AB064919
0	0	0	0	1	0	0	0	0	0	0	736	Bacteroidetes	Bacteroidia	Bacteroidales			0.540	Bacteroides coprocola; JCM12979; EU136688
0	0	0	0	1	0	0	0	0	0	0	755	Bacteroidetes	Bacteroidia	Bacteroidales			0.641	Bacteroides salanitronis DSM 18170; CP002530
0	0	0	0	1	0	0	0	0	0	0	796	Bacteroidetes	Bacteroidia	Bacteroidales			0.559	Parabacteroides merdae; JCM9497; 18; EU136685
0	0	0	0	1	0	0	0	0	0	0	802	Bacteroidetes	Bacteroidia	Bacteroidales			0.562	Bacteroides barnesiae (T); JCM 13652; BL2; AB253726
0	0	0	0	4	0	0	0	0	0	0	807	Bacteroidetes	Bacteroidia	Bacteroidales			0.607	Lactobacillus sp. L17; AF158996
0	0	0	0	1	0	0	0	0	0	0	827	Bacteroidetes	Bacteroidia	Bacteroidales			0.538	Bacteroides salanitronis DSM 18170; CP002530
0	0	0	0	0	0	0	0	2	0	0	875	Bacteroidetes	Bacteroidia	Bacteroidales			0.565	Bacteroides salanitronis DSM 18170; CP002530
0	0	0	0	1	0	0	0	0	0	0	908	Bacteroidetes	Bacteroidia	Bacteroidales			0.714	Bacteroides salanitronis (T); JCM 13657; BL78; AB253731
0	0	0	0	2	0	0	0	0	0	0	917	Bacteroidetes	Bacteroidia	Bacteroidales			0.571	Bacteroides caccae; JCM9498; EU136686
0	0	0	0	2	0	0	0	1	0	0	925	Bacteroidetes	Bacteroidia	Bacteroidales			0.609	Bacteroides helcogenes; JCM6297; 15; EU136692
0	0	0	0	1	0	0	0	0	0	0	927	Bacteroidetes	Bacteroidia	Bacteroidales			0.584	Bacteroides helcogenes; JCM6297; 15; EU136692
0	0	0	0	24	0	0	0	1	0	0	997	Bacteroidetes	Bacteroidia	Bacteroidales			0.698	Bacteroides coprophilus; CB40 (= JCM 13816); AB064919
0	0	0	0	1	0	0	0	1	0	0	1103	Bacteroidetes	Bacteroidia	Bacteroidales			0.617	Bacteroides plebeius; M131; AB200221
0	0	0	0	1	0	0	0	0	0	0	1108	Bacteroidetes	Bacteroidia	Bacteroidales			0.598	Bacteroidaceae bacterium DJF_B220; EU728720
0	0	0	0	0	0	0	0	4	0	0	1109	Bacteroidetes	Bacteroidia	Bacteroidales			0.480	Barnesiella intestinihominis (T); YIT 11860; AB370251
0	0	0	0	1	0	0	0	0	0	0	1119	Bacteroidetes	Bacteroidia	Bacteroidales			0.540	Bacteroidetes bacterium oral taxon 365; WWP_SS3_G15; GU410828
0	0	0	0	1	0	0	0	0	0	0	1151	Bacteroidetes	Bacteroidia	Bacteroidales			0.626	bacterium 'New Zealand B'; AY721625
0	0	0	0	2	0	0	0	0	0	0	1158	Bacteroidetes	Bacteroidia	Bacteroidales			0.488	Lactobacillus panis; C17; EF412978
0	0	0	0	1	0	0	0	0	0	0	1473	Bacteroidetes	Bacteroidia	Bacteroidales			0.652	Bacteroides uniformis; JCM5828; 3; EU136680
0	0	0	0	1	0	0	0	0	0	0	1496	Bacteroidetes	Bacteroidia	Bacteroidales			0.561	Parabacteroides merdae; JCM9497; 18; EU136685
0	0	0	0	2	0	0	0	0	0	0	1558	Bacteroidetes	Bacteroidia	Bacteroidales			0.662	Bacteroides salanitronis DSM 18170; CP002530
0	0	0	0	0	0	0	0	2	0	0	1613	Bacteroidetes	Bacteroidia	Bacteroidales			0.435	Parabacteroides merdae; JCM9497; 18; EU136685
0	0	0	0	1	0	0	0	0	0	0	1727	Bacteroidetes	Bacteroidia	Bacteroidales			0.590	Bacteroides salanitronis DSM 18170; CP002530
0	0	0	0	0	0	0	0	1	0	0	1741	Bacteroidetes	Bacteroidia	Bacteroidales			0.525	bacterium A7(2010); FN821378
0	0	0	0	1	0	0	0	0	0	0	1866	Bacteroidetes	Bacteroidia	Bacteroidales			0.591	Bacteroides salanitronis DSM 18170; CP002530
0	0	0	0	1	0	0	0	0	0	0	1880	Bacteroidetes	Bacteroidia	Bacteroidales			0.671	Bacteroides salanitronis (T); JCM 13657; BL78; AB253731
0	0	0	0	2	0	0	0	0	0	0	1886	Bacteroidetes	Bacteroidia	Bacteroidales			0.555	Porphyromonadaceae bacterium C941; JF803519
0	0	0	0	0	0	0	0	1	0	0	1991	Bacteroidetes	Bacteroidia	Bacteroidales			0.550	Porphyromonadaceae bacterium C941; JF803519
0	0	0	0	1	0	0	0	0	0	0	2077	Bacteroidetes	Bacteroidia	Bacteroidales			0.702	Bacteroides barnesiae (T); JCM 13652; BL2; AB253726
0	0	0	0	0	0	0	0	1	0	0	2158	Bacteroidetes	Bacteroidia	Bacteroidales			0.561	Bacteroides salanitronis (T); JCM 13657; BL78; AB253731
0	0	0	0	1	0	0	0	1	0	0	2174	Bacteroidetes	Bacteroidia	Bacteroidales			0.636	Bacteroides coprophilus; CB40 (= JCM 13816); AB064919
0	0	0	0	0	0	0	0	1	0	0	2240	Bacteroidetes	Bacteroidia	Bacteroidales			0.515	Porphyromonadaceae bacterium DJF_B175; EU728718
0	0	0	0	1	0	0	0	2	0	0	2332	Bacteroidetes	Bacteroidia	Bacteroidales			0.454	Gram-negative bacterium cL10-2b-4; AY239469
0	0	0	0	1	0	0	0	0	0	0	2421	Bacteroidetes	Bacteroidia	Bacteroidales			0.462	Eubacterium sp. F1; EU281854
1	0	0	0	0	0	0	0	0	0	0	2508	Bacteroidetes	Bacteroidia	Bacteroidales			0.612	Bacteroides uniformis; JCM5828; 3; EU136680
0	0	0	0	0	0	0	0	1	0	0	2526	Bacteroidetes	Bacteroidia	Bacteroidales			0.489	Bacteroides salanitronis DSM 18170; CP002530
0	0	0	0	1	0	0	0	0	0	0	2545	Bacteroidetes	Bacteroidia	Bacteroidales			0.550	Bacteroidetes bacterium oral taxon 365; WWP_SS4_G09; GU410821
0	0	0	0	2	0	0	0	1	0	0	2553	Bacteroidetes	Bacteroidia	Bacteroidales			0.627	Bacteroides coprophilus; CB40 (= JCM 13816); AB064919
0	0	0	0	5	0	0	3	0	0	0	2555	Bacteroidetes	Bacteroidia	Bacteroidales			0.445	Prevotella zoogleoformans; JCM 16136; AB626629
0	0	0	0	0	0	0	0	1	0	0	2557	Bacteroidetes	Bacteroidia	Bacteroidales			0.603	Bacteroides coprocola; JCM12979; EU136688
0	0	0	0	3	0	0	0	2	0	0	2586	Bacteroidetes	Bacteroidia	Bacteroidales			0.460	Barnesiella intestinihominis (T); YIT 11860; AB370251
0	0	0	0	2	0	0	0	0	0	0	2590	Bacteroidetes	Bacteroidia	Bacteroidales			0.541	Odoribacter splanchnicus; DJF_B089; EU728709
0	0	0	0	0	0	0	0	1	0	0	2591	Bacteroidetes	Bacteroidia	Bacteroidales			0.643	Bacteroides barnesiae (T); JCM 13652; BL2; AB253726
0	0	0	0	1	0	0	0	0	0	0	2641	Bacteroidetes	Bacteroidia	Bacteroidales			0.489	Prevotella sp. B31FD; AY005061
0	0	0	0	1	0	0	0	0	0	0	2661	Bacteroidetes	Bacteroidia	Bacteroidales			0.513	Lactobacillus sp. L35; AF159014
0	0	0	0	1	0	0	0	0	0	0	2772	Bacteroidetes	Bacteroidia	Bacteroidales			0.505	Paraprevotella clara (T); YIT 11840 (= JCM 14859, = DSM 19731); AB331896
0	0	0	0	2	0	0	0	0	0	0	2793	Bacteroidetes	Bacteroidia	Bacteroidales			0.520	bacterium 'New Zealand B'; AY721625
0	0	0	0	3	0	0	0	1	0	0	2832	Bacteroidetes	Bacteroidia	Bacteroidales			0.553	Bacteroides coprophilus; CB40 (= JCM 13816); AB064919
0	0	0	0	0	0	0	0	62	0	0	2848	Bacteroidetes	Bacteroidia	Bacteroidales			0.613	Bacteroides salanitronis DSM 18170; CP002530
0	0	0	0	1	0	0	0	0	0	0	2864	Bacteroidetes	Bacteroidia	Bacteroidales			0.625	Bacteroides barnesiae (T); JCM 13652; BL2; AB253726
0	0	0	0	1	0	0	0	0	0	0	2891	Bacteroidetes	Bacteroidia	Bacteroidales			0.591	Bacteroides plebeius; M122; AB200220
0	0	0	0	1	0	0	0	0	0	0	2894	Bacteroidetes	Bacteroidia	Bacteroidales			0.538	Porphyromonadaceae bacterium C941; JF803519
0	0	0	0	3	0	0	0	0	0	0	2903	Bacteroidetes	Bacteroidia	Bacteroidales			0.572	Bacteroides coprophilus; CB40 (= JCM 13816); AB064919
0	0	0	0	1	0	0	0	0	0	0	2904	Bacteroidetes	Bacteroidia	Bacteroidales			0.512	Porphyromonadaceae bacterium C941; JF803519
0	0	0	0	0	0	0	0	2	0	0	2925	Bacteroidetes	Bacteroidia	Bacteroidales			0.474	Barnesiella intestinihominis (T); YIT 11860; AB370251
0	0	0	0	1	0	0	0	0	0	0	2978	Bacteroidetes	Bacteroidia	Bacteroidales			0.553	Bacteroides coprophilus; CB40 (= JCM 13816); AB064919
0	0	0	0	28	0	0	3	15	0	0	3011	Bacteroidetes	Bacteroidia	Bacteroidales			0.599	Bacteroidetes bacterium oral taxon 365; WWP_SS4_G09; GU410821
0	0	0	0	1	0	0	0	0	0	0	3038	Bacteroidetes	Bacteroidia	Bacteroidales			0.545	Bacteroidetes bacterium oral taxon 365; WWP_SS3_G12; GU410827
0	0	0	0	0	0	0	0	1	0	0	3142	Bacteroidetes	Bacteroidia	Bacteroidales			0.512	Bacteroidetes bacterium Eg28; FJ611795
0	0	0	0	0	0	0	0	1	0	0	3262	Bacteroidetes	Bacteroidia	Bacteroidales			0.538	Porphyromonadaceae bacterium DJF_B175; EU728718
0	0	0	0	1	0	0	0	1	0	0	3267	Bacteroidetes	Bacteroidia	Bacteroidales			0.582	Bacteroidetes bacterium oral taxon 365; WWP_SS4_G09; GU410821
0	0	0	0	1	0	0	0	0	0	0	3306	Bacteroidetes	Bacteroidia	Bacteroidales			0.633	Bacteroides coprophilus; CB40 (= JCM 13816); AB064919
0	0	0	0	0	0	0	0	2	0	0	3354	Bacteroidetes	Bacteroidia	Bacteroidales			0.479	Bacteroides salanitronis (T); JCM 13657; BL78; AB253731
0	0	0	0	2	0	0	0	0	0	0	3367	Bacteroidetes	Bacteroidia	Bacteroidales			0.505	Bifidobacterium saeculare (T); DSM 6531; D89328
0	0	0	0	1	0	0	0	0	0	0	3383	Bacteroidetes	Bacteroidia	Bacteroidales			0.670	Bacteroides salanitronis DSM 18170; CP002530
0	0	0	0	5	0	0	0	0	0	0	3480	Bacteroidetes	Bacteroidia	Bacteroidales			0.631	Bacteroides barnesiae (T); JCM 13652; BL2; AB253726
0	0	0	0	1	0	0	0	0	0	0	3484	Bacteroidetes	Bacteroidia	Bacteroidales			0.616	Porphyromonas sp. 2069; FJ848564
0	0	0	0	1	0	0	0	0	0	0	3489	Bacteroidetes	Bacteroidia	Bacteroidales			0.590	Bacteroides coprocola; JCM12979; EU136688
0	0	0	0	1	0	0	0	0	0	0	3500	Bacteroidetes	Bacteroidia	Bacteroidales			0.528	Bacteroidetes bacterium oral taxon 365; WWP_SS4_G09; GU410821
0	0	0	0	1	0	0	0	0	0	0	3577	Bacteroidetes	Bacteroidia	Bacteroidales			0.606	Bacteroides barnesiae (T); JCM 13652; BL2; AB253726
0	0	0	0	0	0	0	0	2	0	0	3595	Bacteroidetes	Bacteroidia	Bacteroidales			0.594	Bacteroidetes bacterium oral taxon 365; WWP_SS4_G09; GU410821
0	0	0	0	1	0	0	0	0	0	0	3651	Bacteroidetes	Bacteroidia	Bacteroidales			0.497	Bacteroidetes bacterium oral taxon 365; WWP_SS3_G15; GU410828
0	0	0	0	24	0	0	2	1	0	0	3722	Bacteroidetes	Bacteroidia	Bacteroidales			0.607	Lactobacillus sp. L17; AF158996
0	0	0	0	1	0	0	0	0	0	0	3741	Bacteroidetes	Bacteroidia	Bacteroidales			0.535	Porphyromonadaceae bacterium DJF_B175; EU728718
0	0	0	0	1	0	0	0	0	0	0	3770	Bacteroidetes	Bacteroidia	Bacteroidales			0.606	Bacteroides coprocola; JCM12979; EU136688
0	0	0	0	2	0	0	0	0	0	0	3815	Bacteroidetes	Bacteroidia	Bacteroidales			0.495	Prevotella buccae; JCM 12245; AB547675
0	0	0	0	1	0	0	0	0	0	0	3816	Bacteroidetes	Bacteroidia	Bacteroidales			0.627	Bacteroides salanitronis (T); JCM 13657; BL78; AB253731
0	0	0	0	1	0	0	0	0	0	0	3843	Bacteroidetes	Bacteroidia	Bacteroidales			0.454	Prevotella denticola; JCM 13449; AB547679
0	0	0	0	1	0	0	0	0	0	0	3858	Bacteroidetes	Bacteroidia	Bacteroidales			0.627	Bacteroides uniformis; JCM5828; 3; EU136680
0	0	0	0	0	0	0	1	0	0	0	4006	Bacteroidetes	Bacteroidia	Bacteroidales			0.632	Bacteroides coprocola; JCM12979; EU136688
0	0	0	0	0	0	0	0	1	0	0	4011	Bacteroidetes	Bacteroidia	Bacteroidales			0.530	Bacteroides intestinalis; JCM13266; EU136691
0	0	0	0	1	0	0	0	1	0	0	4025	Bacteroidetes	Bacteroidia	Bacteroidales			0.637	Bacteroides salanitronis DSM 18170; CP002530
0	0	0	0	0	0	0	0	2	0	0	4035	Bacteroidetes	Bacteroidia	Bacteroidales			0.483	Barnesiella intestinihominis (T); YIT 11860; AB370251
0	0	0	0	64	0	0	14	20	0	0	4068	Bacteroidetes	Bacteroidia	Bacteroidales			0.608	Bacteroides sp. NB-8; AB117565
0	0	0	0	67	0	0	1	19	0	0	4083	Bacteroidetes	Bacteroidia	Bacteroidales			0.559	Bacteroides caccae; JCM9498; EU136686
0	0	0	0	8	0	0	0	0	0	0	4087	Bacteroidetes	Bacteroidia	Bacteroidales			0.445	Candidatus Vestibaculum illigatum; AY540335
2	0	0	0	0	0	0	0	0	0	0	4093	Bacteroidetes	Bacteroidia	Bacteroidales			0.530	Alistipes finegoldii (T); CIP 107999; AY643083
0	0	0	0	2	0	0	0	0	0	0	4095	Bacteroidetes	Bacteroidia	Bacteroidales			0.583	Bacteroides vulgatus; BCRC12903; EU136687
0	0	0	0	0	0	0	0	2	0	0	4099	Bacteroidetes	Bacteroidia	Bacteroidales			0.463	Barnesiella intestinihominis (T); YIT 11860; AB370251
0	0	0	0	1	0	0	0	0	0	0	4109	Bacteroidetes	Bacteroidia	Bacteroidales			0.604	Bacteroides salanitronis DSM 18170; CP002530
0	0	0	0	1	0	0	0	0	0	0	4112	Bacteroidetes	Bacteroidia	Bacteroidales			0.714	bacterium 'New Zealand B'; AY721625
0	0	0	0	2	0	0	0	0	0	0	4145	Bacteroidetes	Bacteroidia	Bacteroidales			0.616	Bacteroides barnesiae (T); JCM 13652; BL2; AB253726
0	0	0	0	85	0	0	28	8	1	0	4175	Bacteroidetes	Bacteroidia	Bacteroidales			0.515	Bacteroides salanitronis DSM 18170; CP002530
0	0	0	0	2	0	0	0	0	0	0	4185	Bacteroidetes	Bacteroidia	Bacteroidales			0.551	Bacteroides helcogenes; JCM6297; 15; EU136692
0	0	0	0	1	0	0	0	0	0	0	4201	Bacteroidetes	Bacteroidia	Bacteroidales			0.663	Bacteroides helcogenes P 36-108; CP002352
0	0	0	0	1014	2	0	23	43	1	0	4212	Bacteroidetes	Bacteroidia	Bacteroidales			0.656	Bacteroides barnesiae (T); JCM 13652; BL2; AB253726
0	0	0	0	9	0	0	0	0	0	0	4224	Bacteroidetes	Bacteroidia	Bacteroidales			0.656	Bacteroides salanitronis (T); JCM 13657; BL78; AB253731
0	0	0	0	0	0	0	1	0	0	0	4239	Bacteroidetes	Bacteroidia	Bacteroidales			0.582	Bacteroides salanitronis DSM 18170; CP002530
0	0	0	0	1	0	0	0	0	0	0	4277	Bacteroidetes	Bacteroidia	Bacteroidales			0.583	Bacteroides barnesiae (T); JCM 13652; BL2; AB253726
0	0	0	0	1	0	0	0	2	0	0	4289	Bacteroidetes	Bacteroidia	Bacteroidales			0.658	Bacteroides salanitronis DSM 18170; CP002530
0	0	0	0	26	0	0	2	50	0	0	4372	Bacteroidetes	Bacteroidia	Bacteroidales			0.633	Bacteroides salanitronis DSM 18170; CP002530
0	0	0	0	1	0	0	0	0	0	0	4379	Bacteroidetes	Bacteroidia	Bacteroidales			0.708	Bacteroides salanitronis DSM 18170; CP002530
0	0	0	0	0	0	0	0	1	0	0	4384	Bacteroidetes	Bacteroidia	Bacteroidales			0.485	Gram-negative bacterium cL10-2b-4; AY239469
0	0	0	0	1	0	0	0	0	0	0	4386	Bacteroidetes	Bacteroidia	Bacteroidales			0.494	Parabacteroides merdae; JCM9497; 18; EU136685
0	0	0	0	1	0	0	0	0	0	0	4396	Bacteroidetes	Bacteroidia	Bacteroidales			0.620	Bacteroides uniformis; JCM5828; 3; EU136680
0	0	0	0	1	0	0	0	0	0	0	4404	Bacteroidetes	Bacteroidia	Bacteroidales			0.566	Bacteroidetes bacterium oral taxon 365; WWP_SS4_G05; GU410830
0	0	0	0	1	0	0	0	0	0	0	4417	Bacteroidetes	Bacteroidia	Bacteroidales			0.519	Lactobacillus sp. L35; AF159014
0	0	0	0	1	0	0	0	0	0	0	4436	Bacteroidetes	Bacteroidia	Bacteroidales			0.479	Porphyromonadaceae bacterium NML 060648; EF184292
0	0	0	0	1	0	0	0	0	0	0	4447	Bacteroidetes	Bacteroidia	Bacteroidales			0.541	Bacteroides barnesiae; JCM 13654; EG3; AB253728
0	0	0	0	1	0	0	0	0	0	0	4493	Bacteroidetes	Bacteroidia	Bacteroidales			0.602	Bacteroides coprophilus; CB40 (= JCM 13816); AB064919
0	0	0	0	1	0	0	0	0	0	0	4501	Bacteroidetes	Bacteroidia	Bacteroidales			0.509	Bacteroides intestinalis; JCM13266; EU136691
0	0	0	0	0	0	0	2	1	0	0	4511	Bacteroidetes	Bacteroidia	Bacteroidales			0.462	Bacteroides salanitronis DSM 18170; CP002530
0	0	0	0	1	0	0	0	0	0	0	4556	Bacteroidetes	Bacteroidia	Bacteroidales			0.569	Bacteroidetes bacterium oral taxon 365; WWP_SS3_G15; GU410828
0	0	0	0	1	0	0	0	0	0	0	4560	Bacteroidetes	Bacteroidia	Bacteroidales			0.558	Lactobacillus sp. L11; AF158991
0	0	0	0	1	0	0	0	0	0	0	4632	Bacteroidetes	Bacteroidia	Bacteroidales			0.515	Lactobacillus kalixensis (T); Kx127A2; LMG 22115T; DSM 16043T; CCUG 48459T; AY253657
0	0	0	0	2	0	0	0	0	0	0	4647	Bacteroidetes	Bacteroidia	Bacteroidales			0.544	Bacteroidetes bacterium oral taxon 365; WWP_SS4_G09; GU410821
0	0	0	0	1	0	0	0	0	0	0	4727	Bacteroidetes	Bacteroidia	Bacteroidales			0.649	Bacteroidaceae bacterium DJF_B220; EU728720
0	0	0	0	1	0	0	0	2	0	0	4747	Bacteroidetes	Bacteroidia	Bacteroidales			0.488	Eubacterium sp. F1; EU281854
0	0	0	0	0	0	0	1	0	0	0	4765	Bacteroidetes	Bacteroidia	Bacteroidales			0.608	Lactobacillus reuteri; C03; GQ202839
0	0	0	0	1	0	0	0	0	0	0	4777	Bacteroidetes	Bacteroidia	Bacteroidales			0.490	Lactobacillus sp. L26; AF159005
0	0	0	0	1	0	0	0	0	0	0	4825	Bacteroidetes	Bacteroidia	Bacteroidales			0.500	Porphyromonadaceae bacterium DJF_B175; EU728718
0	0	0	0	2	0	0	0	0	0	0	4844	Bacteroidetes	Bacteroidia	Bacteroidales			0.466	Eubacterium sp. F1; EU281854
0	0	0	0	3	0	0	0	0	0	0	4866	Bacteroidetes	Bacteroidia	Bacteroidales			0.536	bacterium 'New Zealand B'; AY721625
0	0	0	0	261	1	0	145	16	0	0	4871	Bacteroidetes	Bacteroidia	Bacteroidales			0.690	Bacteroides salanitronis (T); JCM 13657; BL78; AB253731
0	0	0	0	1	0	0	0	0	0	0	4917	Bacteroidetes	Bacteroidia	Bacteroidales			0.586	Bacteroidetes bacterium oral taxon 365; WWP_SS4_G05; GU410830
0	0	0	0	1	0	0	0	1	0	0	4952	Bacteroidetes	Bacteroidia	Bacteroidales			0.559	bacterium 'New Zealand B'; AY721625
0	0	0	0	1	0	0	0	0	0	0	4965	Bacteroidetes	Bacteroidia	Bacteroidales			0.483	Bacteroides salanitronis DSM 18170; CP002530
0	0	0	0	0	0	0	0	2	0	0	5007	Bacteroidetes	Bacteroidia	Bacteroidales			0.542	Eubacterium sp. F1; EU281854
0	0	0	0	5	0	0	0	0	0	0	5073	Bacteroidetes	Bacteroidia	Bacteroidales			0.591	Bacteroidetes bacterium oral taxon 365; WWP_SS3_G15; GU410828
0	0	0	0	1	0	0	0	0	0	0	5083	Bacteroidetes	Bacteroidia	Bacteroidales			0.591	bacterium 'New Zealand B'; AY721625
0	0	0	0	1	0	0	0	0	0	0	5114	Bacteroidetes	Bacteroidia	Bacteroidales			0.505	Prevotella enoeca (T); ATCC 51261; AJ005635
0	0	0	0	1	1	0	2	5	0	0	5153	Bacteroidetes	Bacteroidia	Bacteroidales			0.554	Bacteroidetes bacterium oral taxon 365; WWP_SS4_G09; GU410821
0	0	0	0	0	0	0	0	1	0	0	5166	Bacteroidetes	Bacteroidia	Bacteroidales			0.586	Bacteroides helcogenes; JCM6297; 15; EU136692
0	0	0	0	376	10	0	7	887	0	0	5173	Bacteroidetes	Bacteroidia	Bacteroidales			0.474	Barnesiella intestinihominis (T); YIT 11860; AB370251
0	0	0	0	1	0	0	0	0	0	0	5242	Bacteroidetes	Bacteroidia	Bacteroidales			0.574	Bacteroides uniformis; JCM5828; 3; EU136680
0	0	0	0	1	0	0	0	0	0	0	5297	Bacteroidetes	Bacteroidia	Bacteroidales			0.584	Bacteroides coprocola; JCM12979; EU136688
0	0	0	0	1	0	0	0	0	0	0	5307	Bacteroidetes	Bacteroidia	Bacteroidales			0.599	Bacteroides salanitronis DSM 18170; CP002530
0	0	0	0	1	0	0	0	0	0	0	5341	Bacteroidetes	Bacteroidia	Bacteroidales			0.593	Porphyromonas sp. 2070; FJ848565
0	0	0	0	109	2	0	5	55	1	0	3	Bacteroidetes	Bacteroidia	Bacteroidales	Bacteroidaceae	Bacteroides	0.684	Prevotella sp. 326-8; FJ848548
0	0	0	0	1	0	0	0	0	0	0	26	Bacteroidetes	Bacteroidia	Bacteroidales	Bacteroidaceae	Bacteroides	0.684	Bacteroides salanitronis (T); JCM 13657; BL78; AB253731
857	173	0	0	0	0	0	0	0	0	0	31	Bacteroidetes	Bacteroidia	Bacteroidales	Bacteroidaceae	Bacteroides	1.000	Bacteroides uniformis (T); JCM 5828T; AB050110
0	0	0	0	1	0	0	0	0	0	0	83	Bacteroidetes	Bacteroidia	Bacteroidales	Bacteroidaceae	Bacteroides	0.681	Bacteroides salanitronis (T); JCM 13657; BL78; AB253731
0	0	0	0	1	0	0	0	0	0	0	146	Bacteroidetes	Bacteroidia	Bacteroidales	Bacteroidaceae	Bacteroides	0.761	Bacteroides barnesiae (T); JCM 13652; BL2; AB253726
0	0	0	0	2	0	0	0	0	0	0	160	Bacteroidetes	Bacteroidia	Bacteroidales	Bacteroidaceae	Bacteroides	0.825	bacterium 'New Zealand B'; AY721625
0	0	0	0	17	0	0	0	13	0	0	170	Bacteroidetes	Bacteroidia	Bacteroidales	Bacteroidaceae	Bacteroides	0.759	Bacteroides uniformis; 23-18; AB247142
0	0	0	0	1	0	0	0	0	0	0	218	Bacteroidetes	Bacteroidia	Bacteroidales	Bacteroidaceae	Bacteroides	0.682	Bacteroides plebeius (T); M12; AB200217
0	0	0	0	2	0	0	1	0	0	0	294	Bacteroidetes	Bacteroidia	Bacteroidales	Bacteroidaceae	Bacteroides	0.862	Bacteroides plebeius; M122; AB200220
0	0	0	0	4	0	0	0	0	0	0	298	Bacteroidetes	Bacteroidia	Bacteroidales	Bacteroidaceae	Bacteroides	0.688	Bacteroides salanitronis DSM 18170; CP002530
0	0	0	0	1	0	0	0	0	0	0	328	Bacteroidetes	Bacteroidia	Bacteroidales	Bacteroidaceae	Bacteroides	0.657	Bacteroides helcogenes; JCM6297; 15; EU136692
0	0	0	0	5	0	0	0	0	0	0	359	Bacteroidetes	Bacteroidia	Bacteroidales	Bacteroidaceae	Bacteroides	0.749	Bacteroides plebeius (T); M12; AB200217
0	0	0	0	0	0	0	0	4	0	0	377	Bacteroidetes	Bacteroidia	Bacteroidales	Bacteroidaceae	Bacteroides	0.757	Bacteroides plebeius (T); M12; AB200217
1924	309	2	5	0	0	0	0	0	0	0	416	Bacteroidetes	Bacteroidia	Bacteroidales	Bacteroidaceae	Bacteroides	1.000	Bacteroides vulgatus ATCC 8482; CP000139
0	0	0	0	0	0	0	0	1	0	0	453	Bacteroidetes	Bacteroidia	Bacteroidales	Bacteroidaceae	Bacteroides	0.883	Bacteroides uniformis (T); JCM 5828T; AB050110
32	21	0	0	0	0	0	0	0	0	0	458	Bacteroidetes	Bacteroidia	Bacteroidales	Bacteroidaceae	Bacteroides	1.000	Bacteroides caccae (T); ATCC 43185T; X83951
1	0	0	0	0	0	0	0	0	0	0	542	Bacteroidetes	Bacteroidia	Bacteroidales	Bacteroidaceae	Bacteroides	0.888	Bacteroides vulgatus ATCC 8482; CP000139
0	0	0	0	1	0	0	1	0	0	0	576	Bacteroidetes	Bacteroidia	Bacteroidales	Bacteroidaceae	Bacteroides	0.736	Bacteroides barnesiae (T); JCM 13652; BL2; AB253726
1	0	0	0	0	0	0	0	0	0	0	619	Bacteroidetes	Bacteroidia	Bacteroidales	Bacteroidaceae	Bacteroides	0.872	Bacteroides vulgatus; DJF_B081; EU728705
0	0	0	0	2	0	0	0	0	0	0	697	Bacteroidetes	Bacteroidia	Bacteroidales	Bacteroidaceae	Bacteroides	0.853	Bacteroides salanitronis (T); JCM 13657; BL78; AB253731
0	0	0	0	1	0	0	0	0	0	0	727	Bacteroidetes	Bacteroidia	Bacteroidales	Bacteroidaceae	Bacteroides	0.850	Bacteroides salanitronis DSM 18170; CP002530
0	0	0	0	7	0	0	0	0	0	0	733	Bacteroidetes	Bacteroidia	Bacteroidales	Bacteroidaceae	Bacteroides	0.670	Bacteroides plebeius (T); M12; AB200217
0	0	0	0	0	0	0	0	1	0	0	798	Bacteroidetes	Bacteroidia	Bacteroidales	Bacteroidaceae	Bacteroides	0.781	Bacteroides plebeius; M35; AB200219
1	0	0	0	0	0	0	0	0	0	0	856	Bacteroidetes	Bacteroidia	Bacteroidales	Bacteroidaceae	Bacteroides	0.806	Bacteroides fragilis; BCRC10619; EU136678
0	0	0	0	1	0	0	0	0	0	0	857	Bacteroidetes	Bacteroidia	Bacteroidales	Bacteroidaceae	Bacteroides	0.820	Bacteroides salanitronis DSM 18170; CP002530
0	0	0	0	5	0	0	0	0	0	0	868	Bacteroidetes	Bacteroidia	Bacteroidales	Bacteroidaceae	Bacteroides	0.798	bacterium 'New Zealand B'; AY721625
0	0	0	0	1	0	0	4	0	0	0	942	Bacteroidetes	Bacteroidia	Bacteroidales	Bacteroidaceae	Bacteroides	0.868	bacterium 'New Zealand B'; AY721625
0	0	0	0	1	0	0	0	0	0	0	1013	Bacteroidetes	Bacteroidia	Bacteroidales	Bacteroidaceae	Bacteroides	0.710	Bacteroides salanitronis DSM 18170; CP002530
0	0	0	0	1	0	0	0	0	0	0	1043	Bacteroidetes	Bacteroidia	Bacteroidales	Bacteroidaceae	Bacteroides	0.703	Bacteroides plebeius; M122; AB200220
0	0	0	0	1	0	0	0	0	0	0	1081	Bacteroidetes	Bacteroidia	Bacteroidales	Bacteroidaceae	Bacteroides	0.620	Bacteroides coprocola; JCM12979; EU136688
0	0	0	0	2	0	0	0	0	0	0	1101	Bacteroidetes	Bacteroidia	Bacteroidales	Bacteroidaceae	Bacteroides	0.716	Bacteroides plebeius (T); M12; AB200217
0	0	0	0	0	0	0	0	1	0	0	1218	Bacteroidetes	Bacteroidia	Bacteroidales	Bacteroidaceae	Bacteroides	0.658	Bacteroides plebeius (T); M12; AB200217
0	0	0	0	2	0	0	0	0	0	0	1219	Bacteroidetes	Bacteroidia	Bacteroidales	Bacteroidaceae	Bacteroides	0.652	Bacteroides coprocola; M11; AB200223
0	0	0	0	12	0	0	0	0	0	0	1258	Bacteroidetes	Bacteroidia	Bacteroidales	Bacteroidaceae	Bacteroides	0.811	Bacteroides plebeius; M122; AB200220
0	0	0	0	1	0	0	0	0	0	0	1328	Bacteroidetes	Bacteroidia	Bacteroidales	Bacteroidaceae	Bacteroides	0.742	bacterium 'New Zealand B'; AY721625
0	0	0	0	1	0	0	0	0	0	0	1373	Bacteroidetes	Bacteroidia	Bacteroidales	Bacteroidaceae	Bacteroides	0.644	bacterium 'New Zealand B'; AY721625
0	0	0	0	2	0	0	0	3	0	0	1384	Bacteroidetes	Bacteroidia	Bacteroidales	Bacteroidaceae	Bacteroides	0.763	Bacteroides plebeius; M122; AB200220
0	0	0	0	2	0	0	0	0	0	0	1405	Bacteroidetes	Bacteroidia	Bacteroidales	Bacteroidaceae	Bacteroides	0.678	Bacteroides salanitronis (T); JCM 13657; BL78; AB253731
0	0	0	0	1	0	0	0	0	0	0	1436	Bacteroidetes	Bacteroidia	Bacteroidales	Bacteroidaceae	Bacteroides	0.640	Bacteroides coprocola; M11; AB200223
0	0	0	0	1	0	0	0	0	0	0	1457	Bacteroidetes	Bacteroidia	Bacteroidales	Bacteroidaceae	Bacteroides	0.639	Bacteroides uniformis; JCM5828; 3; EU136680
0	0	0	0	0	0	0	0	1	0	0	1552	Bacteroidetes	Bacteroidia	Bacteroidales	Bacteroidaceae	Bacteroides	0.753	Bacteroides helcogenes (T); JCM 6297; AB200227
0	0	0	0	1	0	0	0	0	0	0	1584	Bacteroidetes	Bacteroidia	Bacteroidales	Bacteroidaceae	Bacteroides	0.847	Bacteroides plebeius (T); M12; AB200217
0	0	0	0	3	0	0	0	1	0	0	1590	Bacteroidetes	Bacteroidia	Bacteroidales	Bacteroidaceae	Bacteroides	0.753	Bacteroides salanitronis (T); JCM 13657; BL78; AB253731
0	0	0	0	98	0	0	1	9	0	0	1599	Bacteroidetes	Bacteroidia	Bacteroidales	Bacteroidaceae	Bacteroides	0.682	Bacteroides uniformis; JCM5828; 3; EU136680
0	0	0	0	0	0	0	0	1	0	0	1600	Bacteroidetes	Bacteroidia	Bacteroidales	Bacteroidaceae	Bacteroides	0.727	Bacteroides clarus; JCM 16067; AB547638
0	0	0	0	0	0	0	0	1	0	0	1611	Bacteroidetes	Bacteroidia	Bacteroidales	Bacteroidaceae	Bacteroides	0.770	Bacteroides barnesiae; JCM 13654; EG3; AB253728
0	0	0	0	1	0	0	0	0	0	0	1615	Bacteroidetes	Bacteroidia	Bacteroidales	Bacteroidaceae	Bacteroides	0.919	Bacteroides salanitronis (T); JCM 13657; BL78; AB253731
0	1	0	0	0	0	0	0	0	0	0	1616	Bacteroidetes	Bacteroidia	Bacteroidales	Bacteroidaceae	Bacteroides	0.823	Bacteroides vulgatus; BCRC12903; EU136687
0	0	0	0	9	0	0	0	0	0	0	1621	Bacteroidetes	Bacteroidia	Bacteroidales	Bacteroidaceae	Bacteroides	0.759	bacterium 'New Zealand B'; AY721625
0	0	0	0	5	0	0	0	0	0	0	1632	Bacteroidetes	Bacteroidia	Bacteroidales	Bacteroidaceae	Bacteroides	0.689	Bacteroides salanitronis DSM 18170; CP002530
0	0	0	0	1	0	0	1	0	0	0	1637	Bacteroidetes	Bacteroidia	Bacteroidales	Bacteroidaceae	Bacteroides	0.726	Bacteroides salanitronis (T); JCM 13657; BL78; AB253731
0	0	0	0	1	0	0	0	0	0	0	1708	Bacteroidetes	Bacteroidia	Bacteroidales	Bacteroidaceae	Bacteroides	0.695	Bacteroides coprocola; M11; AB200223
0	0	0	0	1	0	0	0	0	0	0	1716	Bacteroidetes	Bacteroidia	Bacteroidales	Bacteroidaceae	Bacteroides	0.850	Bacteroides plebeius (T); M12; AB200217
0	0	0	0	5	0	0	5	0	0	0	1718	Bacteroidetes	Bacteroidia	Bacteroidales	Bacteroidaceae	Bacteroides	0.925	bacterium 'New Zealand B'; AY721625
0	0	0	0	1	0	0	0	0	0	0	1744	Bacteroidetes	Bacteroidia	Bacteroidales	Bacteroidaceae	Bacteroides	0.813	Bacteroides salanitronis (T); JCM 13657; BL78; AB253731
0	0	0	0	1	0	0	0	0	0	0	1808	Bacteroidetes	Bacteroidia	Bacteroidales	Bacteroidaceae	Bacteroides	0.809	Bacteroides plebeius (T); M12; AB200217
0	0	0	0	0	0	0	1	0	0	0	1833	Bacteroidetes	Bacteroidia	Bacteroidales	Bacteroidaceae	Bacteroides	0.854	Bacteroides plebeius (T); M12; AB200217
0	0	0	0	2	0	0	0	0	0	0	1850	Bacteroidetes	Bacteroidia	Bacteroidales	Bacteroidaceae	Bacteroides	0.695	Bacteroides barnesiae (T); JCM 13652; BL2; AB253726
0	0	0	0	1	0	0	0	0	0	0	1875	Bacteroidetes	Bacteroidia	Bacteroidales	Bacteroidaceae	Bacteroides	0.619	Bacteroides helcogenes; JCM6297; 15; EU136692
0	0	0	0	1	0	0	0	0	0	0	1895	Bacteroidetes	Bacteroidia	Bacteroidales	Bacteroidaceae	Bacteroides	0.642	Bacteroides helcogenes; JCM6297; 15; EU136692
0	0	0	0	1	0	0	0	1	0	0	1953	Bacteroidetes	Bacteroidia	Bacteroidales	Bacteroidaceae	Bacteroides	0.714	Bacteroides helcogenes P 36-108; CP002352
0	0	0	0	1	0	0	0	0	0	0	1963	Bacteroidetes	Bacteroidia	Bacteroidales	Bacteroidaceae	Bacteroides	0.737	Bacteroides salanitronis DSM 18170; CP002530
0	0	0	0	1	0	0	0	0	0	0	1979	Bacteroidetes	Bacteroidia	Bacteroidales	Bacteroidaceae	Bacteroides	0.825	Bacteroides plebeius (T); M12; AB200217
0	0	0	0	4	0	0	1	2	0	0	2027	Bacteroidetes	Bacteroidia	Bacteroidales	Bacteroidaceae	Bacteroides	0.739	Bacteroides salanitronis (T); JCM 13657; BL78; AB253731
0	0	0	0	2	0	0	1	0	0	0	2034	Bacteroidetes	Bacteroidia	Bacteroidales	Bacteroidaceae	Bacteroides	0.733	Bacteroides barnesiae (T); JCM 13652; BL2; AB253726
0	0	0	0	0	0	0	2	0	0	0	2102	Bacteroidetes	Bacteroidia	Bacteroidales	Bacteroidaceae	Bacteroides	0.655	Bacteroides coprophilus; CB40 (= JCM 13816); AB064919
2	3	0	0	0	0	0	0	0	0	0	2109	Bacteroidetes	Bacteroidia	Bacteroidales	Bacteroidaceae	Bacteroides	1.000	Bacteroides uniformis (T); JCM 5828T; AB050110
0	0	0	0	1	0	0	0	0	0	0	2118	Bacteroidetes	Bacteroidia	Bacteroidales	Bacteroidaceae	Bacteroides	0.846	Bacteroides plebeius (T); M12; AB200217
0	0	0	0	58	1	0	1	40	0	0	2146	Bacteroidetes	Bacteroidia	Bacteroidales	Bacteroidaceae	Bacteroides	0.964	Bacteroides barnesiae (T); JCM 13652; BL2; AB253726
0	0	0	0	1	0	0	0	0	0	0	2186	Bacteroidetes	Bacteroidia	Bacteroidales	Bacteroidaceae	Bacteroides	0.750	Bacteroides barnesiae (T); JCM 13652; BL2; AB253726
7	1	0	0	0	0	0	0	0	0	0	2198	Bacteroidetes	Bacteroidia	Bacteroidales	Bacteroidaceae	Bacteroides	0.892	Bacteroides uniformis; JCM5828; 3; EU136680
0	0	0	0	0	0	0	0	1	0	0	2255	Bacteroidetes	Bacteroidia	Bacteroidales	Bacteroidaceae	Bacteroides	0.832	Bacteroides plebeius; M122; AB200220
0	0	0	0	1	0	0	1	0	0	0	2269	Bacteroidetes	Bacteroidia	Bacteroidales	Bacteroidaceae	Bacteroides	0.883	Bacteroides plebeius (T); M12; AB200217
0	0	0	0	1	0	0	0	0	0	0	2319	Bacteroidetes	Bacteroidia	Bacteroidales	Bacteroidaceae	Bacteroides	0.729	Bacteroides barnesiae (T); JCM 13652; BL2; AB253726
0	0	0	0	1	0	0	0	0	0	0	2350	Bacteroidetes	Bacteroidia	Bacteroidales	Bacteroidaceae	Bacteroides	0.694	bacterium 'New Zealand B'; AY721625
2	0	0	0	0	0	0	0	0	0	0	2434	Bacteroidetes	Bacteroidia	Bacteroidales	Bacteroidaceae	Bacteroides	0.912	Bacteroides vulgatus; BCRC12903; EU136687
0	0	0	0	15	0	0	0	3	0	0	2492	Bacteroidetes	Bacteroidia	Bacteroidales	Bacteroidaceae	Bacteroides	0.657	Bacteroides barnesiae (T); JCM 13652; BL2; AB253726
0	0	0	0	1	0	0	0	1	0	0	2606	Bacteroidetes	Bacteroidia	Bacteroidales	Bacteroidaceae	Bacteroides	0.692	Bacteroides barnesiae; JCM 13654; EG3; AB253728
0	0	0	0	0	0	0	1	0	0	0	2646	Bacteroidetes	Bacteroidia	Bacteroidales	Bacteroidaceae	Bacteroides	0.739	bacterium 'New Zealand B'; AY721625
1	0	0	0	0	0	0	0	0	0	0	2647	Bacteroidetes	Bacteroidia	Bacteroidales	Bacteroidaceae	Bacteroides	0.903	Bacteroides vulgatus; BCRC12903; EU136687
3	2	0	0	0	0	0	0	0	0	0	2665	Bacteroidetes	Bacteroidia	Bacteroidales	Bacteroidaceae	Bacteroides	0.991	Bacteroides nordii (T); WAL 11050; AY608697
0	0	0	0	1	0	0	0	0	0	0	2702	Bacteroidetes	Bacteroidia	Bacteroidales	Bacteroidaceae	Bacteroides	0.691	Bacteroides plebeius (T); M12; AB200217
0	0	0	0	1	0	0	0	0	0	0	2712	Bacteroidetes	Bacteroidia	Bacteroidales	Bacteroidaceae	Bacteroides	0.880	bacterium 'New Zealand B'; AY721625
0	0	0	0	1	0	0	0	2	0	0	2731	Bacteroidetes	Bacteroidia	Bacteroidales	Bacteroidaceae	Bacteroides	0.659	Bacteroides coprophilus; CB40 (= JCM 13816); AB064919
0	0	0	0	1	1	0	0	7	0	0	2761	Bacteroidetes	Bacteroidia	Bacteroidales	Bacteroidaceae	Bacteroides	0.694	Bacteroides gallinarum (T); JCM 13658; C35; AB253732
0	0	0	0	6	0	0	0	0	0	0	2782	Bacteroidetes	Bacteroidia	Bacteroidales	Bacteroidaceae	Bacteroides	0.853	Bacteroides plebeius; M122; AB200220
0	0	0	0	1	0	0	0	0	0	0	2829	Bacteroidetes	Bacteroidia	Bacteroidales	Bacteroidaceae	Bacteroides	0.650	Bacteroides helcogenes P 36-108; CP002352
0	0	0	0	1	0	0	0	1	0	0	2908	Bacteroidetes	Bacteroidia	Bacteroidales	Bacteroidaceae	Bacteroides	0.687	Bacteroides barnesiae (T); JCM 13652; BL2; AB253726
0	0	0	0	1	0	0	0	0	0	0	2999	Bacteroidetes	Bacteroidia	Bacteroidales	Bacteroidaceae	Bacteroides	0.760	Bacteroides salanitronis (T); JCM 13657; BL78; AB253731
0	0	0	0	2	0	0	0	0	0	0	3020	Bacteroidetes	Bacteroidia	Bacteroidales	Bacteroidaceae	Bacteroides	0.677	bacterium 'New Zealand B'; AY721625
0	0	0	0	1	0	0	0	0	0	0	3077	Bacteroidetes	Bacteroidia	Bacteroidales	Bacteroidaceae	Bacteroides	0.850	Bacteroides plebeius; M122; AB200220
0	0	0	0	1	0	0	0	0	0	0	3101	Bacteroidetes	Bacteroidia	Bacteroidales	Bacteroidaceae	Bacteroides	0.811	Bacteroides barnesiae (T); JCM 13652; BL2; AB253726
0	0	0	0	2	0	0	0	0	0	0	3108	Bacteroidetes	Bacteroidia	Bacteroidales	Bacteroidaceae	Bacteroides	0.637	Bacteroides barnesiae; JCM 13654; EG3; AB253728
4	2	0	0	0	0	0	0	0	0	0	3136	Bacteroidetes	Bacteroidia	Bacteroidales	Bacteroidaceae	Bacteroides	1.000	Bacteroides vulgatus ATCC 8482; CP000139
0	0	0	0	0	0	0	0	1	0	0	3137	Bacteroidetes	Bacteroidia	Bacteroidales	Bacteroidaceae	Bacteroides	0.661	Bacteroides plebeius (T); M12; AB200217
0	0	0	0	0	0	0	0	1	0	0	3179	Bacteroidetes	Bacteroidia	Bacteroidales	Bacteroidaceae	Bacteroides	0.683	Bacteroides coprocola; JCM12979; EU136688
0	0	0	0	2	0	0	0	0	0	0	3315	Bacteroidetes	Bacteroidia	Bacteroidales	Bacteroidaceae	Bacteroides	0.778	bacterium 'New Zealand B'; AY721625
0	0	0	0	5	0	0	3	33	0	0	3362	Bacteroidetes	Bacteroidia	Bacteroidales	Bacteroidaceae	Bacteroides	0.714	Bacteroides helcogenes P 36-108; CP002352
0	0	0	0	1	0	0	0	0	0	0	3370	Bacteroidetes	Bacteroidia	Bacteroidales	Bacteroidaceae	Bacteroides	0.782	Bacteroides barnesiae (T); JCM 13652; BL2; AB253726
41	43	18	0	0	0	0	0	0	0	0	3380	Bacteroidetes	Bacteroidia	Bacteroidales	Bacteroidaceae	Bacteroides	1.000	Bacteroides fragilis; 790; @3; X83937
0	0	0	0	76	0	0	10	1	0	0	3388	Bacteroidetes	Bacteroidia	Bacteroidales	Bacteroidaceae	Bacteroides	1.000	Bacteroides salanitronis (T); JCM 13657; BL78; AB253731
0	0	0	0	1	0	0	0	1	0	0	3404	Bacteroidetes	Bacteroidia	Bacteroidales	Bacteroidaceae	Bacteroides	0.814	Bacteroides plebeius (T); M12; AB200217
0	0	0	0	5	0	0	0	2	0	0	3459	Bacteroidetes	Bacteroidia	Bacteroidales	Bacteroidaceae	Bacteroides	0.678	Bacteroides plebeius (T); M12; AB200217
0	0	0	0	1	0	0	0	0	0	0	3476	Bacteroidetes	Bacteroidia	Bacteroidales	Bacteroidaceae	Bacteroides	0.816	Bacteroides salanitronis (T); JCM 13657; BL78; AB253731
0	0	0	0	0	0	0	0	1	0	0	3479	Bacteroidetes	Bacteroidia	Bacteroidales	Bacteroidaceae	Bacteroides	0.751	Bacteroides salanitronis DSM 18170; CP002530
1	0	0	0	0	0	0	0	0	0	0	3488	Bacteroidetes	Bacteroidia	Bacteroidales	Bacteroidaceae	Bacteroides	0.964	Bacteroides vulgatus ATCC 8482; CP000139
0	0	0	0	1	0	0	0	0	0	0	3502	Bacteroidetes	Bacteroidia	Bacteroidales	Bacteroidaceae	Bacteroides	0.743	Bacteroides salanitronis DSM 18170; CP002530
0	0	0	0	4	0	0	0	0	0	0	3518	Bacteroidetes	Bacteroidia	Bacteroidales	Bacteroidaceae	Bacteroides	0.690	bacterium 'New Zealand B'; AY721625
0	0	0	0	1	0	0	0	0	0	0	3574	Bacteroidetes	Bacteroidia	Bacteroidales	Bacteroidaceae	Bacteroides	0.692	Bacteroides barnesiae (T); JCM 13652; BL2; AB253726
0	0	0	0	1	0	0	0	0	0	0	3623	Bacteroidetes	Bacteroidia	Bacteroidales	Bacteroidaceae	Bacteroides	0.757	Bacteroides barnesiae (T); JCM 13652; BL2; AB253726
0	0	0	0	3	0	0	0	0	0	0	3656	Bacteroidetes	Bacteroidia	Bacteroidales	Bacteroidaceae	Bacteroides	0.930	bacterium 'New Zealand B'; AY721625
0	0	0	0	1	0	0	0	0	0	0	3668	Bacteroidetes	Bacteroidia	Bacteroidales	Bacteroidaceae	Bacteroides	0.781	bacterium 'New Zealand B'; AY721625
0	0	0	0	1	0	0	0	0	0	0	3753	Bacteroidetes	Bacteroidia	Bacteroidales	Bacteroidaceae	Bacteroides	0.954	Bacteroides barnesiae (T); JCM 13652; BL2; AB253726
0	0	0	0	2	0	0	0	0	0	0	3791	Bacteroidetes	Bacteroidia	Bacteroidales	Bacteroidaceae	Bacteroides	0.658	Bacteroides helcogenes; JCM6297; 15; EU136692
0	0	0	0	2	0	0	0	0	0	0	3810	Bacteroidetes	Bacteroidia	Bacteroidales	Bacteroidaceae	Bacteroides	0.720	Bacteroides coprocola; M11; AB200223
0	0	0	0	1	0	0	0	0	0	0	3829	Bacteroidetes	Bacteroidia	Bacteroidales	Bacteroidaceae	Bacteroides	0.660	Bacteroides salanitronis (T); JCM 13657; BL78; AB253731
0	0	0	0	4	0	0	0	3	0	0	3833	Bacteroidetes	Bacteroidia	Bacteroidales	Bacteroidaceae	Bacteroides	0.970	Bacteroides plebeius; M122; AB200220
0	0	0	0	1	0	0	0	0	0	0	3848	Bacteroidetes	Bacteroidia	Bacteroidales	Bacteroidaceae	Bacteroides	0.796	Bacteroides helcogenes; JCM 6297; AB510702
0	0	0	0	2	0	0	0	1	0	0	3852	Bacteroidetes	Bacteroidia	Bacteroidales	Bacteroidaceae	Bacteroides	0.802	Bacteroides barnesiae (T); JCM 13652; BL2; AB253726
0	0	0	0	2	0	0	0	0	0	0	3856	Bacteroidetes	Bacteroidia	Bacteroidales	Bacteroidaceae	Bacteroides	0.671	bacterium 'New Zealand B'; AY721625
0	0	0	0	0	0	0	0	1	0	0	3904	Bacteroidetes	Bacteroidia	Bacteroidales	Bacteroidaceae	Bacteroides	0.676	Bacteroides plebeius (T); M12; AB200217
0	0	0	0	2	0	0	0	0	0	0	3910	Bacteroidetes	Bacteroidia	Bacteroidales	Bacteroidaceae	Bacteroides	0.727	Bacteroides plebeius; M122; AB200220
0	0	0	0	1	0	0	0	0	0	0	3921	Bacteroidetes	Bacteroidia	Bacteroidales	Bacteroidaceae	Bacteroides	0.703	Bacteroides salanitronis (T); JCM 13657; BL78; AB253731
0	0	0	0	1	0	0	0	0	0	0	3945	Bacteroidetes	Bacteroidia	Bacteroidales	Bacteroidaceae	Bacteroides	0.796	bacterium 'New Zealand B'; AY721625
21	1	0	0	0	0	0	0	0	0	0	3961	Bacteroidetes	Bacteroidia	Bacteroidales	Bacteroidaceae	Bacteroides	0.982	Bacteroides intestinalis (T); JCM 13265; 341; AB214328
0	0	0	0	19	0	0	0	27	0	0	3979	Bacteroidetes	Bacteroidia	Bacteroidales	Bacteroidaceae	Bacteroides	0.679	Bacteroides barnesiae (T); JCM 13652; BL2; AB253726
0	0	0	0	1	0	0	0	0	0	0	4022	Bacteroidetes	Bacteroidia	Bacteroidales	Bacteroidaceae	Bacteroides	0.818	Bacteroides barnesiae (T); JCM 13652; BL2; AB253726
0	0	0	0	5	0	0	1	0	0	0	4023	Bacteroidetes	Bacteroidia	Bacteroidales	Bacteroidaceae	Bacteroides	0.822	Bacteroides salanitronis (T); JCM 13657; BL78; AB253731
0	0	0	0	164	6	0	10	109	0	0	4036	Bacteroidetes	Bacteroidia	Bacteroidales	Bacteroidaceae	Bacteroides	0.982	Bacteroides plebeius (T); M12; AB200217
0	0	0	0	51	0	0	11	5	0	0	4058	Bacteroidetes	Bacteroidia	Bacteroidales	Bacteroidaceae	Bacteroides	0.739	Bacteroides salanitronis DSM 18170; CP002530
0	0	0	0	1	0	0	0	0	0	0	4094	Bacteroidetes	Bacteroidia	Bacteroidales	Bacteroidaceae	Bacteroides	0.811	Bacteroides plebeius (T); M12; AB200217
0	0	0	0	2	0	0	0	0	0	0	4152	Bacteroidetes	Bacteroidia	Bacteroidales	Bacteroidaceae	Bacteroides	0.754	bacterium 'New Zealand B'; AY721625
0	0	0	0	1	0	0	0	0	0	0	4156	Bacteroidetes	Bacteroidia	Bacteroidales	Bacteroidaceae	Bacteroides	0.841	bacterium 'New Zealand B'; AY721625
0	0	0	0	1	0	0	0	0	0	0	4163	Bacteroidetes	Bacteroidia	Bacteroidales	Bacteroidaceae	Bacteroides	0.871	bacterium 'New Zealand B'; AY721625
0	0	0	0	2	0	0	0	0	0	0	4171	Bacteroidetes	Bacteroidia	Bacteroidales	Bacteroidaceae	Bacteroides	0.786	Bacteroides salanitronis (T); JCM 13657; BL78; AB253731
0	0	0	0	6	0	0	0	0	0	0	4182	Bacteroidetes	Bacteroidia	Bacteroidales	Bacteroidaceae	Bacteroides	0.777	swine fecal bacterium RF3E-Xyl1; FJ753769
0	0	0	0	2	0	0	0	0	0	0	4217	Bacteroidetes	Bacteroidia	Bacteroidales	Bacteroidaceae	Bacteroides	0.796	Bacteroides barnesiae (T); JCM 13652; BL2; AB253726
1	0	0	0	0	0	0	0	0	0	0	4229	Bacteroidetes	Bacteroidia	Bacteroidales	Bacteroidaceae	Bacteroides	0.895	Bacteroides caccae; JCM9498; EU136686
0	0	0	0	4	0	0	0	0	0	0	4237	Bacteroidetes	Bacteroidia	Bacteroidales	Bacteroidaceae	Bacteroides	0.749	Bacteroides salanitronis (T); JCM 13657; BL78; AB253731
0	0	0	0	1	0	0	0	0	0	0	4315	Bacteroidetes	Bacteroidia	Bacteroidales	Bacteroidaceae	Bacteroides	0.700	bacterium 'New Zealand B'; AY721625
11	3	0	0	0	0	0	0	0	0	0	4358	Bacteroidetes	Bacteroidia	Bacteroidales	Bacteroidaceae	Bacteroides	0.918	Bacteroides acidifaciens; A43; AB021165
0	0	0	0	3	0	0	5	0	0	0	4378	Bacteroidetes	Bacteroidia	Bacteroidales	Bacteroidaceae	Bacteroides	0.750	bacterium 'New Zealand B'; AY721625
0	0	0	0	5	0	0	0	0	0	0	4410	Bacteroidetes	Bacteroidia	Bacteroidales	Bacteroidaceae	Bacteroides	0.798	Bacteroides plebeius (T); M12; AB200217
0	0	0	0	23	0	0	1	1	0	0	4416	Bacteroidetes	Bacteroidia	Bacteroidales	Bacteroidaceae	Bacteroides	0.768	bacterium 'New Zealand B'; AY721625
0	0	0	0	0	0	0	0	1	0	0	4466	Bacteroidetes	Bacteroidia	Bacteroidales	Bacteroidaceae	Bacteroides	0.722	Bacteroides salanitronis (T); JCM 13657; BL78; AB253731
0	0	0	0	2	0	0	0	0	0	0	4489	Bacteroidetes	Bacteroidia	Bacteroidales	Bacteroidaceae	Bacteroides	0.689	Bacteroides barnesiae (T); JCM 13652; BL2; AB253726
0	0	0	0	1	0	0	0	0	0	0	4526	Bacteroidetes	Bacteroidia	Bacteroidales	Bacteroidaceae	Bacteroides	0.717	bacterium 'New Zealand B'; AY721625
0	0	0	0	1	0	0	0	0	0	0	4541	Bacteroidetes	Bacteroidia	Bacteroidales	Bacteroidaceae	Bacteroides	0.847	Bacteroides plebeius; M122; AB200220
0	0	0	0	149	1	0	43	68	0	0	4545	Bacteroidetes	Bacteroidia	Bacteroidales	Bacteroidaceae	Bacteroides	0.799	Bacteroides salanitronis (T); JCM 13657; BL78; AB253731
0	0	0	0	0	0	0	1	0	0	0	4667	Bacteroidetes	Bacteroidia	Bacteroidales	Bacteroidaceae	Bacteroides	0.746	bacterium 'New Zealand B'; AY721625
0	0	0	0	1	0	0	0	0	0	0	4696	Bacteroidetes	Bacteroidia	Bacteroidales	Bacteroidaceae	Bacteroides	0.714	Bacteroides salanitronis DSM 18170; CP002530
0	0	0	0	0	0	0	1	1	0	0	4809	Bacteroidetes	Bacteroidia	Bacteroidales	Bacteroidaceae	Bacteroides	0.726	Bacteroides plebeius (T); M12; AB200217
0	0	0	0	1	0	0	0	0	0	0	4853	Bacteroidetes	Bacteroidia	Bacteroidales	Bacteroidaceae	Bacteroides	0.712	Bacteroides barnesiae (T); JCM 13652; BL2; AB253726
0	0	0	0	0	0	0	0	1	0	0	4867	Bacteroidetes	Bacteroidia	Bacteroidales	Bacteroidaceae	Bacteroides	0.737	Bacteroides barnesiae; JCM 13654; EG3; AB253728
37	17	0	0	0	0	0	0	0	0	0	4873	Bacteroidetes	Bacteroidia	Bacteroidales	Bacteroidaceae	Bacteroides	1.000	Bacteroides sp. 'Smarlab BioMol-2301151'; Smarlab BioMol 2301151; AY230770
0	0	0	0	1	0	0	0	0	0	0	4879	Bacteroidetes	Bacteroidia	Bacteroidales	Bacteroidaceae	Bacteroides	0.752	Bacteroides salanitronis (T); JCM 13657; BL78; AB253731
0	0	0	0	9	0	0	0	0	0	0	4889	Bacteroidetes	Bacteroidia	Bacteroidales	Bacteroidaceae	Bacteroides	0.871	bacterium 'New Zealand B'; AY721625
0	0	0	0	11	0	0	1	0	0	0	4890	Bacteroidetes	Bacteroidia	Bacteroidales	Bacteroidaceae	Bacteroides	0.672	Bacteroides salanitronis (T); JCM 13657; BL78; AB253731
0	0	0	0	1	0	0	0	0	0	0	5032	Bacteroidetes	Bacteroidia	Bacteroidales	Bacteroidaceae	Bacteroides	0.745	bacterium 'New Zealand B'; AY721625
0	0	0	0	4	0	0	0	0	0	0	5059	Bacteroidetes	Bacteroidia	Bacteroidales	Bacteroidaceae	Bacteroides	0.901	Bacteroides plebeius (T); M12; AB200217
0	0	0	0	2	0	0	0	0	0	0	5106	Bacteroidetes	Bacteroidia	Bacteroidales	Bacteroidaceae	Bacteroides	0.804	Bacteroides salanitronis (T); JCM 13657; BL78; AB253731
0	0	0	0	1	0	0	0	0	0	0	5132	Bacteroidetes	Bacteroidia	Bacteroidales	Bacteroidaceae	Bacteroides	0.673	Bacteroides coprophilus; CB40 (= JCM 13816); AB064919
0	0	0	0	210	0	0	84	14	0	0	5170	Bacteroidetes	Bacteroidia	Bacteroidales	Bacteroidaceae	Bacteroides	0.925	bacterium 'New Zealand B'; AY721625
0	0	0	0	0	0	0	0	1	0	0	5187	Bacteroidetes	Bacteroidia	Bacteroidales	Bacteroidaceae	Bacteroides	0.754	Bacteroides salanitronis DSM 18170; CP002530
0	0	0	0	1	0	0	0	0	0	0	5245	Bacteroidetes	Bacteroidia	Bacteroidales	Bacteroidaceae	Bacteroides	0.793	Bacteroides salanitronis (T); JCM 13657; BL78; AB253731
0	0	0	0	1	0	0	0	0	0	0	5260	Bacteroidetes	Bacteroidia	Bacteroidales	Bacteroidaceae	Bacteroides	0.887	Bacteroides barnesiae (T); JCM 13652; BL2; AB253726
0	0	0	0	1	0	0	0	0	0	0	5296	Bacteroidetes	Bacteroidia	Bacteroidales	Bacteroidaceae	Bacteroides	0.709	Bacteroides plebeius (T); M12; AB200217
0	0	0	0	1	0	0	0	0	0	0	5311	Bacteroidetes	Bacteroidia	Bacteroidales	Bacteroidaceae	Bacteroides	0.749	Bacteroides plebeius (T); M12; AB200217
0	0	0	0	1	0	0	2	1	0	0	95	Bacteroidetes	Bacteroidia	Bacteroidales	Bacteroidales_incertae_sedis	Phocaeicola	0.572	Bacteroides coprophilus; CB40 (= JCM 13816); AB064919
0	0	0	0	1	0	0	0	0	0	0	849	Bacteroidetes	Bacteroidia	Bacteroidales	Bacteroidales_incertae_sedis	Phocaeicola	0.491	Bacteroides salanitronis DSM 18170; CP002530
0	0	0	0	0	0	0	0	1	0	0	1208	Bacteroidetes	Bacteroidia	Bacteroidales	Bacteroidales_incertae_sedis	Phocaeicola	0.568	Bacteroides salanitronis DSM 18170; CP002530
0	0	0	0	0	0	0	2	0	0	0	1874	Bacteroidetes	Bacteroidia	Bacteroidales	Bacteroidales_incertae_sedis	Phocaeicola	0.591	Bacteroides salanitronis DSM 18170; CP002530
0	0	0	0	1	0	0	0	0	0	0	2701	Bacteroidetes	Bacteroidia	Bacteroidales	Bacteroidales_incertae_sedis	Phocaeicola	0.571	Lactobacillus sp. L35; AF159014
0	0	0	0	1	0	0	0	0	0	0	3638	Bacteroidetes	Bacteroidia	Bacteroidales	Bacteroidales_incertae_sedis	Phocaeicola	0.621	Lactobacillus sp. L17; AF158996
0	0	0	0	11	6	0	139	86	3	0	3706	Bacteroidetes	Bacteroidia	Bacteroidales	Bacteroidales_incertae_sedis	Phocaeicola	0.578	Bacteroides salanitronis (T); JCM 13657; BL78; AB253731
0	0	0	0	0	0	0	1	0	0	0	3893	Bacteroidetes	Bacteroidia	Bacteroidales	Bacteroidales_incertae_sedis	Phocaeicola	0.471	Lactobacillus sp. oral taxon 052; DoxG2; GQ422710
0	0	0	0	1	0	0	0	3	0	0	4303	Bacteroidetes	Bacteroidia	Bacteroidales	Bacteroidales_incertae_sedis	Phocaeicola	0.629	Bacteroides salanitronis DSM 18170; CP002530
0	0	0	0	1	0	0	0	2	0	0	4839	Bacteroidetes	Bacteroidia	Bacteroidales	Bacteroidales_incertae_sedis	Phocaeicola	0.560	Bacteroides vulgatus; BCRC12903; EU136687
0	0	0	0	1	0	0	0	0	0	0	3591	Bacteroidetes	Bacteroidia	Bacteroidales	Marinilabiaceae	Anaerophaga	0.591	Porphyromonas sp. 2069; FJ848564
0	0	0	0	1	0	0	0	0	0	0	12	Bacteroidetes	Bacteroidia	Bacteroidales	Porphyromonadaceae		0.526	Bacteroides sp. F-4; AB470322
0	0	0	0	1	0	0	0	0	0	0	86	Bacteroidetes	Bacteroidia	Bacteroidales	Porphyromonadaceae		0.598	Lactobacillus sp. L26; AF159005
0	0	0	0	1	0	0	0	0	0	0	166	Bacteroidetes	Bacteroidia	Bacteroidales	Porphyromonadaceae		0.479	Barnesiella intestinihominis (T); YIT 11860; AB370251
0	0	0	0	0	0	0	0	1	0	0	232	Bacteroidetes	Bacteroidia	Bacteroidales	Porphyromonadaceae		0.637	Parabacteroides merdae; JCM9497; 18; EU136685
0	0	0	0	1	0	0	0	0	0	0	245	Bacteroidetes	Bacteroidia	Bacteroidales	Porphyromonadaceae		0.448	Butyricimonas virosa (T); JCM 15149; MT12; AB443949
0	0	0	0	53	8	0	18	4	0	0	520	Bacteroidetes	Bacteroidia	Bacteroidales	Porphyromonadaceae		0.545	Barnesiella intestinihominis (T); YIT 11860; AB370251
0	0	0	0	0	0	0	0	1	0	0	530	Bacteroidetes	Bacteroidia	Bacteroidales	Porphyromonadaceae		0.587	Bacteroides coprocola; JCM12979; EU136688
0	0	0	0	0	0	0	0	1	0	0	606	Bacteroidetes	Bacteroidia	Bacteroidales	Porphyromonadaceae		0.549	Parabacteroides merdae; JCM9497; 18; EU136685
0	0	0	0	1	0	0	0	0	0	0	737	Bacteroidetes	Bacteroidia	Bacteroidales	Porphyromonadaceae		0.562	Bacteroides salanitronis DSM 18170; CP002530
0	0	0	0	0	0	0	0	1	0	0	772	Bacteroidetes	Bacteroidia	Bacteroidales	Porphyromonadaceae		0.552	Porphyromonadaceae bacterium DJF_B175; EU728718
0	0	0	0	0	0	0	0	3	0	0	833	Bacteroidetes	Bacteroidia	Bacteroidales	Porphyromonadaceae		0.578	Gram-negative bacterium cL10-2b-4; AY239469
0	0	0	0	2	0	0	0	1	0	0	884	Bacteroidetes	Bacteroidia	Bacteroidales	Porphyromonadaceae		0.526	Bacteroides barnesiae (T); JCM 13652; BL2; AB253726
0	0	0	0	0	0	0	1	0	0	0	904	Bacteroidetes	Bacteroidia	Bacteroidales	Porphyromonadaceae		0.596	Parabacteroides merdae; JCM9497; 18; EU136685
0	0	0	0	1	0	0	0	0	0	0	1124	Bacteroidetes	Bacteroidia	Bacteroidales	Porphyromonadaceae		0.614	Parabacteroides merdae; JCM9497; 18; EU136685
0	0	0	0	0	0	0	0	1	0	0	1316	Bacteroidetes	Bacteroidia	Bacteroidales	Porphyromonadaceae		0.509	Candidatus Vestibaculum illigatum; AY540335
0	0	0	0	1	0	0	0	0	0	0	1396	Bacteroidetes	Bacteroidia	Bacteroidales	Porphyromonadaceae		0.500	Eubacterium sp. F1; EU281854
0	0	0	0	2	0	0	0	0	0	0	1717	Bacteroidetes	Bacteroidia	Bacteroidales	Porphyromonadaceae		0.628	Candidatus Vestibaculum illigatum; AY540335
0	0	0	0	1	0	0	0	0	0	0	1902	Bacteroidetes	Bacteroidia	Bacteroidales	Porphyromonadaceae		0.572	Candidatus Vestibaculum illigatum; AY540335
0	0	0	0	36	2	0	1	13	0	0	1921	Bacteroidetes	Bacteroidia	Bacteroidales	Porphyromonadaceae		0.502	Candidatus Vestibaculum illigatum; AY540335
0	0	0	0	1	0	0	0	3	0	0	2016	Bacteroidetes	Bacteroidia	Bacteroidales	Porphyromonadaceae		0.505	Barnesiella intestinihominis (T); YIT 11860; AB370251
0	0	0	0	0	0	0	0	1	0	0	2024	Bacteroidetes	Bacteroidia	Bacteroidales	Porphyromonadaceae		0.517	Eubacterium sp. F1; EU281854
0	0	0	0	0	0	0	0	1	0	0	2078	Bacteroidetes	Bacteroidia	Bacteroidales	Porphyromonadaceae		0.491	Parabacteroides merdae; JCM 13405; 5-88; AB238929
0	0	0	0	1	0	0	0	1	0	0	2117	Bacteroidetes	Bacteroidia	Bacteroidales	Porphyromonadaceae		0.495	Barnesiella intestinihominis (T); YIT 11860; AB370251
0	0	0	0	0	0	0	0	1	0	0	2168	Bacteroidetes	Bacteroidia	Bacteroidales	Porphyromonadaceae		0.482	Barnesiella intestinihominis (T); YIT 11860; AB370251
0	0	0	0	38	0	0	1	9	0	0	2176	Bacteroidetes	Bacteroidia	Bacteroidales	Porphyromonadaceae		0.635	Candidatus Vestibaculum illigatum; AY540335
0	0	0	0	1	0	0	0	2	0	0	2409	Bacteroidetes	Bacteroidia	Bacteroidales	Porphyromonadaceae		0.563	bacterium 'New Zealand B'; AY721625
0	0	0	0	1	0	0	0	0	0	0	2605	Bacteroidetes	Bacteroidia	Bacteroidales	Porphyromonadaceae		0.540	Candidatus Vestibaculum illigatum; AY540335
0	0	0	0	2	0	0	0	0	0	0	2632	Bacteroidetes	Bacteroidia	Bacteroidales	Porphyromonadaceae		0.502	bacterium 'New Zealand B'; AY721625
0	0	0	0	1	0	0	0	0	0	0	3109	Bacteroidetes	Bacteroidia	Bacteroidales	Porphyromonadaceae		0.556	Porphyromonas sp. MI10-1288x; HM583587
0	0	0	0	2	0	0	0	0	0	0	3200	Bacteroidetes	Bacteroidia	Bacteroidales	Porphyromonadaceae		0.608	Lactobacillus sp. L35; AF159014
0	0	0	0	0	1	0	3	0	0	0	3244	Bacteroidetes	Bacteroidia	Bacteroidales	Porphyromonadaceae		0.511	Parabacteroides merdae; JCM9497; 18; EU136685
0	0	0	0	1	0	0	0	0	0	0	3278	Bacteroidetes	Bacteroidia	Bacteroidales	Porphyromonadaceae		0.562	Barnesiella intestinihominis (T); YIT 11860; AB370251
0	0	0	0	1	0	0	0	0	0	0	3296	Bacteroidetes	Bacteroidia	Bacteroidales	Porphyromonadaceae		0.534	Barnesiella intestinihominis (T); YIT 11860; AB370251
0	0	0	0	1	0	0	0	0	0	0	3423	Bacteroidetes	Bacteroidia	Bacteroidales	Porphyromonadaceae		0.459	Barnesiella viscericola (T); JCM 13660; C46; AB267809
0	0	0	0	1	0	0	0	0	0	0	3516	Bacteroidetes	Bacteroidia	Bacteroidales	Porphyromonadaceae		0.607	Bacteroides coprophilus; CB40 (= JCM 13816); AB064919
0	0	0	0	1	0	0	0	0	0	0	3640	Bacteroidetes	Bacteroidia	Bacteroidales	Porphyromonadaceae		0.601	Parabacteroides merdae; JCM9497; 18; EU136685
0	0	0	0	0	0	0	0	2	0	0	3746	Bacteroidetes	Bacteroidia	Bacteroidales	Porphyromonadaceae		0.541	Porphyromonas sp. MI10-1288x; HM583587
0	0	0	0	0	0	0	1	0	0	0	3760	Bacteroidetes	Bacteroidia	Bacteroidales	Porphyromonadaceae		0.584	Parabacteroides merdae; JCM9497; 18; EU136685
0	0	0	0	1	0	0	0	0	0	0	3782	Bacteroidetes	Bacteroidia	Bacteroidales	Porphyromonadaceae		0.483	Barnesiella intestinihominis (T); YIT 11860; AB370251
0	0	0	0	0	3	0	0	0	0	0	3788	Bacteroidetes	Bacteroidia	Bacteroidales	Porphyromonadaceae		0.614	Parabacteroides merdae; JCM9497; 18; EU136685
0	0	0	0	3	0	0	0	0	0	0	4164	Bacteroidetes	Bacteroidia	Bacteroidales	Porphyromonadaceae		0.518	Barnesiella intestinihominis (T); YIT 11860; AB370251
0	0	0	0	1	0	0	0	0	0	0	4195	Bacteroidetes	Bacteroidia	Bacteroidales	Porphyromonadaceae		0.550	Parabacteroides goldsteinii; JCM13446; 14; EU136697
0	0	0	0	26	0	0	21	23	0	0	4513	Bacteroidetes	Bacteroidia	Bacteroidales	Porphyromonadaceae		0.584	Parabacteroides merdae; JCM9497; 18; EU136685
0	0	0	0	1	0	0	0	0	0	0	4687	Bacteroidetes	Bacteroidia	Bacteroidales	Porphyromonadaceae		0.532	Barnesiella intestinihominis (T); YIT 11860; AB370251
0	0	0	0	1	0	0	0	0	0	0	4831	Bacteroidetes	Bacteroidia	Bacteroidales	Porphyromonadaceae		0.607	Lactobacillus sp. L17; AF158996
0	0	0	0	1	0	0	0	0	0	0	4857	Bacteroidetes	Bacteroidia	Bacteroidales	Porphyromonadaceae		0.515	Porphyromonadaceae bacterium C941; JF803519
0	0	0	0	1	0	0	0	0	0	0	4935	Bacteroidetes	Bacteroidia	Bacteroidales	Porphyromonadaceae		0.579	Parabacteroides goldsteinii; JCM13446; 14; EU136697
0	0	0	0	3	0	0	0	0	0	0	5129	Bacteroidetes	Bacteroidia	Bacteroidales	Porphyromonadaceae		0.495	Barnesiella intestinihominis (T); YIT 11860; AB370251
0	0	0	0	1	0	0	0	0	0	0	5345	Bacteroidetes	Bacteroidia	Bacteroidales	Porphyromonadaceae		0.591	Parabacteroides merdae; JCM9497; 18; EU136685
0	0	0	0	1	0	0	0	0	0	0	179	Bacteroidetes	Bacteroidia	Bacteroidales	Porphyromonadaceae	Barnesiella	0.620	Barnesiella viscericola (T); JCM 13660; C46; AB267809
0	0	0	0	1	0	0	0	0	0	0	271	Bacteroidetes	Bacteroidia	Bacteroidales	Porphyromonadaceae	Barnesiella	0.630	Barnesiella viscericola (T); JCM 13660; C46; AB267809
0	0	0	0	2	0	0	0	0	0	0	628	Bacteroidetes	Bacteroidia	Bacteroidales	Porphyromonadaceae	Barnesiella	0.740	Barnesiella viscericola (T); JCM 13660; C46; AB267809
0	0	0	0	1	0	0	2	24	0	0	1464	Bacteroidetes	Bacteroidia	Bacteroidales	Porphyromonadaceae	Barnesiella	0.824	Barnesiella viscericola (T); JCM 13660; C46; AB267809
0	0	0	0	1	0	0	0	0	0	0	1760	Bacteroidetes	Bacteroidia	Bacteroidales	Porphyromonadaceae	Barnesiella	0.570	Barnesiella viscericola (T); JCM 13660; C46; AB267809
0	0	0	0	1	0	0	0	0	0	0	2670	Bacteroidetes	Bacteroidia	Bacteroidales	Porphyromonadaceae	Barnesiella	0.515	Barnesiella viscericola (T); JCM 13660; C46; AB267809
0	0	0	0	1	0	0	0	0	0	0	3139	Bacteroidetes	Bacteroidia	Bacteroidales	Porphyromonadaceae	Barnesiella	0.963	Barnesiella viscericola (T); JCM 13660; C46; AB267809
0	0	0	0	1	0	0	0	0	0	0	3199	Bacteroidetes	Bacteroidia	Bacteroidales	Porphyromonadaceae	Barnesiella	0.587	Barnesiella viscericola (T); JCM 13660; C46; AB267809
0	0	0	0	0	0	0	0	1	0	0	3338	Bacteroidetes	Bacteroidia	Bacteroidales	Porphyromonadaceae	Barnesiella	0.512	Barnesiella viscericola (T); JCM 13660; C46; AB267809
0	0	0	0	1	0	0	0	0	0	0	3456	Bacteroidetes	Bacteroidia	Bacteroidales	Porphyromonadaceae	Barnesiella	0.662	Bacteroides salanitronis (T); JCM 13657; BL78; AB253731
0	0	0	0	1	0	0	0	0	0	0	3924	Bacteroidetes	Bacteroidia	Bacteroidales	Porphyromonadaceae	Barnesiella	0.739	Barnesiella viscericola (T); JCM 13660; C46; AB267809
0	0	0	0	0	1	0	1	0	0	0	4047	Bacteroidetes	Bacteroidia	Bacteroidales	Porphyromonadaceae	Barnesiella	0.577	Barnesiella intestinihominis (T); YIT 11860; AB370251
0	0	0	0	0	0	0	1	0	0	0	4402	Bacteroidetes	Bacteroidia	Bacteroidales	Porphyromonadaceae	Barnesiella	0.569	Bacteroides salanitronis (T); JCM 13657; BL78; AB253731
0	0	0	0	1	0	0	0	0	0	0	4553	Bacteroidetes	Bacteroidia	Bacteroidales	Porphyromonadaceae	Barnesiella	0.574	Porphyromonas sp. MI10-1288x; HM583587
0	0	0	0	1	0	0	0	4	0	0	4559	Bacteroidetes	Bacteroidia	Bacteroidales	Porphyromonadaceae	Barnesiella	0.820	Barnesiella intestinihominis (T); YIT 11860; AB370251
0	0	0	0	0	0	0	0	1	0	0	4790	Bacteroidetes	Bacteroidia	Bacteroidales	Porphyromonadaceae	Barnesiella	0.669	Barnesiella viscericola (T); JCM 13660; C46; AB267809
0	0	0	0	18	0	0	0	5	0	0	4900	Bacteroidetes	Bacteroidia	Bacteroidales	Porphyromonadaceae	Barnesiella	0.982	Barnesiella viscericola (T); JCM 13660; C46; AB267809
0	0	0	0	2	0	0	0	0	0	0	4992	Bacteroidetes	Bacteroidia	Bacteroidales	Porphyromonadaceae	Barnesiella	0.626	Barnesiella viscericola (T); JCM 13660; C46; AB267809
0	0	0	0	1	0	0	0	0	0	0	5359	Bacteroidetes	Bacteroidia	Bacteroidales	Porphyromonadaceae	Barnesiella	0.617	Barnesiella sp. EBA4-14; EF608208
17	4	0	0	0	0	0	0	0	0	0	1237	Bacteroidetes	Bacteroidia	Bacteroidales	Porphyromonadaceae	Butyricimonas	0.903	Butyricimonas virosa (T); JCM 15149; MT12; AB443949
1	0	0	0	0	0	0	0	0	0	0	2012	Bacteroidetes	Bacteroidia	Bacteroidales	Porphyromonadaceae	Butyricimonas	0.765	Butyricimonas virosa (T); JCM 15149; MT12; AB443949
44	3	0	0	0	0	0	0	0	0	0	4323	Bacteroidetes	Bacteroidia	Bacteroidales	Porphyromonadaceae	Butyricimonas	0.917	Butyricimonas virosa (T); JCM 15149; MT12; AB443949
0	0	0	0	0	0	0	0	1	0	0	4523	Bacteroidetes	Bacteroidia	Bacteroidales	Porphyromonadaceae	Butyricimonas	0.498	Butyricimonas virosa (T); JCM 15149; MT12; AB443949
0	0	0	0	3	1	0	0	0	0	0	4976	Bacteroidetes	Bacteroidia	Bacteroidales	Porphyromonadaceae	Butyricimonas	0.505	Butyricimonas virosa (T); JCM 15149; MT12; AB443949
0	0	0	0	0	0	0	0	1	0	0	352	Bacteroidetes	Bacteroidia	Bacteroidales	Porphyromonadaceae	Odoribacter	0.597	Odoribacter splanchnicus; DJF_B089; EU728709
0	0	0	0	0	0	0	0	1	0	0	1227	Bacteroidetes	Bacteroidia	Bacteroidales	Porphyromonadaceae	Odoribacter	0.578	Odoribacter splanchnicus; DJF_B089; EU728709
0	0	0	0	20	0	0	5	30	0	0	3509	Bacteroidetes	Bacteroidia	Bacteroidales	Porphyromonadaceae	Odoribacter	0.603	Odoribacter splanchnicus; DJF_B089; EU728709
0	0	0	0	1	0	0	0	0	0	0	29	Bacteroidetes	Bacteroidia	Bacteroidales	Porphyromonadaceae	Parabacteroides	0.638	Parabacteroides merdae; JCM9497; 18; EU136685
1	0	0	0	0	0	0	0	0	0	0	339	Bacteroidetes	Bacteroidia	Bacteroidales	Porphyromonadaceae	Parabacteroides	0.778	Parabacteroides distasonis; JCM5825; EU136681
0	0	0	0	1	0	0	0	1	0	0	366	Bacteroidetes	Bacteroidia	Bacteroidales	Porphyromonadaceae	Parabacteroides	0.630	Parabacteroides distasonis; JCM5825; EU136681
2	0	0	0	0	0	0	0	0	0	0	714	Bacteroidetes	Bacteroidia	Bacteroidales	Porphyromonadaceae	Parabacteroides	1.000	Parabacteroides distasonis (T); JCM 5825; AB238922
0	0	0	0	1	0	0	0	0	0	0	746	Bacteroidetes	Bacteroidia	Bacteroidales	Porphyromonadaceae	Parabacteroides	0.669	Parabacteroides merdae; JCM9497; 18; EU136685
0	0	0	0	1	0	0	0	0	0	0	766	Bacteroidetes	Bacteroidia	Bacteroidales	Porphyromonadaceae	Parabacteroides	0.552	Parabacteroides johnsonii (T); JCM 13406; M-165; AB261128
0	0	0	0	2	0	0	1	0	0	0	805	Bacteroidetes	Bacteroidia	Bacteroidales	Porphyromonadaceae	Parabacteroides	0.820	Bacteroides merdae; ATCC 43184T; X83954
0	0	0	0	34	0	0	19	7	0	0	1444	Bacteroidetes	Bacteroidia	Bacteroidales	Porphyromonadaceae	Parabacteroides	0.627	Porphyromonadaceae bacterium DJF_B175; EU728718
0	0	0	0	2	0	0	0	0	0	0	1799	Bacteroidetes	Bacteroidia	Bacteroidales	Porphyromonadaceae	Parabacteroides	0.620	Parabacteroides merdae; JCM9497; 18; EU136685
0	0	0	0	1	0	0	0	0	0	0	2258	Bacteroidetes	Bacteroidia	Bacteroidales	Porphyromonadaceae	Parabacteroides	0.682	Parabacteroides merdae; JCM9497; 18; EU136685
0	0	0	0	3	0	0	1	2	0	0	2482	Bacteroidetes	Bacteroidia	Bacteroidales	Porphyromonadaceae	Parabacteroides	0.639	Parabacteroides merdae; JCM9497; 18; EU136685
0	0	0	0	20	0	0	7	35	0	0	2855	Bacteroidetes	Bacteroidia	Bacteroidales	Porphyromonadaceae	Parabacteroides	0.666	Parabacteroides merdae; JCM9497; 18; EU136685
0	0	0	0	2	0	0	0	0	0	0	2871	Bacteroidetes	Bacteroidia	Bacteroidales	Porphyromonadaceae	Parabacteroides	0.647	Parabacteroides merdae; JCM9497; 18; EU136685
0	0	0	0	0	0	0	1	0	0	0	3043	Bacteroidetes	Bacteroidia	Bacteroidales	Porphyromonadaceae	Parabacteroides	0.693	Parabacteroides merdae; JCM9497; 18; EU136685
120	36	0	0	0	0	0	0	0	0	0	3739	Bacteroidetes	Bacteroidia	Bacteroidales	Porphyromonadaceae	Parabacteroides	1.000	Parabacteroides distasonis; JCM 13402; 231; AB238925
23	27	0	0	0	0	0	0	0	0	0	3831	Bacteroidetes	Bacteroidia	Bacteroidales	Porphyromonadaceae	Parabacteroides	1.000	Bacteroides sp. ASF519; ASF 519; AF157056
0	0	0	0	18	0	0	0	0	0	0	4446	Bacteroidetes	Bacteroidia	Bacteroidales	Porphyromonadaceae	Parabacteroides	0.808	Parabacteroides goldsteinii; JCM13446; 14; EU136697
0	0	0	0	1	0	0	0	0	0	0	4636	Bacteroidetes	Bacteroidia	Bacteroidales	Porphyromonadaceae	Parabacteroides	0.755	Bacteroides merdae; 1-18; AY169416
0	0	0	0	1	0	0	0	0	0	0	4702	Bacteroidetes	Bacteroidia	Bacteroidales	Porphyromonadaceae	Parabacteroides	0.784	Parabacteroides johnsonii (T); JCM 13406; M-165; AB261128
0	0	0	0	1	0	0	0	0	0	0	969	Bacteroidetes	Bacteroidia	Bacteroidales	Porphyromonadaceae	Tannerella	0.535	Porphyromonadaceae bacterium C941; JF803519
0	0	0	0	1	0	0	0	0	0	0	1253	Bacteroidetes	Bacteroidia	Bacteroidales	Porphyromonadaceae	Tannerella	0.570	Tannerella forsythensis; RMA 8563; DQ341410
0	0	0	0	1	0	0	0	2	0	0	1711	Bacteroidetes	Bacteroidia	Bacteroidales	Porphyromonadaceae	Tannerella	0.488	Tannerella forsythensis; L7; AB053945
0	0	0	0	1	0	0	0	1	0	0	2139	Bacteroidetes	Bacteroidia	Bacteroidales	Porphyromonadaceae	Tannerella	0.607	Lactobacillus sp. L17; AF158996
0	0	0	0	0	0	0	0	1	0	0	3590	Bacteroidetes	Bacteroidia	Bacteroidales	Porphyromonadaceae	Tannerella	0.592	Parabacteroides merdae; JCM9497; 18; EU136685
0	0	0	0	2	0	0	0	0	0	0	115	Bacteroidetes	Bacteroidia	Bacteroidales	Prevotellaceae		0.619	Bacteroides barnesiae (T); JCM 13652; BL2; AB253726
0	0	0	0	1	0	0	0	0	0	0	222	Bacteroidetes	Bacteroidia	Bacteroidales	Prevotellaceae		0.584	bacterium A7(2010); FN821378
0	0	0	0	1	0	0	0	0	0	0	439	Bacteroidetes	Bacteroidia	Bacteroidales	Prevotellaceae		0.729	Bacteroides salanitronis DSM 18170; CP002530
0	0	0	0	1	0	0	0	0	0	0	451	Bacteroidetes	Bacteroidia	Bacteroidales	Prevotellaceae		0.617	bacterium A7(2010); FN821378
0	0	0	0	3	0	0	0	0	0	0	480	Bacteroidetes	Bacteroidia	Bacteroidales	Prevotellaceae		0.543	Prevotella sp. E7_34; AF481226
0	0	0	0	1	0	0	0	0	0	0	585	Bacteroidetes	Bacteroidia	Bacteroidales	Prevotellaceae		0.594	Prevotella oralis; JCM 12251; AB547698
0	0	0	0	1	0	0	0	0	0	0	716	Bacteroidetes	Bacteroidia	Bacteroidales	Prevotellaceae		0.688	Bacteroides plebeius; M122; AB200220
0	0	0	0	2	0	0	0	0	0	0	821	Bacteroidetes	Bacteroidia	Bacteroidales	Prevotellaceae		0.559	Prevotella sp. BP1-56; AB501155
0	0	0	0	1	0	0	0	0	0	0	962	Bacteroidetes	Bacteroidia	Bacteroidales	Prevotellaceae		0.616	Bacteroides salanitronis DSM 18170; CP002530
0	0	0	0	7	0	0	0	0	0	0	973	Bacteroidetes	Bacteroidia	Bacteroidales	Prevotellaceae		0.611	Bacteroides pyogenes (T); JCM 6294; AB200229
0	0	0	0	0	0	0	20	0	0	0	1072	Bacteroidetes	Bacteroidia	Bacteroidales	Prevotellaceae		0.571	Prevotella sp. 152R-1a; DQ278861
0	0	0	0	2	0	0	0	0	0	0	1653	Bacteroidetes	Bacteroidia	Bacteroidales	Prevotellaceae		0.584	Bacteroides salanitronis DSM 18170; CP002530
0	0	0	0	6	0	0	1	3	0	0	1826	Bacteroidetes	Bacteroidia	Bacteroidales	Prevotellaceae		0.663	Prevotella buccae; JCM 12245; AB547675
0	0	0	0	3	0	0	0	0	0	0	1898	Bacteroidetes	Bacteroidia	Bacteroidales	Prevotellaceae		0.562	Prevotella genomosp. C1; C3MKM081; AY278624
0	0	0	0	1	0	0	0	0	0	0	1967	Bacteroidetes	Bacteroidia	Bacteroidales	Prevotellaceae		0.561	Prevotella sp. B31FD; AY005061
0	0	0	0	1	0	0	0	0	0	0	2021	Bacteroidetes	Bacteroidia	Bacteroidales	Prevotellaceae		0.564	Paraprevotella clara; JCM 14859; AB547651
0	0	0	0	1	0	0	0	0	0	0	2050	Bacteroidetes	Bacteroidia	Bacteroidales	Prevotellaceae		0.581	Prevotella sp. 152R-1a; DQ278861
0	0	0	0	1	0	0	13	0	0	0	2080	Bacteroidetes	Bacteroidia	Bacteroidales	Prevotellaceae		0.532	Bacteroides salanitronis DSM 18170; CP002530
0	0	0	0	1	0	0	0	0	0	0	2153	Bacteroidetes	Bacteroidia	Bacteroidales	Prevotellaceae		0.636	Prevotella sp. E9_42; AF481229
0	0	0	0	1	0	0	0	0	0	0	2353	Bacteroidetes	Bacteroidia	Bacteroidales	Prevotellaceae		0.542	Prevotella sp. oral taxon F68; YT042; HM099652
0	0	0	0	1	0	0	0	0	0	0	2381	Bacteroidetes	Bacteroidia	Bacteroidales	Prevotellaceae		0.613	Prevotella buccae; JCM 12245; AB547675
0	0	0	0	1	0	0	0	0	0	0	2432	Bacteroidetes	Bacteroidia	Bacteroidales	Prevotellaceae		0.549	Prevotella sp. oral taxon 474; WWP_SS1_P18; GU413313
0	0	0	0	1	0	0	0	0	0	0	2537	Bacteroidetes	Bacteroidia	Bacteroidales	Prevotellaceae		0.603	Bacteroides salanitronis DSM 18170; CP002530
0	0	0	0	3	0	0	0	1	0	0	2792	Bacteroidetes	Bacteroidia	Bacteroidales	Prevotellaceae		0.567	Prevotella sp. 152R-1a; DQ278861
0	0	0	0	1	0	0	0	0	0	0	3046	Bacteroidetes	Bacteroidia	Bacteroidales	Prevotellaceae		0.572	Bacteroides barnesiae (T); JCM 13652; BL2; AB253726
0	0	0	0	0	0	0	0	1	0	0	3116	Bacteroidetes	Bacteroidia	Bacteroidales	Prevotellaceae		0.610	Prevotella sp. 152R-1a; DQ278861
0	0	0	0	31	0	0	0	1	0	0	3259	Bacteroidetes	Bacteroidia	Bacteroidales	Prevotellaceae		0.623	bacterium A7(2010); FN821378
0	0	0	0	0	0	0	0	1	0	0	3285	Bacteroidetes	Bacteroidia	Bacteroidales	Prevotellaceae		0.512	Bacteroides pyogenes; JCM10003; 8; EU136689
0	0	0	0	1	0	0	0	0	0	0	3299	Bacteroidetes	Bacteroidia	Bacteroidales	Prevotellaceae		0.550	Bacteroides pyogenes; F0041; GQ422748
0	0	0	0	50	5	0	37	12	0	0	4067	Bacteroidetes	Bacteroidia	Bacteroidales	Prevotellaceae		0.643	Prevotella sp. E9_42; AF481229
0	0	0	0	1	0	0	0	0	0	0	4133	Bacteroidetes	Bacteroidia	Bacteroidales	Prevotellaceae		0.627	Prevotella genomosp. C1; C3MKM081; AY278624
0	0	0	0	1	0	0	0	0	0	0	4401	Bacteroidetes	Bacteroidia	Bacteroidales	Prevotellaceae		0.661	Bacteroides salanitronis (T); JCM 13657; BL78; AB253731
0	0	0	0	1	0	0	0	0	0	0	4435	Bacteroidetes	Bacteroidia	Bacteroidales	Prevotellaceae		0.590	Prevotella sp. E9_42; AF481229
0	0	0	0	0	0	0	1	0	0	0	4659	Bacteroidetes	Bacteroidia	Bacteroidales	Prevotellaceae		0.668	Bacteroides salanitronis DSM 18170; CP002530
0	0	0	0	0	0	0	0	1	0	0	4788	Bacteroidetes	Bacteroidia	Bacteroidales	Prevotellaceae		0.538	Prevotella sp. B31FD; AY005061
0	0	0	0	6	1	0	0	9	0	0	4899	Bacteroidetes	Bacteroidia	Bacteroidales	Prevotellaceae		0.602	Prevotella sp. E9_42; AF481229
0	0	0	0	43	1	0	4	8	0	0	4962	Bacteroidetes	Bacteroidia	Bacteroidales	Prevotellaceae		0.606	Prevotella sp. B31FD; AY005061
0	0	0	0	1	0	0	0	0	0	0	5024	Bacteroidetes	Bacteroidia	Bacteroidales	Prevotellaceae		0.554	Prevotella sp. E7_34; AF481226
0	0	0	0	0	1	0	0	0	0	0	5221	Bacteroidetes	Bacteroidia	Bacteroidales	Prevotellaceae		0.625	Prevotella sp. 152R-1a; DQ278861
0	0	0	0	1	0	0	0	0	0	0	94	Bacteroidetes	Bacteroidia	Bacteroidales	Prevotellaceae	Hallella	0.651	Prevotella sp. 152R-1a; DQ278861
0	0	0	0	1	0	0	0	0	0	0	104	Bacteroidetes	Bacteroidia	Bacteroidales	Prevotellaceae	Hallella	0.472	Prevotella sp. E9_42; AF481229
0	0	0	0	1	0	0	0	0	0	0	246	Bacteroidetes	Bacteroidia	Bacteroidales	Prevotellaceae	Hallella	0.595	Bacteroides coprophilus; CB40 (= JCM 13816); AB064919
0	0	0	0	2	0	0	0	0	0	0	392	Bacteroidetes	Bacteroidia	Bacteroidales	Prevotellaceae	Hallella	0.561	Prevotella buccae; JCM 12245; AB547675
0	0	0	0	1	0	0	1	0	0	0	456	Bacteroidetes	Bacteroidia	Bacteroidales	Prevotellaceae	Hallella	0.554	Prevotella sp. E7_34; AF481226
0	0	0	0	2	0	0	0	0	0	0	493	Bacteroidetes	Bacteroidia	Bacteroidales	Prevotellaceae	Hallella	0.598	Lactobacillus sp. L26; AF159005
0	0	0	0	1	0	0	0	0	0	0	552	Bacteroidetes	Bacteroidia	Bacteroidales	Prevotellaceae	Hallella	0.644	Prevotella sp. 152R-1a; DQ278861
0	0	0	0	1	0	0	0	0	0	0	747	Bacteroidetes	Bacteroidia	Bacteroidales	Prevotellaceae	Hallella	0.497	Prevotella loescheii (T); NCTC 11321; AY836508
0	0	0	0	2	0	0	0	0	0	0	934	Bacteroidetes	Bacteroidia	Bacteroidales	Prevotellaceae	Hallella	0.604	Prevotella sp. E9_42; AF481229
0	0	0	0	1	0	0	0	0	0	0	960	Bacteroidetes	Bacteroidia	Bacteroidales	Prevotellaceae	Hallella	0.623	Prevotella sp. 152R-1a; DQ278861
0	0	0	0	6	0	0	2	2	0	0	998	Bacteroidetes	Bacteroidia	Bacteroidales	Prevotellaceae	Hallella	0.699	Prevotella baroniae; LBN 427; FJ940875
0	0	0	0	1	0	0	0	0	0	0	1432	Bacteroidetes	Bacteroidia	Bacteroidales	Prevotellaceae	Hallella	0.586	Prevotella sp. 152R-1a; DQ278861
0	0	0	0	2	0	0	0	1	0	0	2029	Bacteroidetes	Bacteroidia	Bacteroidales	Prevotellaceae	Hallella	0.647	Prevotella sp. 152R-1a; DQ278861
0	0	0	0	1	0	0	0	0	0	0	2056	Bacteroidetes	Bacteroidia	Bacteroidales	Prevotellaceae	Hallella	0.576	Prevotella oralis (T); ATCC 33269; AY323522
0	0	0	0	1	0	0	0	0	0	0	2160	Bacteroidetes	Bacteroidia	Bacteroidales	Prevotellaceae	Hallella	0.579	Prevotella sp. 152R-1a; DQ278861
0	0	0	0	1	0	0	0	0	0	0	2344	Bacteroidetes	Bacteroidia	Bacteroidales	Prevotellaceae	Hallella	0.576	Prevotella sp. B31FD; AY005061
0	0	0	0	28	0	0	5	4	0	0	2370	Bacteroidetes	Bacteroidia	Bacteroidales	Prevotellaceae	Hallella	0.630	Prevotella sp. 152R-1a; DQ278861
0	0	0	0	1	0	0	0	0	0	0	2398	Bacteroidetes	Bacteroidia	Bacteroidales	Prevotellaceae	Hallella	0.607	Lactobacillus sp. L17; AF158996
0	0	0	0	5	0	0	0	0	0	0	2706	Bacteroidetes	Bacteroidia	Bacteroidales	Prevotellaceae	Hallella	0.603	Prevotella baroniae; LBN 427; FJ940875
0	0	0	0	1	0	0	0	0	0	0	2896	Bacteroidetes	Bacteroidia	Bacteroidales	Prevotellaceae	Hallella	0.566	Prevotella sp. E9_42; AF481229
0	0	0	0	3	0	0	0	1	0	0	3044	Bacteroidetes	Bacteroidia	Bacteroidales	Prevotellaceae	Hallella	0.570	Prevotella sp. oral taxon 472 str. F0295; FJ717335
0	0	0	0	2	0	0	0	0	0	0	3258	Bacteroidetes	Bacteroidia	Bacteroidales	Prevotellaceae	Hallella	0.566	Prevotella sp. 152R-1a; DQ278861
0	0	0	0	2	0	0	0	1	0	0	3675	Bacteroidetes	Bacteroidia	Bacteroidales	Prevotellaceae	Hallella	0.658	Prevotella sp. 152R-1a; DQ278861
0	0	0	0	146	2	0	19	47	0	0	3808	Bacteroidetes	Bacteroidia	Bacteroidales	Prevotellaceae	Hallella	0.666	Prevotella baroniae; LBN 427; FJ940875
0	0	0	0	1	0	0	0	0	0	0	3850	Bacteroidetes	Bacteroidia	Bacteroidales	Prevotellaceae	Hallella	0.596	Prevotella sp. 152R-1a; DQ278861
0	0	0	0	1	0	0	0	0	0	0	3934	Bacteroidetes	Bacteroidia	Bacteroidales	Prevotellaceae	Hallella	0.614	Prevotella sp. oral taxon 472 str. F0295; FJ717335
0	0	0	0	2	0	0	0	0	0	0	4060	Bacteroidetes	Bacteroidia	Bacteroidales	Prevotellaceae	Hallella	0.585	Prevotella sp. 152R-1a; DQ278861
0	0	0	0	3	0	0	0	0	0	0	4257	Bacteroidetes	Bacteroidia	Bacteroidales	Prevotellaceae	Hallella	0.617	bacterium A7(2010); FN821378
0	0	0	0	0	0	0	0	2	0	0	4635	Bacteroidetes	Bacteroidia	Bacteroidales	Prevotellaceae	Hallella	0.508	Prevotella loescheii (T); NCTC 11321; AY836508
0	0	0	0	0	0	0	0	3	0	0	4654	Bacteroidetes	Bacteroidia	Bacteroidales	Prevotellaceae	Hallella	0.500	Prevotella baroniae; JCM 13447; AB547671
0	0	0	0	1	0	0	0	0	0	0	4804	Bacteroidetes	Bacteroidia	Bacteroidales	Prevotellaceae	Hallella	0.613	Prevotella sp. E9_42; AF481229
0	0	0	0	2	0	0	0	0	0	0	5005	Bacteroidetes	Bacteroidia	Bacteroidales	Prevotellaceae	Hallella	0.588	bacterium A7(2010); FN821378
0	0	0	0	1	0	0	0	0	0	0	5009	Bacteroidetes	Bacteroidia	Bacteroidales	Prevotellaceae	Hallella	0.511	Prevotella sp. oral taxon 472 str. F0295; FJ717335
0	0	0	0	1	0	0	0	0	0	0	5047	Bacteroidetes	Bacteroidia	Bacteroidales	Prevotellaceae	Hallella	0.605	Prevotella sp. E9_42; AF481229
0	0	0	0	1	0	0	0	1	0	0	5244	Bacteroidetes	Bacteroidia	Bacteroidales	Prevotellaceae	Hallella	0.661	Prevotella sp. 152R-1a; DQ278861
0	0	0	0	1	0	0	0	0	0	0	5270	Bacteroidetes	Bacteroidia	Bacteroidales	Prevotellaceae	Hallella	0.580	Candidatus Prevotella conceptionensis; DQ139963
0	0	0	0	0	1	0	0	0	0	0	14	Bacteroidetes	Bacteroidia	Bacteroidales	Prevotellaceae	Paraprevotella	0.545	Paraprevotella clara (T); YIT 11840 (= JCM 14859, = DSM 19731); AB331896
0	0	0	0	1	0	0	0	0	0	0	159	Bacteroidetes	Bacteroidia	Bacteroidales	Prevotellaceae	Paraprevotella	0.590	Paraprevotella clara (T); YIT 11840 (= JCM 14859, = DSM 19731); AB331896
0	0	0	0	1	0	0	0	0	0	0	332	Bacteroidetes	Bacteroidia	Bacteroidales	Prevotellaceae	Paraprevotella	0.660	Paraprevotella clara (T); YIT 11840 (= JCM 14859, = DSM 19731); AB331896
0	0	0	0	1	0	0	0	0	0	0	394	Bacteroidetes	Bacteroidia	Bacteroidales	Prevotellaceae	Paraprevotella	0.497	Paraprevotella xylaniphila (T); YIT 11841 (= JCM 14860, = DSM 19681); AB331897
0	0	0	0	1	0	0	0	0	0	0	855	Bacteroidetes	Bacteroidia	Bacteroidales	Prevotellaceae	Paraprevotella	0.595	Paraprevotella clara (T); YIT 11840 (= JCM 14859, = DSM 19731); AB331896
0	0	0	0	0	0	0	1	0	0	0	1147	Bacteroidetes	Bacteroidia	Bacteroidales	Prevotellaceae	Paraprevotella	0.578	Bacteroides salanitronis DSM 18170; CP002530
0	0	0	0	1	0	0	0	0	0	0	1395	Bacteroidetes	Bacteroidia	Bacteroidales	Prevotellaceae	Paraprevotella	0.579	rumen bacterium RC-2; AB239491
0	0	0	0	1	0	0	0	0	0	0	2008	Bacteroidetes	Bacteroidia	Bacteroidales	Prevotellaceae	Paraprevotella	0.542	Bacteroides pyogenes (T); JCM 6294; AB200229
0	0	0	0	20	0	0	0	0	0	0	2142	Bacteroidetes	Bacteroidia	Bacteroidales	Prevotellaceae	Paraprevotella	0.617	Bacteroides caccae; JCM9498; EU136686
0	0	0	0	1	0	0	0	0	0	0	2851	Bacteroidetes	Bacteroidia	Bacteroidales	Prevotellaceae	Paraprevotella	0.690	Paraprevotella clara (T); YIT 11840 (= JCM 14859, = DSM 19731); AB331896
0	0	0	0	1	0	0	0	0	0	0	3012	Bacteroidetes	Bacteroidia	Bacteroidales	Prevotellaceae	Paraprevotella	0.531	Paraprevotella clara (T); YIT 11840 (= JCM 14859, = DSM 19731); AB331896
0	0	0	0	10	0	0	3	0	0	0	3098	Bacteroidetes	Bacteroidia	Bacteroidales	Prevotellaceae	Paraprevotella	0.648	Paraprevotella clara (T); YIT 11840 (= JCM 14859, = DSM 19731); AB331896
0	0	0	0	0	0	0	0	3	0	0	3104	Bacteroidetes	Bacteroidia	Bacteroidales	Prevotellaceae	Paraprevotella	0.636	Prevotella zoogleoformans; JCM 16136; AB626629
0	0	0	0	3	0	0	0	0	0	0	3682	Bacteroidetes	Bacteroidia	Bacteroidales	Prevotellaceae	Paraprevotella	0.557	Paraprevotella clara (T); YIT 11840 (= JCM 14859, = DSM 19731); AB331896
0	0	0	0	5	0	0	0	2	0	0	4115	Bacteroidetes	Bacteroidia	Bacteroidales	Prevotellaceae	Paraprevotella	0.549	Paraprevotella xylaniphila (T); YIT 11841 (= JCM 14860, = DSM 19681); AB331897
0	0	0	0	1	0	0	0	0	0	0	4579	Bacteroidetes	Bacteroidia	Bacteroidales	Prevotellaceae	Paraprevotella	0.548	Bacteroides uniformis; JCM5828; 3; EU136680
0	0	0	0	0	0	0	0	8	0	0	144	Bacteroidetes	Bacteroidia	Bacteroidales	Prevotellaceae	Prevotella	0.645	Prevotella bryantii (T); B14 (DSM 11371, species type strain); AJ006457
0	0	0	0	29	0	0	0	12	0	0	190	Bacteroidetes	Bacteroidia	Bacteroidales	Prevotellaceae	Prevotella	0.626	bacterium mpn-isolate group 3; AF357576
0	0	0	0	1	0	0	0	0	0	0	749	Bacteroidetes	Bacteroidia	Bacteroidales	Prevotellaceae	Prevotella	0.590	Prevotella micans (T); E7.56; AF481228
0	0	0	0	3	1	0	0	4	0	0	1389	Bacteroidetes	Bacteroidia	Bacteroidales	Prevotellaceae	Prevotella	0.659	Candidatus Prevotella conceptionensis; DQ139963
0	0	0	0	15	0	0	7	0	1	0	1424	Bacteroidetes	Bacteroidia	Bacteroidales	Prevotellaceae	Prevotella	0.619	Prevotella oralis; JCM 12251; AB547698
0	0	0	0	1	0	0	0	0	0	0	1545	Bacteroidetes	Bacteroidia	Bacteroidales	Prevotellaceae	Prevotella	0.674	Prevotella genomosp. C1; C3MKM081; AY278624
0	0	0	0	0	0	0	1	0	0	0	1732	Bacteroidetes	Bacteroidia	Bacteroidales	Prevotellaceae	Prevotella	0.660	Prevotella sp. E9_42; AF481229
0	0	0	0	26	0	0	0	0	0	0	1882	Bacteroidetes	Bacteroidia	Bacteroidales	Prevotellaceae	Prevotella	0.653	Prevotella sp. B31FD; AY005061
0	0	0	0	7	0	0	1	0	0	0	2205	Bacteroidetes	Bacteroidia	Bacteroidales	Prevotellaceae	Prevotella	0.688	Prevotella sp. B31FD; AY005061
0	0	0	0	1	0	0	0	0	0	0	2651	Bacteroidetes	Bacteroidia	Bacteroidales	Prevotellaceae	Prevotella	0.616	Prevotella sp. 152R-1a; DQ278861
0	0	0	0	2	0	0	0	0	0	0	2817	Bacteroidetes	Bacteroidia	Bacteroidales	Prevotellaceae	Prevotella	0.684	Prevotella sp. B31FD; AY005061
0	0	0	0	2	0	0	1	0	0	0	3180	Bacteroidetes	Bacteroidia	Bacteroidales	Prevotellaceae	Prevotella	0.652	Prevotella oralis; JCM 12251; AB547698
0	0	0	0	16	5	0	4	0	0	0	3487	Bacteroidetes	Bacteroidia	Bacteroidales	Prevotellaceae	Prevotella	0.650	Prevotella sp. 152R-1a; DQ278861
0	0	0	0	1	0	0	0	0	0	0	3557	Bacteroidetes	Bacteroidia	Bacteroidales	Prevotellaceae	Prevotella	0.651	Prevotella bryantii (T); B14 (DSM 11371, species type strain); AJ006457
0	0	0	0	1	0	0	0	0	0	0	3559	Bacteroidetes	Bacteroidia	Bacteroidales	Prevotellaceae	Prevotella	0.682	Prevotella buccae; JCM 12245; AB547675
0	0	0	0	0	0	0	0	1	0	0	3748	Bacteroidetes	Bacteroidia	Bacteroidales	Prevotellaceae	Prevotella	0.639	Prevotella micans (T); E7.56; AF481228
0	0	0	0	5	0	0	0	0	0	0	3988	Bacteroidetes	Bacteroidia	Bacteroidales	Prevotellaceae	Prevotella	0.692	Prevotella buccae; JCM 12245; AB547675
0	0	0	0	2	0	0	0	0	0	0	4929	Bacteroidetes	Bacteroidia	Bacteroidales	Prevotellaceae	Prevotella	0.664	Prevotella buccae; JCM 12245; AB547675
0	0	0	0	17	0	0	1	7	0	0	4961	Bacteroidetes	Bacteroidia	Bacteroidales	Prevotellaceae	Prevotella	0.621	Prevotella sp. B31FD; AY005061
0	0	0	0	13	2	0	18	32	0	0	5353	Bacteroidetes	Bacteroidia	Bacteroidales	Prevotellaceae	Prevotella	0.606	Prevotella micans (T); E7.56; AF481228
0	0	0	0	0	0	0	0	1	0	0	1709	Bacteroidetes	Bacteroidia	Bacteroidales	Rikenellaceae		0.570	Bacteroides sp. Smarlab 3302398; AY538696
0	0	0	0	0	0	0	0	1	0	0	3840	Bacteroidetes	Bacteroidia	Bacteroidales	Rikenellaceae		0.530	Alistipes sp. NML05A004; EU189022
0	0	0	0	1	0	0	0	0	0	0	3918	Bacteroidetes	Bacteroidia	Bacteroidales	Rikenellaceae		0.648	Bacteroidetes bacterium Eg28; FJ611795
0	0	0	0	0	0	0	0	1	0	0	4569	Bacteroidetes	Bacteroidia	Bacteroidales	Rikenellaceae		0.527	Bacteroides sp. ANH 2438; AJ518875
0	0	0	0	0	0	0	0	3	0	0	5096	Bacteroidetes	Bacteroidia	Bacteroidales	Rikenellaceae		0.601	Alistipes finegoldii; ANH 2437; AJ518874
0	0	0	0	2	0	0	0	0	0	0	132	Bacteroidetes	Bacteroidia	Bacteroidales	Rikenellaceae	Alistipes	0.794	Alistipes shahii WAL 8301; FP929032
0	0	0	0	3	0	0	0	0	0	0	568	Bacteroidetes	Bacteroidia	Bacteroidales	Rikenellaceae	Alistipes	0.710	Alistipes shahii WAL 8301; FP929032
9	5	0	0	0	0	0	0	0	0	0	1075	Bacteroidetes	Bacteroidia	Bacteroidales	Rikenellaceae	Alistipes	1.000	Alistipes finegoldii; CIP 107999; AY643084
11	12	0	0	0	0	0	0	0	0	0	1346	Bacteroidetes	Bacteroidia	Bacteroidales	Rikenellaceae	Alistipes	1.000	Alistipes sp. NML05A004; EU189022
0	0	0	0	1	0	0	0	0	0	0	1400	Bacteroidetes	Bacteroidia	Bacteroidales	Rikenellaceae	Alistipes	0.841	Bacteroides sp. DSM 12148; AJ518876
0	0	0	0	3	0	0	5	7	0	0	1469	Bacteroidetes	Bacteroidia	Bacteroidales	Rikenellaceae	Alistipes	0.813	Bacteroidetes bacterium Eg28; FJ611795
0	0	0	0	1	0	0	0	0	0	0	2010	Bacteroidetes	Bacteroidia	Bacteroidales	Rikenellaceae	Alistipes	0.666	Alistipes putredinis; JCM 16772; AB554232
6	2	0	0	0	0	0	0	0	0	0	2135	Bacteroidetes	Bacteroidia	Bacteroidales	Rikenellaceae	Alistipes	0.914	Bacteroides sp. DSM 12148; AJ518876
0	0	0	0	0	0	0	0	1	0	0	2322	Bacteroidetes	Bacteroidia	Bacteroidales	Rikenellaceae	Alistipes	0.842	Bacteroides sp. ANH 2438; AJ518875
0	0	0	0	0	1	0	0	0	0	0	2324	Bacteroidetes	Bacteroidia	Bacteroidales	Rikenellaceae	Alistipes	0.842	Alistipes shahii WAL 8301; FP929032
0	0	0	0	10	0	0	1	27	0	0	2345	Bacteroidetes	Bacteroidia	Bacteroidales	Rikenellaceae	Alistipes	0.859	Bacteroides sp. DSM 12148; AJ518876
0	0	0	0	5	0	0	0	5	0	0	2937	Bacteroidetes	Bacteroidia	Bacteroidales	Rikenellaceae	Alistipes	0.865	Alistipes shahii WAL 8301; FP929032
0	0	0	0	1	0	0	0	0	0	0	3119	Bacteroidetes	Bacteroidia	Bacteroidales	Rikenellaceae	Alistipes	0.675	Alistipes putredinis; JCM 16772; AB554232
39	7	0	0	0	0	0	0	2	0	0	3412	Bacteroidetes	Bacteroidia	Bacteroidales	Rikenellaceae	Alistipes	0.857	Alistipes putredinis; JCM 16772; AB554232
7	4	0	0	0	0	0	0	0	0	0	3431	Bacteroidetes	Bacteroidia	Bacteroidales	Rikenellaceae	Alistipes	1.000	Alistipes putredinis; JCM 16772; AB554232
0	0	0	0	0	0	0	0	1	0	0	3864	Bacteroidetes	Bacteroidia	Bacteroidales	Rikenellaceae	Alistipes	0.645	Bacteroides sp. DSM 12148; AJ518876
0	0	0	0	1	0	0	0	0	0	0	3890	Bacteroidetes	Bacteroidia	Bacteroidales	Rikenellaceae	Alistipes	0.664	Alistipes putredinis; JCM 16772; AB554232
0	0	0	0	0	0	0	0	2	0	0	3911	Bacteroidetes	Bacteroidia	Bacteroidales	Rikenellaceae	Alistipes	0.662	Alistipes finegoldii (T); CIP 107999; AY643083
0	0	0	0	40	2	0	3	0	0	0	3928	Bacteroidetes	Bacteroidia	Bacteroidales	Rikenellaceae	Alistipes	0.845	Alistipes shahii WAL 8301; FP929032
0	0	0	0	5	0	0	0	0	0	0	4021	Bacteroidetes	Bacteroidia	Bacteroidales	Rikenellaceae	Alistipes	0.881	Bacteroides sp. Smarlab 3302398; AY538696
0	0	0	0	3	1	0	1	0	0	0	4097	Bacteroidetes	Bacteroidia	Bacteroidales	Rikenellaceae	Alistipes	0.795	Alistipes sp. NML05A004; EU189022
0	0	0	0	2	0	0	1	0	0	0	4433	Bacteroidetes	Bacteroidia	Bacteroidales	Rikenellaceae	Alistipes	0.697	Alistipes shahii (T); WAL 8301; AY974072
0	0	0	0	1	0	0	0	0	0	0	4479	Bacteroidetes	Bacteroidia	Bacteroidales	Rikenellaceae	Alistipes	0.771	Bacteroides sp. Smarlab 3302398; AY538696
5	1	0	0	0	0	0	0	0	0	0	5107	Bacteroidetes	Bacteroidia	Bacteroidales	Rikenellaceae	Alistipes	0.661	Alistipes finegoldii; ANH 2437; AJ518874
534	122	0	0	0	0	0	0	0	0	0	5266	Bacteroidetes	Bacteroidia	Bacteroidales	Rikenellaceae	Alistipes	0.609	Alistipes finegoldii; ANH 2437; AJ518874
0	0	0	0	0	0	0	0	2	0	0	5274	Bacteroidetes	Bacteroidia	Bacteroidales	Rikenellaceae	Alistipes	0.844	Bacteroides sp. DSM 12148; AJ518876
0	0	0	0	1	0	0	0	0	0	0	1210	Bacteroidetes	Flavobacteria	Flavobacteriales			0.412	Gram-negative bacterium cL10-2b-4; AY239469
0	0	0	0	0	0	0	0	3	0	0	2547	Bacteroidetes	Flavobacteria	Flavobacteriales	Flavobacteriaceae		0.609	Eubacterium sp. F1; EU281854
0	0	0	0	1	0	0	0	0	0	0	3589	Bacteroidetes	Flavobacteria	Flavobacteriales	Flavobacteriaceae		0.574	Eubacterium sp. F1; EU281854
0	0	0	0	1	0	0	0	0	0	0	4534	Bacteroidetes	Flavobacteria	Flavobacteriales	Flavobacteriaceae		0.562	Bacteroides plebeius (T); M12; AB200217
0	0	0	0	0	0	0	0	1	0	0	5243	Bacteroidetes	Flavobacteria	Flavobacteriales	Flavobacteriaceae		0.495	Eubacterium sp. F1; EU281854
0	0	0	0	1	0	0	0	0	0	0	5305	Bacteroidetes	Flavobacteria	Flavobacteriales	Flavobacteriaceae		0.519	Bacteroidetes bacterium oral taxon 365; WWP_SS4_G09; GU410821
0	1	0	0	0	0	0	0	0	0	0	3458	Bacteroidetes	Flavobacteria	Flavobacteriales	Flavobacteriaceae	Flavobacterium	0.979	Flexibacter sp. F12; EF204467
0	0	0	0	16	0	0	0	46	0	0	379	Bacteroidetes	Flavobacteria	Flavobacteriales	Flavobacteriaceae	Ornithobacterium	0.563	Eubacterium sp. F1; EU281854
0	0	0	0	1	0	0	0	0	0	0	1459	Bacteroidetes	Flavobacteria	Flavobacteriales	Flavobacteriaceae	Ornithobacterium	0.532	rumen bacterium R-23; AB239488
0	0	0	0	1	0	0	0	0	0	0	1694	Bacteroidetes	Flavobacteria	Flavobacteriales	Flavobacteriaceae	Ornithobacterium	0.569	Eubacterium sp. F1; EU281854
0	0	0	0	1	0	0	0	0	0	0	961	Bacteroidetes	Sphingobacteria	Sphingobacteriales			0.530	Porphyromonadaceae bacterium C941; JF803519
0	0	2	0	0	0	0	0	0	0	0	432	Bacteroidetes	Sphingobacteria	Sphingobacteriales	Cytophagaceae	Adhaeribacter	0.861	Adhaeribacter sp. TSX13-1; HM156145
0	2	0	0	0	0	0	0	0	0	0	161	Bacteroidetes	Sphingobacteria	Sphingobacteriales	Cytophagaceae	Hymenobacter	0.869	Hymenobacter sp. R-36499; FR682729
0	0	1	0	0	0	0	0	0	0	0	2429	Bacteroidetes	Sphingobacteria	Sphingobacteriales	Cytophagaceae	Hymenobacter	0.979	Hymenobacter roseosalivarius; AA688; Y18834
0	0	1	0	0	0	0	0	0	0	0	1250	Cyanobacteria	Cyanobacteria	Chloroplast	Streptophyta		1.000	Equisetum arvense; U24593
3	0	6	2	0	0	0	0	0	0	0	1838	Cyanobacteria	Cyanobacteria	Chloroplast	Streptophyta		1.000	Chloroplast transformation vector pCLT312; AY575999
0	0	0	0	2	0	0	0	7	0	0	48	Deferribacteres	Deferribacteres	Deferribacterales	Deferribacteraceae	Mucispirillum	0.963	Flexistipes group bacterium UNSWRSp12; AF059190
0	0	0	0	9	0	0	0	42	0	0	90	Deferribacteres	Deferribacteres	Deferribacterales	Deferribacteraceae	Mucispirillum	0.899	Flexistipes group bacterium UNSWRSp12; AF059190
0	0	0	0	0	0	0	0	1	0	0	516	Deferribacteres	Deferribacteres	Deferribacterales	Deferribacteraceae	Mucispirillum	0.738	Flexistipes group bacterium UNSWRSp12; AF059190
0	0	0	0	4	0	0	0	3	0	0	2213	Deferribacteres	Deferribacteres	Deferribacterales	Deferribacteraceae	Mucispirillum	0.951	Flexistipes group bacterium UNSWRSp12; AF059190
0	0	0	0	1	0	0	0	0	0	0	4059	Deferribacteres	Deferribacteres	Deferribacterales	Deferribacteraceae	Mucispirillum	0.748	Flexistipes group bacterium UNSWRSp12; AF059190
0	0	0	0	1	0	0	0	0	0	0	5039	Deferribacteres	Deferribacteres	Deferribacterales	Deferribacteraceae	Mucispirillum	0.868	Flexistipes group bacterium UNSWRSp12; AF059190
0	0	0	0	1	0	0	0	0	0	0	134	Firmicutes					1.000	Clostridium spiroforme (T); ATCC 29900; X75908
0	0	4	0	1	0	0	0	0	0	0	175	Firmicutes					0.810	Lactobacillus sp. BBDP73; DQ337528
2	8	0	0	0	0	0	0	0	0	0	376	Firmicutes					0.408	Guggenheimella bovis (T); OMZ 913; AY272039
0	1	0	0	0	0	0	0	0	0	0	386	Firmicutes					0.561	Geosporobacter subterraneus (T); VNs68; DQ643978
0	0	0	0	0	0	0	0	1	0	0	636	Firmicutes					0.741	Lactobacillus gallinarum; I26; EF412985
0	0	0	0	0	0	0	1	0	0	0	649	Firmicutes					0.578	Lactobacillus pontis; IMAU30161; XE5-2; FJ749718
0	0	0	0	0	0	0	0	0	0	0	748	Firmicutes					0.682	Lactobacillus crispatus; BLB2; AF243141
1	0	0	0	0	0	0	0	0	0	0	1161	Firmicutes					0.428	Atopobium rimae; X67149
0	0	0	0	1	0	0	0	0	0	0	1669	Firmicutes					0.608	Lactobacillus sp. L35; AF159014
0	0	0	0	1	0	0	0	0	0	0	1919	Firmicutes					0.624	Lactobacillus sp. L35; AF159014
0	1	0	0	0	0	0	0	0	0	0	2222	Firmicutes					0.396	Clostridiales bacterium oral taxon F32; VO026; HM099644
0	0	0	0	0	2	0	0	0	0	0	2305	Firmicutes					0.644	Lactobacillus agilis; DSPV 013C; GQ231446
0	1	0	0	1	0	0	0	2	0	0	2523	Firmicutes					0.784	Lactobacillus reuteri; ATCC 55730; EU394679
0	0	0	0	1	0	0	0	0	0	0	2581	Firmicutes					0.621	Lactobacillus sp. L17; AF158996
0	0	0	0	0	0	0	0	1	0	0	2960	Firmicutes					0.508	Lactobacillus sp. 66c; FR681900
0	1	5	0	0	0	0	0	0	0	0	3348	Firmicutes					0.796	Enterococcus saccharolyticus; NCDO 2594T; Y18357
0	0	0	0	1	0	0	0	0	0	0	3372	Firmicutes					0.594	rumen bacterium IVRI-RM-1006; HM771330
0	0	0	0	1	0	0	0	0	0	0	4049	Firmicutes					0.582	Lactobacillus sp. L26; AF159005
0	0	0	0	1	0	0	0	0	0	0	4594	Firmicutes					0.713	Lactobacillus jensenii; ZDY161a; EU559601
1	0	0	0	0	0	0	0	1	0	0	4598	Firmicutes					0.945	Clostridiales bacterium 60-7e; HQ452859
0	0	0	0	0	0	0	0	1	0	0	4882	Firmicutes					0.512	Clostridiales bacterium oral taxon 093; CK059; GQ422712
0	0	0	0	1	0	0	0	0	0	0	4920	Firmicutes					0.599	rumen bacterium R-7; AB239481
0	0	0	0	2	0	0	1	0	0	0	5001	Firmicutes					0.758	bacterium ii1269; DQ057450
0	0	0	0	0	0	0	0	0	0	0	2868	Firmicutes	Bacilli				0.592	Enterococcus cecorum; LMG 12902; AJ301827
0	0	0	0	1	0	0	0	0	0	0	4712	Firmicutes	Bacilli				0.554	Lactobacillus tucceti (T); CECT 5920; AJ576006
1	0	0	0	0	0	0	0	0	0	0	3344	Firmicutes	Bacilli	Bacillales	Bacillaceae	Geobacillus	0.939	Bacillaceae bacterium NS2-3; AY466705
0	0	0	0	0	0	0	0	0	1	0	37	Firmicutes	Bacilli	Bacillales	Bacillaceae	Lysinibacillus	0.964	Lysinibacillus sp. MS8; HM057846
0	0	0	1	0	0	0	0	0	0	0	17	Firmicutes	Bacilli	Bacillales	Bacillaceae	Ureibacillus	0.963	Ureibacillus thermosphaericus; S7; AF403019
0	0	0	0	0	0	0	3	0	0	0	4077	Firmicutes	Bacilli	Bacillales	Paenibacillaceae	Paenibacillus	1.000	Paenibacillus sp. JS10-07; AM162343
0	0	0	0	0	0	0	1	0	0	0	4585	Firmicutes	Bacilli	Bacillales	Paenibacillaceae	Paenibacillus	0.994	Paenibacillus caespitis; type strain: LMG 23879; AM745263
1	0	0	0	0	0	0	0	0	0	0	4931	Firmicutes	Bacilli	Bacillales	Paenibacillaceae	Paenibacillus	1.000	Paenibacillus ginsengihumi (T); DCY16; EF452662
0	0	0	0	1	0	0	0	0	0	0	654	Firmicutes	Bacilli	Bacillales	Planococcaceae	Sporosarcina	0.960	Sporosarcina sp. G11; DQ667110
0	0	6	0	0	0	0	0	0	0	1	5192	Firmicutes	Bacilli	Bacillales	Staphylococcaceae	Staphylococcus	1.000	Staphylococcus sp. MG91; AJ746148
0	0	3	3	0	0	0	0	0	0	0	63	Firmicutes	Bacilli	Lactobacillales			0.673	Escherichia coli CFT073; AE014075
0	0	0	0	0	0	0	1	1	0	0	191	Firmicutes	Bacilli	Lactobacillales			0.703	Lactobacillus ingluviei; G22; AF308147
0	0	0	0	0	0	0	5	0	0	0	260	Firmicutes	Bacilli	Lactobacillales			0.695	Lactobacillus curvatus; type strain: LMG 9198; AJ621550
0	0	0	0	2	1	0	0	0	0	0	378	Firmicutes	Bacilli	Lactobacillales			0.840	Enterococcus cecorum; NCDO 2674T; Y18355
0	0	0	0	1	0	0	0	0	0	0	407	Firmicutes	Bacilli	Lactobacillales			0.705	Lactobacillus sp. FL4; AY318820
0	0	0	0	1	0	0	0	0	0	0	510	Firmicutes	Bacilli	Lactobacillales			0.691	Lactobacillus sp. KC45a; AF243163
0	0	0	0	1	0	0	0	0	0	0	698	Firmicutes	Bacilli	Lactobacillales			0.612	Lactobacillus psittaci (T); AJ272391
0	0	0	0	0	0	0	0	0	0	0	861	Firmicutes	Bacilli	Lactobacillales			0.682	Streptococcus infantarius; 908; EU163504
0	0	0	0	1	0	0	0	0	0	0	937	Firmicutes	Bacilli	Lactobacillales			0.739	Lactobacillus pontis; type strain: LMG 14187T = R-14655; AJ422032
0	0	0	0	1	0	0	0	0	0	0	1050	Firmicutes	Bacilli	Lactobacillales			0.825	Enterococcus cecorum (T); ATCC43198; AF061009
0	0	0	0	1	0	0	0	0	0	0	1071	Firmicutes	Bacilli	Lactobacillales			0.752	Lactobacillus pontis; type strain: LMG 14187T = R-14655; AJ422032
0	0	0	0	4	1	0	0	0	0	0	1112	Firmicutes	Bacilli	Lactobacillales			0.717	Streptococcus gallolyticus subsp. macedonicus; W33; AB563246
0	0	0	0	0	0	0	0	1	0	0	1178	Firmicutes	Bacilli	Lactobacillales			0.759	Lactobacillus pontis; type strain: LMG 14187T = R-14655; AJ422032
0	0	0	0	0	0	0	0	1	0	0	1333	Firmicutes	Bacilli	Lactobacillales			0.650	Lactobacillus coleohominis; AJ292530
0	0	0	0	3	1	0	0	0	0	0	1427	Firmicutes	Bacilli	Lactobacillales			0.734	Lactobacillus brevis; TCCC13001; EU231605
0	0	0	0	0	0	0	1	0	0	0	1428	Firmicutes	Bacilli	Lactobacillales			0.709	Lactobacillus sp. oral taxon 052; DoxG2; GQ422710
0	0	0	0	1	0	0	0	1	0	0	1516	Firmicutes	Bacilli	Lactobacillales			0.655	Lactobacillus reuteri; KLDS 1.0735; EU626020
0	0	0	0	0	1	0	0	0	0	0	1520	Firmicutes	Bacilli	Lactobacillales			0.871	Enterococcus cecorum; NCDO 2674T; Y18355
0	0	0	0	4	0	0	24	0	0	0	1624	Firmicutes	Bacilli	Lactobacillales			0.720	Lactobacillus equigenerosi; NRIC 0696; AB288049
0	0	0	0	0	0	0	0	1	0	0	1651	Firmicutes	Bacilli	Lactobacillales			0.607	Lactobacillus panis (T); DSM 6035T; X94230
0	0	0	0	1	0	0	0	0	0	0	1666	Firmicutes	Bacilli	Lactobacillales			0.704	Lactobacillus pontis; type strain: LMG 14187T = R-14655; AJ422032
0	0	0	0	4	7	0	0	0	2	0	1798	Firmicutes	Bacilli	Lactobacillales			0.786	Lactobacillus salivarius; 324T; FJ751780
0	0	0	0	0	0	1	0	0	0	0	1834	Firmicutes	Bacilli	Lactobacillales			0.881	Lactobacillus sp. DJF_B156; EU728716
0	0	1	0	0	0	0	0	0	0	0	1846	Firmicutes	Bacilli	Lactobacillales			0.823	Enterococcus cecorum; LMG 12902; AJ301827
0	0	0	0	1	0	0	0	0	0	0	1931	Firmicutes	Bacilli	Lactobacillales			0.719	Enterococcus cecorum; NCDO 2674T; Y18355
0	0	0	0	0	0	0	0	0	0	0	1977	Firmicutes	Bacilli	Lactobacillales			0.637	Lactobacillus oris (T); DSM 4864T; X94229
0	0	0	0	1	0	0	0	0	0	0	2061	Firmicutes	Bacilli	Lactobacillales			0.759	Pediococcus ethanolidurans; P2; FJ867642
0	0	0	0	1	0	0	0	0	0	0	2201	Firmicutes	Bacilli	Lactobacillales			0.691	Lactobacillus crispatus; LAB32; EF120374
0	0	0	0	1	0	0	2	1	0	0	2249	Firmicutes	Bacilli	Lactobacillales			0.751	Lactobacillus sp. FL4; AY318820
0	0	0	0	1	0	0	0	0	0	0	2415	Firmicutes	Bacilli	Lactobacillales			0.608	Lactobacillus sp. L26; AF159005
0	0	0	0	2	0	0	0	0	0	0	2433	Firmicutes	Bacilli	Lactobacillales			0.779	Lactobacillus kitasatonis (T); JCM 1039; AB107638
0	0	0	1	0	0	0	0	0	0	0	2516	Firmicutes	Bacilli	Lactobacillales			0.807	Lactobacillus salivarius; DSPV 344T; FJ751787
0	0	0	0	1	0	0	0	0	0	0	2540	Firmicutes	Bacilli	Lactobacillales			0.778	Lactobacillus gasseri; KC36a; AF243151
0	0	0	0	1	0	0	1	0	0	0	2577	Firmicutes	Bacilli	Lactobacillales			0.816	Lactobacillus fermentum; DSPV 012C; GQ231445
0	0	0	0	1	0	0	1	0	0	0	2611	Firmicutes	Bacilli	Lactobacillales			0.733	Lactobacillus salivarius; LB-2P; EF519868
0	1	3	0	3	0	0	0	0	0	0	2692	Firmicutes	Bacilli	Lactobacillales			0.869	Enterococcus cecorum (T); ATCC43198; AF061009
0	0	2	0	0	0	0	0	0	0	0	2866	Firmicutes	Bacilli	Lactobacillales			0.706	Proteus mirabilis; CL100409; HQ398231
0	0	0	0	1	0	0	0	0	0	0	2993	Firmicutes	Bacilli	Lactobacillales			0.598	Lactobacillus sp. L26; AF159005
0	0	0	0	0	0	0	0	0	0	0	3194	Firmicutes	Bacilli	Lactobacillales			0.774	Enterococcus cecorum; NCDO 2674T; Y18355
0	0	0	0	1	0	0	1	0	0	0	3214	Firmicutes	Bacilli	Lactobacillales			0.670	Lactobacillus reuteri; AD23; EF187261
0	0	0	0	0	0	0	0	1	0	0	3286	Firmicutes	Bacilli	Lactobacillales			0.790	Lactobacillus fermentum; DSPV 012C; GQ231445
0	0	0	0	0	0	0	3	0	0	0	3395	Firmicutes	Bacilli	Lactobacillales			0.485	Lactobacillus mucosae; F52; AF243148
0	0	1	0	2	0	0	0	0	0	0	3461	Firmicutes	Bacilli	Lactobacillales			0.720	Lactobacillus salivarius; DLS 0811; AB186340
0	0	0	0	0	0	0	1	0	0	0	3565	Firmicutes	Bacilli	Lactobacillales			0.740	Lactobacillus fermentum; DSPV 012C; GQ231445
0	0	0	0	1	0	0	0	0	0	0	3575	Firmicutes	Bacilli	Lactobacillales			0.676	Lactobacillus kitasatonis (T); JCM 1039; AB107638
0	0	0	0	1	0	0	0	0	0	0	3674	Firmicutes	Bacilli	Lactobacillales			0.684	Lactobacillus reuteri; DSM 20016 T; X76328
0	0	0	0	1	0	0	0	0	0	0	3697	Firmicutes	Bacilli	Lactobacillales			0.698	Lactobacillus sp. KC45b; AF243164
0	0	0	0	5	0	0	0	0	0	0	3709	Firmicutes	Bacilli	Lactobacillales			0.751	Lactobacillus pontis; type strain: LMG 14187T = R-14655; AJ422032
0	0	0	0	0	0	0	0	0	0	0	3713	Firmicutes	Bacilli	Lactobacillales			0.791	Lactobacillus sp. KC45b; AF215875
0	0	0	0	0	0	0	0	1	0	0	3889	Firmicutes	Bacilli	Lactobacillales			0.751	Lactobacillus panis (T); DSM 6035T; X94230
0	0	0	0	1	0	0	0	0	0	0	4001	Firmicutes	Bacilli	Lactobacillales			0.792	Lactobacillus aviarius; AB001836
0	0	0	0	0	0	0	3	0	0	0	4300	Firmicutes	Bacilli	Lactobacillales			0.751	Lactobacillus sp. FL4; AY318820
0	0	0	0	0	0	0	0	0	0	0	4329	Firmicutes	Bacilli	Lactobacillales			0.776	Enterococcus faecalis; KLDS 6.0638; FJ861089
1	0	0	0	0	0	0	0	0	0	0	4367	Firmicutes	Bacilli	Lactobacillales			0.742	Lactobacillus acidophilus NCFM; CP000033
0	0	0	0	1	0	0	0	0	0	0	4408	Firmicutes	Bacilli	Lactobacillales			0.705	Lactobacillus sp. FL4; AY318820
0	0	0	0	3	0	0	2	2	0	0	4413	Firmicutes	Bacilli	Lactobacillales			0.764	Lactobacillus vaginalis; DoxG3; GQ422709
0	0	0	0	1	0	0	0	0	0	0	4548	Firmicutes	Bacilli	Lactobacillales			0.689	Lactobacillus coryniformis subsp. torquens; G18-4; HM217944
0	0	0	0	5	0	7	1	0	1	2	4554	Firmicutes	Bacilli	Lactobacillales			0.745	Lactobacillus kitasatonis (T); JCM 1039; AB107638
0	0	0	0	3	0	0	0	0	0	0	4563	Firmicutes	Bacilli	Lactobacillales			0.742	Lactobacillus helveticus; KLDS 1.0614; EU419588
0	0	0	0	0	0	0	1	0	0	0	4565	Firmicutes	Bacilli	Lactobacillales			0.654	Lactobacillus fermentum; DSPV 012C; GQ231445
0	0	0	0	0	0	0	1	0	0	0	4760	Firmicutes	Bacilli	Lactobacillales			0.674	bacterium ii1270; DQ057451
0	0	0	0	1	0	0	0	0	0	0	4794	Firmicutes	Bacilli	Lactobacillales			0.727	Lactobacillus gasseri; 20L09; DQ317605
0	0	0	0	1	1	0	1	0	0	0	4829	Firmicutes	Bacilli	Lactobacillales			0.708	Lactobacillus reuteri DSM 20016; CP000705
0	0	0	0	1	10	0	0	0	0	0	5082	Firmicutes	Bacilli	Lactobacillales			0.861	bacterium ii1209; DQ057437
0	0	0	0	1	0	0	0	3	0	0	5198	Firmicutes	Bacilli	Lactobacillales			0.688	Lactobacillus coleohominis; AJ292530
0	0	0	0	1	0	0	12	0	0	0	5262	Firmicutes	Bacilli	Lactobacillales			0.763	Lactobacillus fermentum; DSPV 012C; GQ231445
0	0	0	0	0	0	0	0	0	0	0	5268	Firmicutes	Bacilli	Lactobacillales			0.677	Parasutterella secunda; JCM 16078; AB621360
1	0	0	0	1	0	0	1	0	0	0	5293	Firmicutes	Bacilli	Lactobacillales			0.777	Lactobacillus salivarius; DSPV 344T; FJ751787
0	0	0	0	3	0	0	0	0	0	0	5358	Firmicutes	Bacilli	Lactobacillales			0.726	Lactobacillus panis (T); DSM 6035T; X94230
0	0	0	0	0	0	0	0	1	0	0	288	Firmicutes	Bacilli	Lactobacillales	Aerococcaceae	Globicatella	0.978	Globicatella sulfidifaciens; AB60; GU904674
0	0	0	0	0	0	0	0	1	0	0	2147	Firmicutes	Bacilli	Lactobacillales	Carnobacteriaceae		0.626	Lactobacillus fornicalis (T); TV1018; Y18654
1	0	0	0	0	5	0	0	0	0	0	3897	Firmicutes	Bacilli	Lactobacillales	Carnobacteriaceae		0.832	Enterococcus cecorum (T); ATCC43198; AF061009
0	0	0	0	1	0	0	0	0	0	0	5255	Firmicutes	Bacilli	Lactobacillales	Carnobacteriaceae		0.776	Enterococcus cecorum (T); ATCC43198; AF061009
0	0	0	0	0	2	0	0	0	0	0	2023	Firmicutes	Bacilli	Lactobacillales	Carnobacteriaceae	Isobaculum	0.777	bacterium mpn-isolate group 14; AF357562
0	0	0	0	1	0	0	0	0	0	0	2970	Firmicutes	Bacilli	Lactobacillales	Carnobacteriaceae	Isobaculum	0.820	bacterium ii1209; DQ057437
0	0	0	0	0	0	0	0	2	0	0	3056	Firmicutes	Bacilli	Lactobacillales	Carnobacteriaceae	Isobaculum	0.734	Enterococcus cecorum; NCDO 2674T; Y18355
0	0	1	2	0	0	0	0	0	0	0	3597	Firmicutes	Bacilli	Lactobacillales	Carnobacteriaceae	Isobaculum	0.743	Enterococcus faecalis; GM; EF120452
0	0	0	0	0	1	0	0	0	0	0	1606	Firmicutes	Bacilli	Lactobacillales	Enterococcaceae		0.791	bacterium ii1209; DQ057437
0	0	0	0	1	0	0	0	0	0	0	2980	Firmicutes	Bacilli	Lactobacillales	Enterococcaceae		0.705	Lactobacillus sp. FL4; AY318820
0	0	0	0	5	0	0	0	0	0	0	3334	Firmicutes	Bacilli	Lactobacillales	Enterococcaceae		0.653	Lactobacillus sp. 61D; FR681902
0	0	0	0	1	0	0	0	0	0	0	5291	Firmicutes	Bacilli	Lactobacillales	Enterococcaceae	Catellicoccus	0.681	Lactobacillus brevis; KLDS 1.0727; EU626012
404	407	1114	1192	345	1175	226	31	14	79	172	119	Firmicutes	Bacilli	Lactobacillales	Enterococcaceae	Enterococcus	1.000	Enterococcus cecorum; NCDO 2674T; Y18355
0	0	0	0	4	7	1	0	0	0	2	269	Firmicutes	Bacilli	Lactobacillales	Enterococcaceae	Enterococcus	0.863	Enterococcus sp. LS0963-05; F01748; DQ395286
0	0	0	1	0	1	0	0	0	0	0	300	Firmicutes	Bacilli	Lactobacillales	Enterococcaceae	Enterococcus	0.883	bacterium mpn-isolate group 14; AF357562
0	0	13	7	0	0	0	0	0	0	0	357	Firmicutes	Bacilli	Lactobacillales	Enterococcaceae	Enterococcus	0.925	Enterococcus faecium; IMAU10052; WZ2-1; FJ915708
0	0	0	2	3	2	4	0	0	0	3	441	Firmicutes	Bacilli	Lactobacillales	Enterococcaceae	Enterococcus	0.922	Enterococcus cecorum; NCDO 2674T; Y18355
1	0	0	0	0	0	0	0	0	1	0	539	Firmicutes	Bacilli	Lactobacillales	Enterococcaceae	Enterococcus	0.829	Enterococcus cecorum; LMG 12902; AJ301827
0	0	0	0	3	1	0	0	0	0	0	596	Firmicutes	Bacilli	Lactobacillales	Enterococcaceae	Enterococcus	0.949	Enterococcus cecorum (T); ATCC43198; AF061009
0	0	1	0	0	0	0	0	0	0	0	808	Firmicutes	Bacilli	Lactobacillales	Enterococcaceae	Enterococcus	0.912	Enterococcus durans; 2-4; GU139738
0	1	8	8	0	0	0	0	0	0	0	965	Firmicutes	Bacilli	Lactobacillales	Enterococcaceae	Enterococcus	0.964	Enterococcus faecium; CECT410T; AJ420800
12	37	106	292	0	0	0	0	0	0	0	1377	Firmicutes	Bacilli	Lactobacillales	Enterococcaceae	Enterococcus	0.979	Enterococcus durans (T); DSM20633; AJ276354
0	0	0	0	0	1	0	0	0	0	0	1627	Firmicutes	Bacilli	Lactobacillales	Enterococcaceae	Enterococcus	0.924	Enterococcus cecorum; LMG 12902; AJ301827
0	0	3	1	0	0	0	0	0	0	0	2140	Firmicutes	Bacilli	Lactobacillales	Enterococcaceae	Enterococcus	0.868	Enterococcus cecorum; LMG 12902; AJ301827
0	0	0	0	0	0	0	0	0	0	0	2384	Firmicutes	Bacilli	Lactobacillales	Enterococcaceae	Enterococcus	0.868	Enterococcus cecorum; NCDO 2674T; Y18355
0	0	0	1	0	0	0	0	0	0	0	2872	Firmicutes	Bacilli	Lactobacillales	Enterococcaceae	Enterococcus	0.916	Enterococcus durans; M.D.E.MRS4-5; JF690867
0	0	0	0	1	0	0	0	0	0	0	3097	Firmicutes	Bacilli	Lactobacillales	Enterococcaceae	Enterococcus	0.925	Enterococcus cecorum; NCDO 2674T; Y18355
0	0	3	0	6	71	0	0	0	0	0	3611	Firmicutes	Bacilli	Lactobacillales	Enterococcaceae	Enterococcus	0.883	Enterococcus cecorum; NCDO 2674T; Y18355
0	0	1	0	0	0	0	0	0	0	0	4177	Firmicutes	Bacilli	Lactobacillales	Enterococcaceae	Enterococcus	0.859	Enterococcus durans (T); DSM20633; AJ276354
0	0	0	0	0	1	1	0	0	0	0	4522	Firmicutes	Bacilli	Lactobacillales	Enterococcaceae	Enterococcus	0.979	Enterococcus cecorum; NCDO 2674T; Y18355
0	0	10	3	1	0	0	0	0	0	0	4575	Firmicutes	Bacilli	Lactobacillales	Enterococcaceae	Enterococcus	0.870	Enterococcus faecium; LHICA_34_6; FJ656788
0	1	10	6	10	30	4	0	1	0	3	5004	Firmicutes	Bacilli	Lactobacillales	Enterococcaceae	Enterococcus	1.000	Enterococcus cecorum; NCDO 2674T; Y18355
0	0	1	0	0	0	0	0	0	0	0	5317	Firmicutes	Bacilli	Lactobacillales	Enterococcaceae	Enterococcus	0.880	Enterococcus cecorum; LMG 12902; AJ301827
0	0	0	0	0	0	0	0	0	0	0	5354	Firmicutes	Bacilli	Lactobacillales	Enterococcaceae	Enterococcus	0.873	Enterococcus hirae; LMG 6399; AJ301834
0	0	0	0	1	0	0	0	0	0	0	28	Firmicutes	Bacilli	Lactobacillales	Lactobacillaceae		0.705	Lactobacillus sp. FL4; AY318820
0	0	0	0	2	0	0	0	0	0	0	186	Firmicutes	Bacilli	Lactobacillales	Lactobacillaceae		0.796	Lactobacillus kitasatonis (T); JCM 1039; AB107638
0	0	0	0	0	0	0	1	0	0	0	230	Firmicutes	Bacilli	Lactobacillales	Lactobacillaceae		0.742	Lactobacillus kitasatonis; KM9212; AB107637
0	0	0	0	1	0	0	0	0	0	0	303	Firmicutes	Bacilli	Lactobacillales	Lactobacillaceae		0.725	Lactobacillus helveticus; LH; AY675248
0	0	0	0	0	0	0	0	0	0	0	405	Firmicutes	Bacilli	Lactobacillales	Lactobacillaceae		0.720	Lactobacillus panis (T); DSM 6035T; X94230
0	3	0	0	81	1	0	6	2	0	0	418	Firmicutes	Bacilli	Lactobacillales	Lactobacillaceae		0.805	Lactobacillus ultunensis (T); Kx146C1; LMG 22117T; DSM 16047T; CCUG 48460T; AY253660
0	0	0	0	1	0	0	0	1	0	0	500	Firmicutes	Bacilli	Lactobacillales	Lactobacillaceae		0.765	Lactobacillus pontis; type strain: LMG 14187T = R-14655; AJ422032
0	0	0	0	1	0	0	0	0	0	0	570	Firmicutes	Bacilli	Lactobacillales	Lactobacillaceae		0.723	Lactobacillus pontis; LMG 14188; AJ422033
0	0	0	0	0	1	0	0	0	0	0	600	Firmicutes	Bacilli	Lactobacillales	Lactobacillaceae		0.842	bacterium ii1222; DQ057439
0	0	0	0	2	0	1	0	1	0	0	648	Firmicutes	Bacilli	Lactobacillales	Lactobacillaceae		0.776	Lactobacillus acidophilus NCFM; CP000033
0	0	0	0	0	0	0	0	1	0	0	705	Firmicutes	Bacilli	Lactobacillales	Lactobacillaceae		0.705	Lactobacillus sp. FL4; AY318820
0	0	0	0	1	0	0	4	0	0	0	779	Firmicutes	Bacilli	Lactobacillales	Lactobacillaceae		0.699	Lactobacillus sp. 1517; FR681901
0	0	0	0	0	0	0	0	1	0	0	782	Firmicutes	Bacilli	Lactobacillales	Lactobacillaceae		0.746	bacterium ii1348; DQ057469
0	0	0	0	6	0	0	1	1	0	0	814	Firmicutes	Bacilli	Lactobacillales	Lactobacillaceae		0.824	Lactobacillus gallinarum; ATCC 33199; AJ242968
0	0	0	0	0	0	0	0	0	0	3	903	Firmicutes	Bacilli	Lactobacillales	Lactobacillaceae		0.903	Lactobacillus sp. 52A; DQ471800
0	0	0	0	0	0	0	0	0	0	0	964	Firmicutes	Bacilli	Lactobacillales	Lactobacillaceae		0.767	Lactobacillus pontis; type strain: LMG 14187T = R-14655; AJ422032
0	0	0	0	2	0	0	0	0	0	0	1005	Firmicutes	Bacilli	Lactobacillales	Lactobacillaceae		0.826	Lactobacillus kitasatonis (T); JCM 1039; AB107638
0	0	0	0	0	0	0	0	0	1	0	1073	Firmicutes	Bacilli	Lactobacillales	Lactobacillaceae		0.719	Lactobacillus kitasatonis (T); JCM 1039; AB107638
0	0	0	0	2	0	0	1	0	0	0	1140	Firmicutes	Bacilli	Lactobacillales	Lactobacillaceae		0.714	Lactobacillus kitasatonis (T); JCM 1039; AB107638
0	0	0	0	0	1	0	0	0	0	0	1191	Firmicutes	Bacilli	Lactobacillales	Lactobacillaceae		0.745	Lactobacillus uvarum; G11-4; HM058744
0	0	0	0	2	0	0	0	1	0	0	1203	Firmicutes	Bacilli	Lactobacillales	Lactobacillaceae		0.760	Lactobacillus oris (T); DSM 4864T; X94229
0	5	0	0	1	0	0	1	0	0	0	1224	Firmicutes	Bacilli	Lactobacillales	Lactobacillaceae		0.773	Lactobacillus kitasatonis (T); JCM 1039; AB107638
0	0	0	0	1	0	0	1	0	0	0	1247	Firmicutes	Bacilli	Lactobacillales	Lactobacillaceae		0.739	Lactobacillus acidifarinae (T); type strain: LMG 22200 = R-19065; AJ632158
0	0	0	0	5	0	0	0	0	0	0	1322	Firmicutes	Bacilli	Lactobacillales	Lactobacillaceae		0.782	bacterium ii1348; DQ057469
0	0	0	0	1	2	0	0	0	0	0	1401	Firmicutes	Bacilli	Lactobacillales	Lactobacillaceae		0.796	Lactobacillus pontis; LMG 14188; AJ422033
0	0	0	0	2	1	0	0	2	0	0	1446	Firmicutes	Bacilli	Lactobacillales	Lactobacillaceae		0.765	Lactobacillus reuteri; Probio-16; GU292563
0	0	0	0	6	0	0	1	2	0	0	1542	Firmicutes	Bacilli	Lactobacillales	Lactobacillaceae		0.798	Lactobacillus kitasatonis (T); JCM 1039; AB107638
0	0	0	0	1	0	0	0	0	0	0	1659	Firmicutes	Bacilli	Lactobacillales	Lactobacillaceae		0.812	Lactobacillus hayakitensis (T); KBL13; AB267406
0	0	0	0	1	0	0	0	0	0	0	1697	Firmicutes	Bacilli	Lactobacillales	Lactobacillaceae		0.829	bacterium ii1269; DQ057450
0	0	0	0	2	0	0	0	0	0	0	1722	Firmicutes	Bacilli	Lactobacillales	Lactobacillaceae		0.786	Lactobacillus fermentum; DSPV 012C; GQ231445
0	0	0	0	2	0	0	1	0	0	0	1761	Firmicutes	Bacilli	Lactobacillales	Lactobacillaceae		0.720	Lactobacillus murinus; ONS2; AY324630
0	0	2	0	0	0	0	0	0	0	0	1885	Firmicutes	Bacilli	Lactobacillales	Lactobacillaceae		0.756	Lactobacillus pontis; type strain: LMG 14187T = R-14655; AJ422032
0	0	0	0	2	0	0	1	0	0	0	1926	Firmicutes	Bacilli	Lactobacillales	Lactobacillaceae		0.756	Lactobacillus hayakitensis (T); KBL13; AB267406
0	0	0	0	7	0	0	1	3	0	0	1927	Firmicutes	Bacilli	Lactobacillales	Lactobacillaceae		0.792	Lactobacillus reuteri; ls40; EU381124
0	0	0	0	1	0	0	0	0	0	0	1932	Firmicutes	Bacilli	Lactobacillales	Lactobacillaceae		0.769	Lactobacillus kitasatonis (T); JCM 1039; AB107638
0	0	0	0	23	0	0	30	2	1	0	1988	Firmicutes	Bacilli	Lactobacillales	Lactobacillaceae		0.779	Lactobacillus kitasatonis (T); JCM 1039; AB107638
0	0	0	0	1	0	0	0	0	0	0	2096	Firmicutes	Bacilli	Lactobacillales	Lactobacillaceae		0.777	Lactobacillus helveticus; S1-1; HM058517
0	0	0	0	1	5	0	0	0	0	0	2244	Firmicutes	Bacilli	Lactobacillales	Lactobacillaceae		0.847	Lactobacillus sp. C33LV5; AF197125
0	0	0	0	1	0	0	1	0	0	0	2304	Firmicutes	Bacilli	Lactobacillales	Lactobacillaceae		0.725	Lactobacillus kitasatonis (T); JCM 1039; AB107638
0	0	0	0	0	0	0	0	0	0	0	2382	Firmicutes	Bacilli	Lactobacillales	Lactobacillaceae		0.782	Lactobacillus aviarius; LAV2; AB175727
0	0	0	0	0	1	0	0	0	0	0	2471	Firmicutes	Bacilli	Lactobacillales	Lactobacillaceae		0.792	Enterococcus cecorum; NCDO 2674T; Y18355
0	0	0	0	1	0	0	1	0	0	0	2559	Firmicutes	Bacilli	Lactobacillales	Lactobacillaceae		0.809	bacterium ii1222; DQ057439
0	0	0	0	0	0	0	2	0	0	0	2573	Firmicutes	Bacilli	Lactobacillales	Lactobacillaceae		0.705	Lactobacillus sp. FL4; AY318820
0	0	0	0	2	0	0	1	0	0	0	2645	Firmicutes	Bacilli	Lactobacillales	Lactobacillaceae		0.814	Lactobacillus pontis; type strain: LMG 14187T = R-14655; AJ422032
0	0	0	0	1	0	0	2	0	0	0	2654	Firmicutes	Bacilli	Lactobacillales	Lactobacillaceae		0.754	Lactobacillus coleohominis; AJ292530
0	0	0	0	0	0	0	0	1	0	0	2707	Firmicutes	Bacilli	Lactobacillales	Lactobacillaceae		0.840	Lactobacillus sp. MF213; AB158766
0	0	0	0	0	0	0	1	0	0	0	2777	Firmicutes	Bacilli	Lactobacillales	Lactobacillaceae		0.668	Lactobacillus sp. oral taxon 052; DoxG2; GQ422710
0	0	0	0	7	0	0	12	3	0	1	2888	Firmicutes	Bacilli	Lactobacillales	Lactobacillaceae		0.790	Lactobacillus pontis; type strain: LMG 14187T = R-14655; AJ422032
0	0	0	0	0	0	0	0	0	0	0	2906	Firmicutes	Bacilli	Lactobacillales	Lactobacillaceae		0.739	Lactobacillus gallinarum; YIT 0218 (= JCM 2011); AB008208
0	0	0	0	28	0	0	18	0	0	0	2929	Firmicutes	Bacilli	Lactobacillales	Lactobacillaceae		0.796	bacterium ii1269; DQ057450
0	0	0	0	0	0	1	0	0	0	0	2950	Firmicutes	Bacilli	Lactobacillales	Lactobacillaceae		0.898	Lactobacillus agilis; DSPV 005C; GQ231439
0	0	0	0	0	0	0	6	0	0	0	2976	Firmicutes	Bacilli	Lactobacillales	Lactobacillaceae		0.829	Lactobacillus fermentum; DSPV 012C; GQ231445
0	0	0	0	1	0	0	0	0	0	0	3040	Firmicutes	Bacilli	Lactobacillales	Lactobacillaceae		0.804	Lactobacillus delbrueckii subsp. delbrueckii; UFV H2b20; EF015468
0	0	0	0	0	0	1	0	0	0	0	3084	Firmicutes	Bacilli	Lactobacillales	Lactobacillaceae		0.766	Lactobacillus sp. 52A; DQ471800
0	0	0	0	0	0	0	0	1	0	0	3118	Firmicutes	Bacilli	Lactobacillales	Lactobacillaceae		0.736	Lactobacillus coleohominis; AJ292530
0	0	0	0	0	1	0	0	0	0	0	3191	Firmicutes	Bacilli	Lactobacillales	Lactobacillaceae		0.870	Lactobacillus sp. C56; FJ611792
0	0	1	0	0	0	0	0	0	1	0	3312	Firmicutes	Bacilli	Lactobacillales	Lactobacillaceae		0.755	Lactobacillus reuteri; L-M15; EF140740
0	0	0	0	0	0	0	0	0	0	1	3396	Firmicutes	Bacilli	Lactobacillales	Lactobacillaceae		0.796	Lactobacillus agilis; TB-B13; AB425919
0	1	0	0	93	2	0	12	30	0	0	3552	Firmicutes	Bacilli	Lactobacillales	Lactobacillaceae		0.829	Lactobacillus kitasatonis (T); JCM 1039; AB107638
0	0	0	0	0	1	0	0	0	0	0	3587	Firmicutes	Bacilli	Lactobacillales	Lactobacillaceae		0.806	Lactobacillus sp. KLDS 1.0719; EU600923
0	0	0	0	1	0	0	0	0	0	0	3607	Firmicutes	Bacilli	Lactobacillales	Lactobacillaceae		0.795	Lactobacillus crispatus; KC12a; AF243152
0	0	0	0	0	0	0	0	2	0	0	3634	Firmicutes	Bacilli	Lactobacillales	Lactobacillaceae		0.711	Lactobacillus kitasatonis (T); JCM 1039; AB107638
0	0	0	0	6	0	0	1	0	0	0	3637	Firmicutes	Bacilli	Lactobacillales	Lactobacillaceae		0.832	Lactobacillus kitasatonis (T); JCM 1039; AB107638
0	0	0	0	2	0	0	0	0	0	0	3716	Firmicutes	Bacilli	Lactobacillales	Lactobacillaceae		0.799	Lactobacillus acidophilus; VPI 6032; FR683087
0	0	0	0	1	0	0	0	0	0	0	3744	Firmicutes	Bacilli	Lactobacillales	Lactobacillaceae		0.749	bacterium ii1284; DQ057455
0	0	0	0	0	0	0	1	0	0	0	3771	Firmicutes	Bacilli	Lactobacillales	Lactobacillaceae		0.719	Lactobacillus pontis; IMAU30161; XE5-2; FJ749718
0	0	0	0	0	0	0	0	1	0	0	3824	Firmicutes	Bacilli	Lactobacillales	Lactobacillaceae		0.773	Lactobacillus panis (T); DSM 6035T; X94230
0	0	0	0	2	0	0	0	1	0	0	3901	Firmicutes	Bacilli	Lactobacillales	Lactobacillaceae		0.750	Lactobacillus panis (T); DSM 6035T; X94230
0	0	0	0	26	0	0	53	0	1	0	4017	Firmicutes	Bacilli	Lactobacillales	Lactobacillaceae		0.779	Lactobacillus kitasatonis (T); JCM 1039; AB107638
0	0	0	0	1	0	0	1	0	0	0	4075	Firmicutes	Bacilli	Lactobacillales	Lactobacillaceae		0.744	Lactobacillus namurensis; Ln-15; HM130541
0	0	0	0	2	0	0	0	0	0	0	4104	Firmicutes	Bacilli	Lactobacillales	Lactobacillaceae		0.751	Lactobacillus sp. FL4; AY318820
0	0	0	0	0	0	0	0	1	0	0	4128	Firmicutes	Bacilli	Lactobacillales	Lactobacillaceae		0.749	Lactobacillus salivarius; WWC_C5MLM116; GU426078
0	0	0	2	1	0	0	0	0	0	0	4174	Firmicutes	Bacilli	Lactobacillales	Lactobacillaceae		0.895	Lactobacillus salivarius; L-ID15; EF140741
0	0	0	0	0	0	0	1	0	0	0	4183	Firmicutes	Bacilli	Lactobacillales	Lactobacillaceae		0.829	Lactobacillus salivarius; ZDY159a; EU559600
0	0	0	0	3	1	0	25	7	0	0	4296	Firmicutes	Bacilli	Lactobacillales	Lactobacillaceae		0.730	Lactobacillus pontis; type strain: LMG 14187T = R-14655; AJ422032
0	0	0	0	0	0	0	1	0	0	0	4366	Firmicutes	Bacilli	Lactobacillales	Lactobacillaceae		0.644	Lactobacillus sp. oral taxon 052; DoxG2; GQ422710
0	0	0	0	1	0	0	0	1	0	0	4529	Firmicutes	Bacilli	Lactobacillales	Lactobacillaceae		0.755	Lactobacillus reuteri; LU3; AY735406
0	0	0	0	1	0	0	0	0	0	0	4539	Firmicutes	Bacilli	Lactobacillales	Lactobacillaceae		0.691	Lactobacillus gastricus (T); Kx156A7; LMG 22113T; DSM 16045T; CCUG 48454T; AY253658
0	0	0	0	0	0	0	2	0	0	0	4783	Firmicutes	Bacilli	Lactobacillales	Lactobacillaceae		0.700	Lactobacillus pontis; type strain: LMG 14187T = R-14655; AJ422032
0	0	0	0	16	1	0	3	0	2	0	4784	Firmicutes	Bacilli	Lactobacillales	Lactobacillaceae		0.831	Lactobacillus kitasatonis (T); JCM 1039; AB107638
0	0	0	0	3	0	0	2	0	0	0	4907	Firmicutes	Bacilli	Lactobacillales	Lactobacillaceae		0.828	Lactobacillus kitasatonis (T); JCM 1039; AB107638
0	0	0	0	17	0	0	3	0	0	0	4985	Firmicutes	Bacilli	Lactobacillales	Lactobacillaceae		0.798	Lactobacillus crispatus; TL23a; AF243171
0	0	0	0	1	0	0	0	0	0	0	5071	Firmicutes	Bacilli	Lactobacillales	Lactobacillaceae		0.764	Lactobacillus sp. C33LV5; AF197125
0	0	0	0	1	0	0	0	0	0	0	5091	Firmicutes	Bacilli	Lactobacillales	Lactobacillaceae		0.710	Lactobacillus panis (T); DSM 6035T; X94230
0	0	0	0	0	0	0	0	0	0	0	5344	Firmicutes	Bacilli	Lactobacillales	Lactobacillaceae		0.731	Lactobacillus hayakitensis (T); KBL13; AB267406
0	0	0	0	5	0	1	0	2	1	0	11	Firmicutes	Bacilli	Lactobacillales	Lactobacillaceae	Lactobacillus	0.906	Lactobacillus kitasatonis (T); JCM 1039; AB107638
0	0	0	0	0	1	0	2	2	0	0	19	Firmicutes	Bacilli	Lactobacillales	Lactobacillaceae	Lactobacillus	0.839	Lactobacillus fermentum; DSPV 012C; GQ231445
0	0	0	0	2	0	0	1	1	0	0	20	Firmicutes	Bacilli	Lactobacillales	Lactobacillaceae	Lactobacillus	0.795	Lactobacillus ultunensis (T); Kx146C1; LMG 22117T; DSM 16047T; CCUG 48460T; AY253660
0	0	0	0	0	0	0	0	0	1	0	23	Firmicutes	Bacilli	Lactobacillales	Lactobacillaceae	Lactobacillus	0.877	Lactobacillus helveticus; B2401; EU130905
0	0	0	0	0	0	0	0	0	0	0	49	Firmicutes	Bacilli	Lactobacillales	Lactobacillaceae	Lactobacillus	0.776	Lactobacillus helveticus; E96; HM623785
0	0	0	0	1	0	1	0	0	0	0	51	Firmicutes	Bacilli	Lactobacillales	Lactobacillaceae	Lactobacillus	0.897	Lactobacillus vaginalis; DoxG3; GQ422709
0	0	0	0	4	0	2	0	1	0	1	58	Firmicutes	Bacilli	Lactobacillales	Lactobacillaceae	Lactobacillus	0.882	Lactobacillus kitasatonis (T); JCM 1039; AB107638
0	0	0	0	4	1	0	10	4	0	0	82	Firmicutes	Bacilli	Lactobacillales	Lactobacillaceae	Lactobacillus	0.839	Lactobacillus panis; C17; EF412978
0	0	0	0	0	0	0	0	0	0	0	92	Firmicutes	Bacilli	Lactobacillales	Lactobacillaceae	Lactobacillus	0.683	Lactobacillus ingluviei; G22; AF308147
0	0	0	0	0	0	0	0	0	1	0	101	Firmicutes	Bacilli	Lactobacillales	Lactobacillaceae	Lactobacillus	0.792	Lactobacillus hamsteri (T); DSM 5661T; AJ306298
0	0	0	0	0	0	0	0	0	0	0	102	Firmicutes	Bacilli	Lactobacillales	Lactobacillaceae	Lactobacillus	0.855	Lactobacillus ingluviei; G 12; AF308146
0	0	0	0	6	0	0	0	3	0	0	110	Firmicutes	Bacilli	Lactobacillales	Lactobacillaceae	Lactobacillus	0.834	Lactobacillus kitasatonis (T); JCM 1039; AB107638
0	0	0	0	0	1	0	0	0	0	0	112	Firmicutes	Bacilli	Lactobacillales	Lactobacillaceae	Lactobacillus	0.892	Lactobacillus pontis; JCM 11029; AB289265
0	0	0	0	1	0	0	0	0	0	1	116	Firmicutes	Bacilli	Lactobacillales	Lactobacillaceae	Lactobacillus	0.802	Lactobacillus kitasatonis (T); JCM 1039; AB107638
0	0	0	0	1	0	0	0	0	0	0	137	Firmicutes	Bacilli	Lactobacillales	Lactobacillaceae	Lactobacillus	0.829	Lactobacillus kitasatonis (T); JCM 1039; AB107638
0	0	0	0	0	0	0	0	0	0	0	139	Firmicutes	Bacilli	Lactobacillales	Lactobacillaceae	Lactobacillus	0.800	Lactobacillus crispatus; FX7-2; AY335498
0	0	0	0	1	0	0	0	0	0	0	148	Firmicutes	Bacilli	Lactobacillales	Lactobacillaceae	Lactobacillus	0.803	Lactobacillus panis (T); DSM 6035T; X94230
0	0	0	0	1	0	0	0	0	0	0	156	Firmicutes	Bacilli	Lactobacillales	Lactobacillaceae	Lactobacillus	0.809	Lactobacillus vaginalis; DoxG3; GQ422709
0	0	0	0	0	0	0	1	0	0	0	157	Firmicutes	Bacilli	Lactobacillales	Lactobacillaceae	Lactobacillus	0.799	Lactobacillus ultunensis (T); Kx146C1; LMG 22117T; DSM 16047T; CCUG 48460T; AY253660
0	0	3	1	6	86	5	0	0	0	1	173	Firmicutes	Bacilli	Lactobacillales	Lactobacillaceae	Lactobacillus	0.887	Lactobacillus salivarius; JCM 1230; AY137589
0	0	0	0	0	0	0	0	0	0	1	183	Firmicutes	Bacilli	Lactobacillales	Lactobacillaceae	Lactobacillus	0.842	swine fecal bacterium RF1A-Cel1; FJ753764
0	0	0	0	1	0	0	0	0	0	0	192	Firmicutes	Bacilli	Lactobacillales	Lactobacillaceae	Lactobacillus	0.801	Lactobacillus crispatus; FX30-2; AY335500
0	0	0	0	116	0	1	0	0	0	0	197	Firmicutes	Bacilli	Lactobacillales	Lactobacillaceae	Lactobacillus	0.972	Lactobacillus sp. AB511; GU366016
0	0	0	0	46	2	23	14	3	2	19	199	Firmicutes	Bacilli	Lactobacillales	Lactobacillaceae	Lactobacillus	0.864	Lactobacillus helveticus; E96; HM623785
154	205	442	61	1061	3337	6	266	128	230	17	205	Firmicutes	Bacilli	Lactobacillales	Lactobacillaceae	Lactobacillus	1.000	Lactobacillus salivarius; AF335475
44	23	695	21	111	2	0	13	27	6	55	209	Firmicutes	Bacilli	Lactobacillales	Lactobacillaceae	Lactobacillus	1.000	Lactobacillus ingluviei; G 12; AF308146
0	0	0	0	0	0	0	0	1	0	0	214	Firmicutes	Bacilli	Lactobacillales	Lactobacillaceae	Lactobacillus	0.767	Lactobacillus sp. oral taxon 052; DoxG2; GQ422710
0	0	0	0	5	0	0	2	1	1	1	228	Firmicutes	Bacilli	Lactobacillales	Lactobacillaceae	Lactobacillus	0.846	Lactobacillus kitasatonis (T); JCM 1039; AB107638
0	0	0	0	2	1	0	0	0	0	1	229	Firmicutes	Bacilli	Lactobacillales	Lactobacillaceae	Lactobacillus	0.900	Lactobacillus panis (T); DSM 6035T; X94230
0	0	0	0	17	0	0	13	4	1	4	235	Firmicutes	Bacilli	Lactobacillales	Lactobacillaceae	Lactobacillus	0.884	Lactobacillus kitasatonis; type strain: DSM 16761; FR683090
0	0	0	0	5	6	1	1	2	2	9	243	Firmicutes	Bacilli	Lactobacillales	Lactobacillaceae	Lactobacillus	0.888	Lactobacillus panis (T); DSM 6035T; X94230
0	0	0	0	6	0	0	0	0	0	0	258	Firmicutes	Bacilli	Lactobacillales	Lactobacillaceae	Lactobacillus	0.785	Lactobacillus gallinarum (T); ATCC 33199; AJ417737
0	1	0	0	302	7	20	388	104	33	76	268	Firmicutes	Bacilli	Lactobacillales	Lactobacillaceae	Lactobacillus	0.878	Lactobacillus crispatus; ZDY35b; EU559595
0	0	0	0	1	0	0	0	0	0	0	273	Firmicutes	Bacilli	Lactobacillales	Lactobacillaceae	Lactobacillus	0.853	Lactobacillus kitasatonis (T); JCM 1039; AB107638
0	0	0	0	1	0	0	0	0	0	0	283	Firmicutes	Bacilli	Lactobacillales	Lactobacillaceae	Lactobacillus	0.862	Lactobacillus crispatus; KC12a; AF243152
0	0	0	0	2	0	0	5	0	1	0	297	Firmicutes	Bacilli	Lactobacillales	Lactobacillaceae	Lactobacillus	0.879	Lactobacillus kitasatonis (T); JCM 1039; AB107638
0	0	0	0	142	65	7	128	74	33	3	302	Firmicutes	Bacilli	Lactobacillales	Lactobacillaceae	Lactobacillus	0.858	Lactobacillus hayakitensis (T); KBL13; AB267406
0	0	0	0	0	0	0	0	0	0	1	310	Firmicutes	Bacilli	Lactobacillales	Lactobacillaceae	Lactobacillus	0.864	Lactobacillus pontis; LMG 14188; AJ422033
1	0	0	0	4	0	0	1	0	0	0	313	Firmicutes	Bacilli	Lactobacillales	Lactobacillaceae	Lactobacillus	0.877	Lactobacillus helveticus; IMAU30002; A1202; FJ749605
0	0	0	0	3	0	0	0	0	0	0	314	Firmicutes	Bacilli	Lactobacillales	Lactobacillaceae	Lactobacillus	0.914	Lactobacillus sp. KC45b; AF215875
0	0	0	0	8	0	0	0	0	0	0	321	Firmicutes	Bacilli	Lactobacillales	Lactobacillaceae	Lactobacillus	1.000	Lactobacillus sp. KC45b; AF215875
619	1816	9	563	43404	539	16004	17812	10553	13150	16212	325	Firmicutes	Bacilli	Lactobacillales	Lactobacillaceae	Lactobacillus	1.000	Lactobacillus kitasatonis (T); JCM 1039; AB107638
0	0	0	0	2	0	0	0	0	0	0	329	Firmicutes	Bacilli	Lactobacillales	Lactobacillaceae	Lactobacillus	0.798	Lactobacillus oris (T); DSM 4864T; X94229
0	0	0	0	0	0	0	0	0	0	1	351	Firmicutes	Bacilli	Lactobacillales	Lactobacillaceae	Lactobacillus	0.833	Lactobacillus helveticus; C09; EU377824
0	0	0	0	1	1	0	0	0	0	0	367	Firmicutes	Bacilli	Lactobacillales	Lactobacillaceae	Lactobacillus	0.805	Lactobacillus reuteri; BR11; GU191837
0	0	0	0	2	0	0	1	0	0	0	369	Firmicutes	Bacilli	Lactobacillales	Lactobacillaceae	Lactobacillus	0.760	Lactobacillus sp. KC45b; AF243164
0	0	0	0	2	1	0	0	0	0	0	371	Firmicutes	Bacilli	Lactobacillales	Lactobacillaceae	Lactobacillus	0.833	Lactobacillus salivarius; KLB39; AY112743
0	0	0	0	5	0	3	0	0	0	1	388	Firmicutes	Bacilli	Lactobacillales	Lactobacillaceae	Lactobacillus	0.894	Lactobacillus helveticus; NM106-6; HM218460
0	0	0	0	1	0	0	0	0	0	0	390	Firmicutes	Bacilli	Lactobacillales	Lactobacillaceae	Lactobacillus	0.885	Lactobacillus kitasatonis (T); JCM 1039; AB107638
0	0	0	0	1	0	0	0	1	1	0	393	Firmicutes	Bacilli	Lactobacillales	Lactobacillaceae	Lactobacillus	0.888	Lactobacillus kitasatonis (T); JCM 1039; AB107638
0	0	0	0	0	0	0	1	0	0	0	396	Firmicutes	Bacilli	Lactobacillales	Lactobacillaceae	Lactobacillus	0.801	Lactobacillus sp. C33LV5; AF197125
0	0	0	0	1	0	0	0	0	0	0	397	Firmicutes	Bacilli	Lactobacillales	Lactobacillaceae	Lactobacillus	0.891	bacterium ic1256; DQ057446
0	0	0	0	23	0	1	17	5	5	8	399	Firmicutes	Bacilli	Lactobacillales	Lactobacillaceae	Lactobacillus	0.842	Lactobacillus pontis; JCM 11029; AB289265
0	0	0	0	0	0	0	0	1	0	0	404	Firmicutes	Bacilli	Lactobacillales	Lactobacillaceae	Lactobacillus	0.860	Lactobacillus sp. KC38; AF243160
0	0	0	0	0	1	0	0	0	0	0	411	Firmicutes	Bacilli	Lactobacillales	Lactobacillaceae	Lactobacillus	0.797	Lactobacillus spicheri (T); type strain: LTH 5753; AJ534844
0	0	0	0	1	0	0	1	0	1	0	419	Firmicutes	Bacilli	Lactobacillales	Lactobacillaceae	Lactobacillus	0.872	Lactobacillus helveticus; IMAU50027; YN17-1-2-1-1; FJ749428
0	0	0	0	0	0	0	0	2	0	0	428	Firmicutes	Bacilli	Lactobacillales	Lactobacillaceae	Lactobacillus	0.917	Lactobacillus kitasatonis (T); JCM 1039; AB107638
0	0	0	0	0	0	0	0	0	0	0	430	Firmicutes	Bacilli	Lactobacillales	Lactobacillaceae	Lactobacillus	0.813	Lactobacillus aviarius; AB001836
0	0	0	0	11	0	0	0	0	0	0	457	Firmicutes	Bacilli	Lactobacillales	Lactobacillaceae	Lactobacillus	1.000	Lactobacillus sp. AB511; GU366016
0	0	0	0	5	0	0	0	1	0	0	466	Firmicutes	Bacilli	Lactobacillales	Lactobacillaceae	Lactobacillus	0.894	Lactobacillus kitasatonis (T); JCM 1039; AB107638
0	0	0	0	0	0	0	0	0	0	0	467	Firmicutes	Bacilli	Lactobacillales	Lactobacillaceae	Lactobacillus	0.812	Lactobacillus panis (T); DSM 6035T; X94230
0	0	0	0	0	1	0	0	1	0	0	479	Firmicutes	Bacilli	Lactobacillales	Lactobacillaceae	Lactobacillus	0.917	Lactobacillus pontis; IMAU30161; XE5-2; FJ749718
0	0	0	0	0	0	0	0	0	0	0	499	Firmicutes	Bacilli	Lactobacillales	Lactobacillaceae	Lactobacillus	0.950	Lactobacillus acidophilus; IDCC 3301; EF533992
0	0	0	0	1	2	0	1	0	1	0	505	Firmicutes	Bacilli	Lactobacillales	Lactobacillaceae	Lactobacillus	0.798	Lactobacillus fermentum; DSPV 012C; GQ231445
0	0	0	0	0	0	1	0	0	0	0	506	Firmicutes	Bacilli	Lactobacillales	Lactobacillaceae	Lactobacillus	0.845	Lactobacillus crispatus; KC35b; AF243158
0	0	0	0	4	0	0	0	3	1	1	515	Firmicutes	Bacilli	Lactobacillales	Lactobacillaceae	Lactobacillus	0.967	Lactobacillus kitasatonis (T); JCM 1039; AB107638
0	0	0	0	1	0	0	0	3	0	0	519	Firmicutes	Bacilli	Lactobacillales	Lactobacillaceae	Lactobacillus	0.784	Lactobacillus crispatus; 15L08; DQ317604
0	0	0	0	1	0	0	0	0	0	0	531	Firmicutes	Bacilli	Lactobacillales	Lactobacillaceae	Lactobacillus	0.847	Lactobacillus sp. MYMRS/TEN2; HQ851021
0	0	0	0	1	0	0	0	0	1	0	536	Firmicutes	Bacilli	Lactobacillales	Lactobacillaceae	Lactobacillus	0.776	Lactobacillus jensenii; ZDY161a; EU559601
0	0	0	0	1	0	1	0	0	0	0	556	Firmicutes	Bacilli	Lactobacillales	Lactobacillaceae	Lactobacillus	0.941	Lactobacillus kitasatonis (T); JCM 1039; AB107638
0	0	0	0	0	2	0	0	0	1	0	572	Firmicutes	Bacilli	Lactobacillales	Lactobacillaceae	Lactobacillus	0.872	Lactobacillus salivarius; LS(2); HQ591350
0	0	0	0	8	0	0	1	0	0	0	580	Firmicutes	Bacilli	Lactobacillales	Lactobacillaceae	Lactobacillus	0.878	Lactobacillus helveticus; KLDS 1.0601; EU419585
0	0	0	0	1	0	0	0	0	0	0	582	Firmicutes	Bacilli	Lactobacillales	Lactobacillaceae	Lactobacillus	0.852	Lactobacillus saerimneri (T); GDA154 (T); LMG 22087 (T); DSM 16049 (T); CCUG 48462 (T); AY255802
0	0	0	0	2	0	0	1	0	0	0	584	Firmicutes	Bacilli	Lactobacillales	Lactobacillaceae	Lactobacillus	0.761	Lactobacillus gallinarum; ATCC 33199; AJ242968
0	0	0	0	0	0	0	0	0	0	0	590	Firmicutes	Bacilli	Lactobacillales	Lactobacillaceae	Lactobacillus	0.897	Lactobacillus aviarius; AB001836
0	0	0	0	1	0	0	4	2	0	0	593	Firmicutes	Bacilli	Lactobacillales	Lactobacillaceae	Lactobacillus	0.906	Lactobacillus panis; C17; EF412978
0	0	0	0	4	0	0	3	0	0	0	594	Firmicutes	Bacilli	Lactobacillales	Lactobacillaceae	Lactobacillus	0.848	Lactobacillus pontis; IMAU30161; XE5-2; FJ749718
0	0	0	0	9	0	0	0	0	0	0	595	Firmicutes	Bacilli	Lactobacillales	Lactobacillaceae	Lactobacillus	0.804	Lactobacillus reuteri; C03; GQ202839
0	0	0	0	0	0	0	0	0	0	1	598	Firmicutes	Bacilli	Lactobacillales	Lactobacillaceae	Lactobacillus	0.757	Lactobacillus jensenii; ZDY161a; EU559601
0	0	0	0	0	0	1	0	0	0	0	607	Firmicutes	Bacilli	Lactobacillales	Lactobacillaceae	Lactobacillus	0.761	Lactobacillus pontis; JCM 11029; AB289265
0	0	0	0	5	4	0	0	0	0	5	608	Firmicutes	Bacilli	Lactobacillales	Lactobacillaceae	Lactobacillus	0.934	Lactobacillus panis (T); DSM 6035T; X94230
0	0	0	0	1	0	0	0	0	0	0	609	Firmicutes	Bacilli	Lactobacillales	Lactobacillaceae	Lactobacillus	0.915	Lactobacillus kitasatonis (T); JCM 1039; AB107638
0	0	0	0	0	0	0	2	0	0	0	622	Firmicutes	Bacilli	Lactobacillales	Lactobacillaceae	Lactobacillus	0.831	Lactobacillus pontis; LMG 14188; AJ422033
0	0	0	0	2	0	0	0	0	0	0	634	Firmicutes	Bacilli	Lactobacillales	Lactobacillaceae	Lactobacillus	0.842	Lactobacillus amylolyticus (T); DSM 1664 T; Y17361
0	0	0	0	1	0	0	0	0	0	0	642	Firmicutes	Bacilli	Lactobacillales	Lactobacillaceae	Lactobacillus	0.709	Lactobacillus ingluviei; G22; AF308147
0	0	0	0	1	0	0	0	0	0	0	644	Firmicutes	Bacilli	Lactobacillales	Lactobacillaceae	Lactobacillus	0.755	Lactobacillus reuteri; ls4; EU381121
0	0	0	0	1	0	0	0	0	0	0	645	Firmicutes	Bacilli	Lactobacillales	Lactobacillaceae	Lactobacillus	0.885	Lactobacillus mucosae; DSPV 321T; FJ751778
0	0	0	0	3	0	0	0	0	0	0	650	Firmicutes	Bacilli	Lactobacillales	Lactobacillaceae	Lactobacillus	0.785	Lactobacillus siliginis; M1-212; DQ168027
0	0	0	0	1	0	0	0	0	0	0	659	Firmicutes	Bacilli	Lactobacillales	Lactobacillaceae	Lactobacillus	0.793	Lactobacillus coleohominis; AJ292530
0	0	0	0	1	0	0	0	0	0	0	671	Firmicutes	Bacilli	Lactobacillales	Lactobacillaceae	Lactobacillus	0.872	Lactobacillus panis (T); DSM 6035T; X94230
0	0	0	0	0	0	0	1	0	0	0	677	Firmicutes	Bacilli	Lactobacillales	Lactobacillaceae	Lactobacillus	0.807	Lactobacillus pontis; type strain: LMG 14187T = R-14655; AJ422032
0	0	0	0	11	0	0	1	7	2	0	682	Firmicutes	Bacilli	Lactobacillales	Lactobacillaceae	Lactobacillus	0.849	Lactobacillus kitasatonis (T); JCM 1039; AB107638
0	0	0	0	0	0	0	1	0	0	0	701	Firmicutes	Bacilli	Lactobacillales	Lactobacillaceae	Lactobacillus	0.762	Lactobacillus capillatus; YIT 11317; AB365977
0	0	0	0	2	0	1	0	0	0	0	702	Firmicutes	Bacilli	Lactobacillales	Lactobacillaceae	Lactobacillus	0.803	Lactobacillus kitasatonis (T); JCM 1039; AB107638
0	0	0	0	4	1	2	0	0	0	0	713	Firmicutes	Bacilli	Lactobacillales	Lactobacillaceae	Lactobacillus	0.835	Enterococcus cecorum (T); ATCC43198; AF061009
0	0	0	0	1	0	0	2	0	0	0	724	Firmicutes	Bacilli	Lactobacillales	Lactobacillaceae	Lactobacillus	0.770	Lactobacillus kitasatonis (T); JCM 1039; AB107638
0	0	0	0	1	0	0	0	0	0	0	750	Firmicutes	Bacilli	Lactobacillales	Lactobacillaceae	Lactobacillus	0.848	Lactobacillus equigenerosi; NRIC 0696; AB288049
0	0	0	0	2	1	1	2	1	0	2	758	Firmicutes	Bacilli	Lactobacillales	Lactobacillaceae	Lactobacillus	0.897	Lactobacillus panis (T); DSM 6035T; X94230
0	0	0	0	6	0	4	1	0	0	0	764	Firmicutes	Bacilli	Lactobacillales	Lactobacillaceae	Lactobacillus	0.897	bacterium ii1269; DQ057450
0	0	0	0	1	0	3	0	0	0	0	769	Firmicutes	Bacilli	Lactobacillales	Lactobacillaceae	Lactobacillus	0.821	Lactobacillus kitasatonis (T); JCM 1039; AB107638
0	2	0	0	12	1	0	5	6	0	0	784	Firmicutes	Bacilli	Lactobacillales	Lactobacillaceae	Lactobacillus	0.881	Lactobacillus helveticus; C09; EU377824
0	0	0	0	2	0	0	0	0	0	0	791	Firmicutes	Bacilli	Lactobacillales	Lactobacillaceae	Lactobacillus	0.771	Lactobacillus reuteri; ls21; EU381122
0	0	0	0	1	0	0	0	0	0	0	793	Firmicutes	Bacilli	Lactobacillales	Lactobacillaceae	Lactobacillus	0.858	Lactobacillus sp. KC45b; AF215875
0	0	0	0	0	0	0	1	0	0	0	809	Firmicutes	Bacilli	Lactobacillales	Lactobacillaceae	Lactobacillus	0.693	swine fecal bacterium RF2B-Xyl9; FJ753765
1	1	0	0	0	0	0	0	2	0	1	810	Firmicutes	Bacilli	Lactobacillales	Lactobacillaceae	Lactobacillus	0.897	Lactobacillus reuteri DSM 20016; CP000705
0	0	0	0	0	0	0	0	1	0	0	811	Firmicutes	Bacilli	Lactobacillales	Lactobacillaceae	Lactobacillus	0.853	Lactobacillus kitasatonis; KM9212; AB107637
0	0	0	0	0	0	0	1	0	0	0	838	Firmicutes	Bacilli	Lactobacillales	Lactobacillaceae	Lactobacillus	0.817	Lactobacillus saerimneri (T); GDA154 (T); LMG 22087 (T); DSM 16049 (T); CCUG 48462 (T); AY255802
0	0	0	0	1	2	0	0	0	0	0	839	Firmicutes	Bacilli	Lactobacillales	Lactobacillaceae	Lactobacillus	0.802	Lactobacillus intermedius; CI03602; AB167386
0	0	0	0	0	1	0	1	0	0	0	844	Firmicutes	Bacilli	Lactobacillales	Lactobacillaceae	Lactobacillus	0.852	Lactobacillus secaliphilus (T); type strain: TMW 1.1309; AM279150
0	0	0	0	1	0	1	0	0	0	0	865	Firmicutes	Bacilli	Lactobacillales	Lactobacillaceae	Lactobacillus	0.829	Lactobacillus crispatus; DSM 20584 T; Y17362
0	0	0	0	1	0	0	0	0	0	0	881	Firmicutes	Bacilli	Lactobacillales	Lactobacillaceae	Lactobacillus	0.854	Lactobacillus gallinarum; ATCC 33199; AJ242968
0	0	0	0	4	0	0	0	1	0	0	888	Firmicutes	Bacilli	Lactobacillales	Lactobacillaceae	Lactobacillus	0.881	Lactobacillus helveticus; NM107-3; HM218463
0	0	0	0	0	0	0	0	1	0	0	891	Firmicutes	Bacilli	Lactobacillales	Lactobacillaceae	Lactobacillus	0.736	Lactobacillus sp. oral taxon 052; DoxG2; GQ422710
0	0	0	0	0	0	0	1	0	0	0	900	Firmicutes	Bacilli	Lactobacillales	Lactobacillaceae	Lactobacillus	0.884	Lactobacillus kitasatonis (T); JCM 1039; AB107638
0	0	0	0	1	0	0	0	1	0	0	901	Firmicutes	Bacilli	Lactobacillales	Lactobacillaceae	Lactobacillus	0.879	Lactobacillus kitasatonis (T); JCM 1039; AB107638
0	0	1	0	27	57	7	3	0	2	5	907	Firmicutes	Bacilli	Lactobacillales	Lactobacillaceae	Lactobacillus	0.815	Lactobacillus reuteri; Probio-16; GU292563
0	0	0	0	0	3	0	0	0	0	0	913	Firmicutes	Bacilli	Lactobacillales	Lactobacillaceae	Lactobacillus	0.858	Lactobacillus reuteri; C03; GQ202839
0	0	0	0	0	1	0	0	0	0	1	916	Firmicutes	Bacilli	Lactobacillales	Lactobacillaceae	Lactobacillus	0.748	Lactobacillus pontis; IMAU30161; XE5-2; FJ749718
0	0	0	0	1	0	0	0	0	0	0	941	Firmicutes	Bacilli	Lactobacillales	Lactobacillaceae	Lactobacillus	0.785	Lactobacillus equigenerosi; NRIC 0696; AB288049
0	0	0	0	8	2	0	2	0	0	2	947	Firmicutes	Bacilli	Lactobacillales	Lactobacillaceae	Lactobacillus	0.865	Lactobacillus sp. KC45a; AF215886
0	0	0	0	1	0	0	0	0	0	0	948	Firmicutes	Bacilli	Lactobacillales	Lactobacillaceae	Lactobacillus	0.836	Lactobacillus johnsonii; BCS41; EU547301
0	0	0	0	1	0	0	1	0	0	0	950	Firmicutes	Bacilli	Lactobacillales	Lactobacillaceae	Lactobacillus	0.866	Lactococcus lactis; lm4208; FJ171327
0	0	0	0	0	1	0	0	0	0	0	954	Firmicutes	Bacilli	Lactobacillales	Lactobacillaceae	Lactobacillus	0.871	Lactobacillus saerimneri (T); GDA154 (T); LMG 22087 (T); DSM 16049 (T); CCUG 48462 (T); AY255802
0	0	0	0	1	0	0	0	0	1	0	956	Firmicutes	Bacilli	Lactobacillales	Lactobacillaceae	Lactobacillus	0.888	Lactobacillus kitasatonis (T); JCM 1039; AB107638
0	0	0	0	0	0	0	1	0	0	0	971	Firmicutes	Bacilli	Lactobacillales	Lactobacillaceae	Lactobacillus	0.736	Lactobacillus pontis; JCM 11029; AB289265
1	0	0	0	0	0	0	0	0	0	0	987	Firmicutes	Bacilli	Lactobacillales	Lactobacillaceae	Lactobacillus	0.843	Lactobacillus crispatus; BLB2; AF243141
0	0	0	0	0	0	0	0	0	0	0	988	Firmicutes	Bacilli	Lactobacillales	Lactobacillaceae	Lactobacillus	0.810	Lactobacillus crispatus; FX30-2; AY335500
0	0	0	0	1	0	0	0	0	0	0	991	Firmicutes	Bacilli	Lactobacillales	Lactobacillaceae	Lactobacillus	0.783	Lactobacillus ultunensis (T); Kx146C1; LMG 22117T; DSM 16047T; CCUG 48460T; AY253660
0	0	0	0	1	0	0	0	1	0	1	995	Firmicutes	Bacilli	Lactobacillales	Lactobacillaceae	Lactobacillus	0.739	Lactobacillus ingluviei; G22; AF308147
0	0	0	0	0	0	0	0	0	1	0	996	Firmicutes	Bacilli	Lactobacillales	Lactobacillaceae	Lactobacillus	0.824	Lactobacillus reuteri; L-M15; EF140740
0	0	0	0	4	5	5	2	0	0	3	999	Firmicutes	Bacilli	Lactobacillales	Lactobacillaceae	Lactobacillus	0.816	Lactobacillus agilis; DSPV 005C; GQ231439
0	0	0	0	1	0	0	2	0	0	0	1002	Firmicutes	Bacilli	Lactobacillales	Lactobacillaceae	Lactobacillus	0.882	Lactobacillus crispatus; KC12a; AF243152
0	0	0	0	2	0	0	0	1	1	0	1008	Firmicutes	Bacilli	Lactobacillales	Lactobacillaceae	Lactobacillus	0.848	Lactobacillus sp. KC45b; AF243164
0	0	0	0	1	0	1	0	0	0	0	1011	Firmicutes	Bacilli	Lactobacillales	Lactobacillaceae	Lactobacillus	0.807	Lactobacillus kitasatonis (T); JCM 1039; AB107638
0	0	0	0	1	0	0	2	0	0	0	1016	Firmicutes	Bacilli	Lactobacillales	Lactobacillaceae	Lactobacillus	0.911	Lactobacillus reuteri; BR11; GU191837
0	1	1	0	3	1	1	5	0	4	1	1017	Firmicutes	Bacilli	Lactobacillales	Lactobacillaceae	Lactobacillus	0.976	Lactobacillus reuteri; KLDS 1.0730; EU626015
0	0	0	0	14	0	2	7	1	1	2	1023	Firmicutes	Bacilli	Lactobacillales	Lactobacillaceae	Lactobacillus	0.882	Lactobacillus crispatus; DSM 20584 T; Y17362
0	0	0	0	1	0	0	0	0	0	0	1032	Firmicutes	Bacilli	Lactobacillales	Lactobacillaceae	Lactobacillus	0.782	Lactobacillus kitasatonis (T); JCM 1039; AB107638
0	0	0	0	79	1	7	173	47	14	41	1034	Firmicutes	Bacilli	Lactobacillales	Lactobacillaceae	Lactobacillus	0.798	Lactobacillus gallinarum; ATCC 33199; AJ242968
0	0	0	0	0	0	0	0	1	0	0	1048	Firmicutes	Bacilli	Lactobacillales	Lactobacillaceae	Lactobacillus	0.858	Lactobacillus reuteri; AD23; EF187261
0	0	0	0	0	0	0	1	1	1	0	1051	Firmicutes	Bacilli	Lactobacillales	Lactobacillaceae	Lactobacillus	0.902	Lactobacillus secaliphilus (T); type strain: TMW 1.1309; AM279150
0	0	0	0	1	0	0	0	0	0	0	1057	Firmicutes	Bacilli	Lactobacillales	Lactobacillaceae	Lactobacillus	0.736	Lactobacillus reuteri; DSM 20016 T; X76328
0	0	0	0	0	0	0	0	0	0	0	1062	Firmicutes	Bacilli	Lactobacillales	Lactobacillaceae	Lactobacillus	0.923	Lactobacillus sp. oral taxon 052; DoxG2; GQ422710
0	0	0	0	0	1	0	0	0	0	0	1063	Firmicutes	Bacilli	Lactobacillales	Lactobacillaceae	Lactobacillus	0.891	Lactobacillus salivarius; AF335475
0	0	0	0	0	0	0	0	0	0	0	1066	Firmicutes	Bacilli	Lactobacillales	Lactobacillaceae	Lactobacillus	0.907	Lactobacillus mucosae (T); CCUG 43179 (T); S32; DSM 13345; AF126738
0	0	0	0	2	0	0	0	0	0	0	1083	Firmicutes	Bacilli	Lactobacillales	Lactobacillaceae	Lactobacillus	0.900	Lactobacillus vaginalis; WWC_C5MKM145; GU398910
0	0	0	0	1	5	0	1	0	0	0	1096	Firmicutes	Bacilli	Lactobacillales	Lactobacillaceae	Lactobacillus	0.826	Lactobacillus reuteri DSM 20016; CP000705
0	1	0	0	4	0	0	3	2	0	1	1106	Firmicutes	Bacilli	Lactobacillales	Lactobacillaceae	Lactobacillus	0.931	Lactobacillus kitasatonis (T); JCM 1039; AB107638
0	0	0	0	796	253	102	1844	872	423	1385	1115	Firmicutes	Bacilli	Lactobacillales	Lactobacillaceae	Lactobacillus	0.840	Lactobacillus sp. oral taxon 052; DoxG2; GQ422710
0	0	0	0	2	1	0	7	0	0	0	1121	Firmicutes	Bacilli	Lactobacillales	Lactobacillaceae	Lactobacillus	0.847	Lactobacillus fermentum; DSPV 012C; GQ231445
0	0	0	0	0	0	0	0	0	0	0	1133	Firmicutes	Bacilli	Lactobacillales	Lactobacillaceae	Lactobacillus	0.885	Lactobacillus helveticus (T); type strain:DSM 20075; AM113779
0	0	0	0	152	4	28	161	52	17	69	1134	Firmicutes	Bacilli	Lactobacillales	Lactobacillaceae	Lactobacillus	0.897	Lactobacillus reuteri; C03; GQ202839
0	0	0	0	0	0	0	0	0	0	0	1142	Firmicutes	Bacilli	Lactobacillales	Lactobacillaceae	Lactobacillus	0.838	Lactobacillus kitasatonis (T); JCM 1039; AB107638
0	0	0	0	2	0	0	0	0	0	0	1143	Firmicutes	Bacilli	Lactobacillales	Lactobacillaceae	Lactobacillus	0.943	Lactobacillus gasseri (T); ATCC 33323; AF519171
0	0	0	0	36	0	0	3	2	1	0	1146	Firmicutes	Bacilli	Lactobacillales	Lactobacillaceae	Lactobacillus	0.819	Lactobacillus kitasatonis (T); JCM 1039; AB107638
0	0	0	0	14	0	4	1	3	0	0	1163	Firmicutes	Bacilli	Lactobacillales	Lactobacillaceae	Lactobacillus	0.939	bacterium ii1269; DQ057450
1	0	0	0	1	0	0	0	0	0	0	1166	Firmicutes	Bacilli	Lactobacillales	Lactobacillaceae	Lactobacillus	0.856	Lactobacillus helveticus (T); type strain:DSM 20075; AM113779
0	0	0	0	0	0	0	1	0	0	0	1167	Firmicutes	Bacilli	Lactobacillales	Lactobacillaceae	Lactobacillus	0.799	Lactobacillus reuteri; IMAU70067; HS1302; GQ131183
0	0	0	0	0	0	0	1	0	0	0	1169	Firmicutes	Bacilli	Lactobacillales	Lactobacillaceae	Lactobacillus	0.855	Lactobacillus oris (T); DSM 4864T; X94229
0	0	0	0	4	0	0	0	0	0	0	1171	Firmicutes	Bacilli	Lactobacillales	Lactobacillaceae	Lactobacillus	0.830	Lactobacillus amylolyticus (T); DSM 1664 T; Y17361
0	0	0	1	0	0	0	0	1	0	0	1182	Firmicutes	Bacilli	Lactobacillales	Lactobacillaceae	Lactobacillus	0.918	Lactobacillus crispatus; DSM 20584 T; Y17362
0	0	0	0	0	1	0	0	0	0	0	1186	Firmicutes	Bacilli	Lactobacillales	Lactobacillaceae	Lactobacillus	0.745	Lactobacillus suebicus; CUPV221; GQ923888
0	0	0	0	1	0	0	0	0	0	0	1193	Firmicutes	Bacilli	Lactobacillales	Lactobacillaceae	Lactobacillus	0.921	Lactobacillus gallinarum; YIT 0218 (= JCM 2011); AB008208
0	0	0	0	1	0	0	0	0	0	0	1205	Firmicutes	Bacilli	Lactobacillales	Lactobacillaceae	Lactobacillus	0.885	Lactobacillus reuteri; L-M15; EF140740
0	0	0	0	0	0	0	0	0	0	0	1209	Firmicutes	Bacilli	Lactobacillales	Lactobacillaceae	Lactobacillus	0.827	bacterium ii1346; DQ057468
0	0	0	0	2	0	0	0	0	0	0	1222	Firmicutes	Bacilli	Lactobacillales	Lactobacillaceae	Lactobacillus	0.897	Lactobacillus sp. KC38; AF215872
0	0	0	0	3	0	0	0	0	0	0	1226	Firmicutes	Bacilli	Lactobacillales	Lactobacillaceae	Lactobacillus	0.793	Lactobacillus hamsteri (T); DSM 5661T; AJ306298
0	0	0	0	0	0	0	0	3	0	0	1228	Firmicutes	Bacilli	Lactobacillales	Lactobacillaceae	Lactobacillus	0.842	bacterium ii1269; DQ057450
0	0	0	0	11	1	0	1	1	0	0	1235	Firmicutes	Bacilli	Lactobacillales	Lactobacillaceae	Lactobacillus	0.841	Lactobacillus sp. ls79; EU381127
0	0	0	0	1	0	0	0	1	0	0	1242	Firmicutes	Bacilli	Lactobacillales	Lactobacillaceae	Lactobacillus	0.981	Lactobacillus gasseri (T); ATCC 33323; AF519171
0	0	0	0	0	0	0	0	0	0	0	1243	Firmicutes	Bacilli	Lactobacillales	Lactobacillaceae	Lactobacillus	0.860	Lactobacillus sp. KC38; AF215872
0	0	0	0	5	0	0	4	0	0	0	1246	Firmicutes	Bacilli	Lactobacillales	Lactobacillaceae	Lactobacillus	0.897	Lactobacillus kitasatonis (T); JCM 1039; AB107638
0	0	0	0	4	0	0	0	2	1	0	1260	Firmicutes	Bacilli	Lactobacillales	Lactobacillaceae	Lactobacillus	0.841	Lactobacillus aviarius; AB001836
0	0	0	0	9	22	4	4	2	0	2	1269	Firmicutes	Bacilli	Lactobacillales	Lactobacillaceae	Lactobacillus	0.857	Lactobacillus reuteri; ls4; EU381121
0	0	0	0	27	0	8	7	4	8	7	1270	Firmicutes	Bacilli	Lactobacillales	Lactobacillaceae	Lactobacillus	1.000	Lactobacillus kitasatonis (T); JCM 1039; AB107638
0	0	0	0	4	12	1	3	1	0	7	1278	Firmicutes	Bacilli	Lactobacillales	Lactobacillaceae	Lactobacillus	0.890	Lactobacillus panis (T); DSM 6035T; X94230
0	0	0	0	0	0	0	0	0	0	0	1279	Firmicutes	Bacilli	Lactobacillales	Lactobacillaceae	Lactobacillus	0.756	Paralactobacillus selangorensis (T); LMG 17710; AF049745
0	0	0	0	1	0	0	2	0	1	0	1281	Firmicutes	Bacilli	Lactobacillales	Lactobacillaceae	Lactobacillus	0.825	Lactobacillus kitasatonis (T); JCM 1039; AB107638
0	0	0	0	0	0	0	0	0	0	1	1282	Firmicutes	Bacilli	Lactobacillales	Lactobacillaceae	Lactobacillus	0.819	Lactobacillus pontis; NM13-2; HM218067
0	0	0	0	0	0	1	0	0	0	0	1292	Firmicutes	Bacilli	Lactobacillales	Lactobacillaceae	Lactobacillus	0.897	Lactobacillus kitasatonis (T); JCM 1039; AB107638
0	0	0	0	0	0	0	6	0	3	0	1302	Firmicutes	Bacilli	Lactobacillales	Lactobacillaceae	Lactobacillus	0.964	Lactobacillus intermedius; CI03602; AB167386
0	0	0	0	1	5	0	0	0	0	0	1304	Firmicutes	Bacilli	Lactobacillales	Lactobacillaceae	Lactobacillus	0.894	Lactobacillus panis (T); DSM 6035T; X94230
0	0	0	0	0	0	0	1	0	1	0	1310	Firmicutes	Bacilli	Lactobacillales	Lactobacillaceae	Lactobacillus	0.879	Lactobacillus crispatus; KC12a; AF243152
0	0	0	0	2	1	1	2	0	0	1	1312	Firmicutes	Bacilli	Lactobacillales	Lactobacillaceae	Lactobacillus	0.782	Enterococcus durans; IMAU10054; WZ5-1; FJ915710
0	0	0	0	1	0	0	0	0	0	0	1313	Firmicutes	Bacilli	Lactobacillales	Lactobacillaceae	Lactobacillus	0.927	Lactobacillus pontis; JCM 11029; AB289265
0	0	0	0	0	0	0	1	0	0	0	1314	Firmicutes	Bacilli	Lactobacillales	Lactobacillaceae	Lactobacillus	0.877	Lactobacillus sp. oral taxon 052; DoxG2; GQ422710
0	0	0	0	2	0	0	1	0	0	0	1317	Firmicutes	Bacilli	Lactobacillales	Lactobacillaceae	Lactobacillus	0.920	Lactobacillus kitasatonis (T); JCM 1039; AB107638
0	0	0	0	7	0	0	9	1	1	3	1325	Firmicutes	Bacilli	Lactobacillales	Lactobacillaceae	Lactobacillus	0.858	Lactobacillus pontis; IMAU30161; XE5-2; FJ749718
0	0	0	0	0	0	0	1	0	0	0	1344	Firmicutes	Bacilli	Lactobacillales	Lactobacillaceae	Lactobacillus	0.854	Lactobacillus helveticus; S51-3; HM058674
0	0	0	0	13	1	0	6	10	2	1	1345	Firmicutes	Bacilli	Lactobacillales	Lactobacillaceae	Lactobacillus	0.848	Lactobacillus crispatus; ZDY35b; EU559595
0	0	0	0	4	0	0	0	0	0	0	1349	Firmicutes	Bacilli	Lactobacillales	Lactobacillaceae	Lactobacillus	0.908	Lactobacillus sp. KC45a; AF243163
0	0	0	0	1	0	1	0	0	1	0	1355	Firmicutes	Bacilli	Lactobacillales	Lactobacillaceae	Lactobacillus	0.940	Lactobacillus kitasatonis (T); JCM 1039; AB107638
0	0	0	0	0	0	0	1	0	0	0	1361	Firmicutes	Bacilli	Lactobacillales	Lactobacillaceae	Lactobacillus	0.912	Lactobacillus kitasatonis (T); JCM 1039; AB107638
0	0	0	0	1	0	0	0	0	0	0	1362	Firmicutes	Bacilli	Lactobacillales	Lactobacillaceae	Lactobacillus	0.823	Lactobacillus reuteri; Probio-16; GU292563
0	0	0	0	1	0	3	3	1	0	1	1365	Firmicutes	Bacilli	Lactobacillales	Lactobacillaceae	Lactobacillus	0.903	Lactobacillus kitasatonis (T); JCM 1039; AB107638
0	0	0	0	0	1	0	0	0	0	0	1409	Firmicutes	Bacilli	Lactobacillales	Lactobacillaceae	Lactobacillus	0.976	Lactobacillus saerimneri (T); GDA154 (T); LMG 22087 (T); DSM 16049 (T); CCUG 48462 (T); AY255802
0	0	0	0	1	0	0	0	0	0	0	1415	Firmicutes	Bacilli	Lactobacillales	Lactobacillaceae	Lactobacillus	0.877	Lactobacillus panis (T); DSM 6035T; X94230
0	0	0	0	0	0	1	0	0	0	0	1418	Firmicutes	Bacilli	Lactobacillales	Lactobacillaceae	Lactobacillus	0.846	Lactobacillus kitasatonis (T); JCM 1039; AB107638
0	0	0	0	1	0	0	0	0	0	0	1453	Firmicutes	Bacilli	Lactobacillales	Lactobacillaceae	Lactobacillus	0.876	Lactobacillus pontis; JCM 11029; AB289265
0	0	0	0	1	0	0	0	1	0	2	1476	Firmicutes	Bacilli	Lactobacillales	Lactobacillaceae	Lactobacillus	0.927	Lactobacillus panis (T); DSM 6035T; X94230
0	0	0	0	5	0	0	1	0	0	1	1489	Firmicutes	Bacilli	Lactobacillales	Lactobacillaceae	Lactobacillus	0.785	Lactococcus lactis; lm4208; FJ171327
0	0	0	0	1	0	0	0	0	0	0	1495	Firmicutes	Bacilli	Lactobacillales	Lactobacillaceae	Lactobacillus	0.790	swine fecal bacterium RF1A-Cel8; FJ753767
0	0	0	0	1	0	0	0	0	0	0	1500	Firmicutes	Bacilli	Lactobacillales	Lactobacillaceae	Lactobacillus	0.910	Lactobacillus kitasatonis (T); JCM 1039; AB107638
0	0	0	0	2	0	1	4	0	0	1	1504	Firmicutes	Bacilli	Lactobacillales	Lactobacillaceae	Lactobacillus	0.776	Lactobacillus kitasatonis (T); JCM 1039; AB107638
0	0	0	0	1	0	0	0	0	0	0	1505	Firmicutes	Bacilli	Lactobacillales	Lactobacillaceae	Lactobacillus	0.742	Lactobacillus sp. oral taxon 052; DoxG2; GQ422710
0	0	0	0	0	0	0	0	0	0	0	1522	Firmicutes	Bacilli	Lactobacillales	Lactobacillaceae	Lactobacillus	0.879	Lactobacillus kitasatonis (T); JCM 1039; AB107638
0	0	0	0	0	0	0	3	0	0	0	1525	Firmicutes	Bacilli	Lactobacillales	Lactobacillaceae	Lactobacillus	0.810	Lactobacillus kitasatonis (T); JCM 1039; AB107638
0	0	0	0	1	0	0	0	0	0	0	1528	Firmicutes	Bacilli	Lactobacillales	Lactobacillaceae	Lactobacillus	0.857	Lactobacillus pontis; LMG 14188; AJ422033
0	1	0	0	4	0	4	0	2	1	1	1530	Firmicutes	Bacilli	Lactobacillales	Lactobacillaceae	Lactobacillus	0.988	Lactobacillus acidophilus (T); BCRC10695; AY773947
0	0	0	0	4	0	0	0	0	0	0	1534	Firmicutes	Bacilli	Lactobacillales	Lactobacillaceae	Lactobacillus	0.939	Lactobacillus sp. KC45a; AF215886
0	1	6	0	0	0	0	1	0	1	0	1538	Firmicutes	Bacilli	Lactobacillales	Lactobacillaceae	Lactobacillus	0.782	Lactobacillus reuteri; C03; GQ202839
0	0	0	0	12	1	0	27	2	8	2	1544	Firmicutes	Bacilli	Lactobacillales	Lactobacillaceae	Lactobacillus	0.982	Lactobacillus fermentum; DSPV 012C; GQ231445
0	0	0	0	1	0	0	0	0	0	0	1567	Firmicutes	Bacilli	Lactobacillales	Lactobacillaceae	Lactobacillus	0.863	Lactobacillus acidophilus NCFM; CP000033
0	1	0	0	48	1	19	8	7	9	18	1577	Firmicutes	Bacilli	Lactobacillales	Lactobacillaceae	Lactobacillus	0.891	Lactobacillus kitasatonis; KM9212; AB107637
0	0	0	0	0	0	0	0	1	0	0	1581	Firmicutes	Bacilli	Lactobacillales	Lactobacillaceae	Lactobacillus	0.827	Lactobacillus kitasatonis (T); JCM 1039; AB107638
0	1	7	338	172	115	942	1	0	15	1211	1582	Firmicutes	Bacilli	Lactobacillales	Lactobacillaceae	Lactobacillus	1.000	Lactobacillus agilis; TB-B13; AB425919
0	0	0	0	0	0	0	1	0	0	0	1602	Firmicutes	Bacilli	Lactobacillales	Lactobacillaceae	Lactobacillus	0.858	Lactobacillus pontis; JCM 11029; AB289265
0	0	0	0	5	0	0	0	0	0	0	1603	Firmicutes	Bacilli	Lactobacillales	Lactobacillaceae	Lactobacillus	0.890	Lactobacillus acidophilus NCFM; CP000033
0	0	0	0	1	0	0	1	0	0	0	1604	Firmicutes	Bacilli	Lactobacillales	Lactobacillaceae	Lactobacillus	0.837	Lactobacillus crispatus; ZDY35b; EU559595
0	0	0	0	0	0	0	0	0	0	0	1610	Firmicutes	Bacilli	Lactobacillales	Lactobacillaceae	Lactobacillus	0.774	Lactobacillus sp. KC38; AF215872
0	0	0	0	1	0	0	0	0	1	0	1641	Firmicutes	Bacilli	Lactobacillales	Lactobacillaceae	Lactobacillus	0.876	Lactobacillus kitasatonis (T); JCM 1039; AB107638
0	0	0	0	1	0	0	1	0	0	0	1650	Firmicutes	Bacilli	Lactobacillales	Lactobacillaceae	Lactobacillus	0.912	Lactobacillus crispatus; FX150-2; AY335502
0	0	0	0	3	0	0	1	0	0	0	1654	Firmicutes	Bacilli	Lactobacillales	Lactobacillaceae	Lactobacillus	0.897	Lactobacillus kitasatonis (T); JCM 1039; AB107638
0	0	0	0	0	0	0	0	0	1	0	1655	Firmicutes	Bacilli	Lactobacillales	Lactobacillaceae	Lactobacillus	0.879	Lactobacillus kitasatonis (T); JCM 1039; AB107638
0	0	0	0	4	0	0	3	0	1	0	1667	Firmicutes	Bacilli	Lactobacillales	Lactobacillaceae	Lactobacillus	0.790	Lactobacillus crispatus; ZDY35b; EU559595
1	0	0	0	72	4	23	4	0	13	2	1675	Firmicutes	Bacilli	Lactobacillales	Lactobacillaceae	Lactobacillus	0.848	Enterococcus cecorum (T); ATCC43198; AF061009
0	0	0	0	0	0	0	1	0	0	0	1687	Firmicutes	Bacilli	Lactobacillales	Lactobacillaceae	Lactobacillus	0.796	Lactobacillus intermedius; CI03602; AB167386
0	0	0	0	0	0	0	0	0	0	0	1689	Firmicutes	Bacilli	Lactobacillales	Lactobacillaceae	Lactobacillus	0.809	Lactobacillus kitasatonis (T); JCM 1039; AB107638
0	0	0	0	0	0	0	1	0	0	0	1721	Firmicutes	Bacilli	Lactobacillales	Lactobacillaceae	Lactobacillus	0.942	Lactobacillus salivarius; DSPV 344T; FJ751787
0	1	0	0	2	2	0	4	0	1	1	1731	Firmicutes	Bacilli	Lactobacillales	Lactobacillaceae	Lactobacillus	0.927	Lactobacillus coleohominis; AJ292530
0	0	0	0	4	0	0	14	1	1	0	1735	Firmicutes	Bacilli	Lactobacillales	Lactobacillaceae	Lactobacillus	0.855	Lactobacillus mucosae; DSPV 321T; FJ751778
0	0	0	0	1	0	16	0	0	0	9	1736	Firmicutes	Bacilli	Lactobacillales	Lactobacillaceae	Lactobacillus	0.878	Lactobacillus sp. 52A; DQ471800
0	0	0	0	0	0	0	1	0	0	0	1737	Firmicutes	Bacilli	Lactobacillales	Lactobacillaceae	Lactobacillus	0.685	Lactobacillus ultunensis (T); Kx146C1; LMG 22117T; DSM 16047T; CCUG 48460T; AY253660
0	0	0	0	0	1	0	0	0	0	0	1750	Firmicutes	Bacilli	Lactobacillales	Lactobacillaceae	Lactobacillus	0.742	Lactobacillus satsumensis (T); NRIC 0604; AB154519
0	0	0	0	8	6	0	0	2	0	12	1752	Firmicutes	Bacilli	Lactobacillales	Lactobacillaceae	Lactobacillus	0.850	Lactobacillus panis (T); DSM 6035T; X94230
0	0	0	0	1	0	0	0	0	0	1	1768	Firmicutes	Bacilli	Lactobacillales	Lactobacillaceae	Lactobacillus	0.919	Lactobacillus kitasatonis (T); JCM 1039; AB107638
0	0	0	0	0	0	0	0	1	0	0	1772	Firmicutes	Bacilli	Lactobacillales	Lactobacillaceae	Lactobacillus	0.808	Lactobacillus crispatus; ZDY35b; EU559595
0	0	0	0	14	0	9	3	1	3	2	1773	Firmicutes	Bacilli	Lactobacillales	Lactobacillaceae	Lactobacillus	1.000	Lactobacillus kitasatonis (T); JCM 1039; AB107638
0	0	0	0	1	0	0	0	0	0	0	1774	Firmicutes	Bacilli	Lactobacillales	Lactobacillaceae	Lactobacillus	0.739	Lactobacillus pontis; JCM 11029; AB289265
0	0	0	0	19	54	6	1	0	2	3	1776	Firmicutes	Bacilli	Lactobacillales	Lactobacillaceae	Lactobacillus	0.811	Enterococcus cecorum; NCDO 2674T; Y18355
0	0	0	0	1	0	0	0	0	0	0	1790	Firmicutes	Bacilli	Lactobacillales	Lactobacillaceae	Lactobacillus	0.776	Lactobacillus crispatus; ZDY35b; EU559595
0	0	0	0	6	6	2	2	0	0	0	1797	Firmicutes	Bacilli	Lactobacillales	Lactobacillaceae	Lactobacillus	0.894	Lactobacillus reuteri; IMAU70067; HS1302; GQ131183
0	0	1	0	3	0	0	0	0	0	0	1811	Firmicutes	Bacilli	Lactobacillales	Lactobacillaceae	Lactobacillus	0.897	Lactobacillus panis (T); DSM 6035T; X94230
0	0	0	0	13	2	9	1	0	0	9	1812	Firmicutes	Bacilli	Lactobacillales	Lactobacillaceae	Lactobacillus	0.885	Lactobacillus agilis; DSPV 005C; GQ231439
0	0	0	0	1	0	0	1	0	0	0	1816	Firmicutes	Bacilli	Lactobacillales	Lactobacillaceae	Lactobacillus	0.817	Lactobacillus mucosae; RA2070; AY445124
0	0	0	0	0	0	0	0	0	0	0	1817	Firmicutes	Bacilli	Lactobacillales	Lactobacillaceae	Lactobacillus	0.871	Lactobacillus kitasatonis (T); JCM 1039; AB107638
0	0	0	0	1	0	0	0	0	0	0	1822	Firmicutes	Bacilli	Lactobacillales	Lactobacillaceae	Lactobacillus	0.780	Lactobacillus secaliphilus (T); type strain: TMW 1.1309; AM279150
0	0	0	0	1	0	0	0	0	0	0	1823	Firmicutes	Bacilli	Lactobacillales	Lactobacillaceae	Lactobacillus	0.801	Lactobacillus ingluviei; G 12; AF308146
0	0	0	0	1	0	0	0	0	0	0	1830	Firmicutes	Bacilli	Lactobacillales	Lactobacillaceae	Lactobacillus	0.783	Lactobacillus aviarius; AB001836
0	0	0	0	2	0	0	0	1	0	0	1835	Firmicutes	Bacilli	Lactobacillales	Lactobacillaceae	Lactobacillus	0.900	Lactobacillus helveticus; D5401; EU183494
0	0	0	0	7	0	0	9	5	3	0	1863	Firmicutes	Bacilli	Lactobacillales	Lactobacillaceae	Lactobacillus	0.781	Lactobacillus saerimneri (T); GDA154 (T); LMG 22087 (T); DSM 16049 (T); CCUG 48462 (T); AY255802
0	0	0	0	0	0	0	1	0	0	0	1868	Firmicutes	Bacilli	Lactobacillales	Lactobacillaceae	Lactobacillus	0.821	Lactobacillus pontis; IMAU30161; XE5-2; FJ749718
0	0	0	0	4	0	0	2	0	0	0	1871	Firmicutes	Bacilli	Lactobacillales	Lactobacillaceae	Lactobacillus	0.842	Lactobacillus crispatus; ZDY35b; EU559595
0	0	0	0	2	0	0	0	0	0	0	1873	Firmicutes	Bacilli	Lactobacillales	Lactobacillaceae	Lactobacillus	0.852	Lactobacillus kitasatonis; type strain: DSM 16761; FR683090
0	0	0	0	2	0	0	5	0	0	2	1876	Firmicutes	Bacilli	Lactobacillales	Lactobacillaceae	Lactobacillus	0.792	Lactobacillus kitasatonis (T); JCM 1039; AB107638
253	722	386	137	4883	4552	872	4672	2110	2146	6152	1899	Firmicutes	Bacilli	Lactobacillales	Lactobacillaceae	Lactobacillus	1.000	Lactobacillus pontis; JCM 11029; AB289265
0	0	0	0	0	0	0	0	1	0	0	1904	Firmicutes	Bacilli	Lactobacillales	Lactobacillaceae	Lactobacillus	0.758	Lactobacillus vaginalis; DoxG3; GQ422709
1	0	0	0	1	0	0	0	0	0	0	1907	Firmicutes	Bacilli	Lactobacillales	Lactobacillaceae	Lactobacillus	0.894	Lactobacillus crispatus; TL23a; AF243171
0	0	0	0	2	0	0	3	1	0	0	1909	Firmicutes	Bacilli	Lactobacillales	Lactobacillaceae	Lactobacillus	0.825	Lactobacillus sp. oral taxon 052; DoxG2; GQ422710
0	0	0	0	928	35	130	655	154	104	235	1917	Firmicutes	Bacilli	Lactobacillales	Lactobacillaceae	Lactobacillus	0.864	Lactobacillus vaginalis; TB-F28; AB425934
0	0	0	0	0	3	0	0	0	0	3	1922	Firmicutes	Bacilli	Lactobacillales	Lactobacillaceae	Lactobacillus	0.957	Lactobacillus panis (T); DSM 6035T; X94230
0	0	0	0	1	0	0	0	0	0	0	1929	Firmicutes	Bacilli	Lactobacillales	Lactobacillaceae	Lactobacillus	0.907	Lactobacillus helveticus; D5401; EU183494
0	0	0	0	17	19	2	0	3	0	18	1933	Firmicutes	Bacilli	Lactobacillales	Lactobacillaceae	Lactobacillus	0.875	Lactobacillus panis (T); DSM 6035T; X94230
0	0	0	0	0	0	2	1	0	0	0	1946	Firmicutes	Bacilli	Lactobacillales	Lactobacillaceae	Lactobacillus	0.843	Lactobacillus antri (T); Kx146A4; LMG 22111T; DSM 16041T; CCUG 48456T; AY253659
0	0	0	0	0	0	1	0	0	0	2	1947	Firmicutes	Bacilli	Lactobacillales	Lactobacillaceae	Lactobacillus	0.725	Lactobacillus sp. oral taxon 052; DoxG2; GQ422710
0	0	0	0	1	0	0	0	0	0	0	1948	Firmicutes	Bacilli	Lactobacillales	Lactobacillaceae	Lactobacillus	0.889	bacterium ii1270; DQ057451
2	15	0	12	1251	10	365	398	209	254	321	1950	Firmicutes	Bacilli	Lactobacillales	Lactobacillaceae	Lactobacillus	1.000	Lactobacillus kitasatonis (T); JCM 1039; AB107638
0	0	0	0	1	0	0	0	1	0	0	1964	Firmicutes	Bacilli	Lactobacillales	Lactobacillaceae	Lactobacillus	0.845	Lactobacillus panis; C17; EF412978
0	0	0	0	0	0	0	0	0	0	1	1965	Firmicutes	Bacilli	Lactobacillales	Lactobacillaceae	Lactobacillus	0.753	Lactobacillus crispatus; FX157-2; AY335503
0	0	0	0	59	29	17	31	18	10	33	1971	Firmicutes	Bacilli	Lactobacillales	Lactobacillaceae	Lactobacillus	0.895	Lactobacillus frumenti (T); TMW 1.666; AJ250074
0	0	0	0	1	0	0	0	0	0	0	1981	Firmicutes	Bacilli	Lactobacillales	Lactobacillaceae	Lactobacillus	0.869	Lactobacillus kitasatonis (T); JCM 1039; AB107638
0	0	0	0	1	0	0	0	0	1	0	1986	Firmicutes	Bacilli	Lactobacillales	Lactobacillaceae	Lactobacillus	0.886	Lactobacillus pontis; IMAU30161; XE5-2; FJ749718
0	0	0	0	2	0	0	0	0	0	0	1989	Firmicutes	Bacilli	Lactobacillales	Lactobacillaceae	Lactobacillus	0.985	Lactobacillus sp. LEM 202; FR681899
0	0	0	0	2	0	0	0	0	0	0	1992	Firmicutes	Bacilli	Lactobacillales	Lactobacillaceae	Lactobacillus	0.873	Lactobacillus panis (T); DSM 6035T; X94230
0	0	0	0	1	1	0	7	3	0	0	1993	Firmicutes	Bacilli	Lactobacillales	Lactobacillaceae	Lactobacillus	0.837	Lactobacillus reuteri DSM 20016; CP000705
0	0	0	0	0	0	1	0	0	0	0	2000	Firmicutes	Bacilli	Lactobacillales	Lactobacillaceae	Lactobacillus	0.895	Lactobacillus kitasatonis (T); JCM 1039; AB107638
0	0	0	0	0	1	0	0	0	0	0	2007	Firmicutes	Bacilli	Lactobacillales	Lactobacillaceae	Lactobacillus	0.866	Lactobacillus salivarius; TB-A03; AB425910
0	0	0	0	2	0	0	1	0	0	0	2014	Firmicutes	Bacilli	Lactobacillales	Lactobacillaceae	Lactobacillus	0.846	Lactobacillus acidophilus; IDCC 3301; EF533992
0	0	1	0	0	0	0	1	0	0	0	2019	Firmicutes	Bacilli	Lactobacillales	Lactobacillaceae	Lactobacillus	0.842	Lactobacillus ingluviei; G 12; AF308146
0	0	0	0	0	0	0	0	0	0	0	2022	Firmicutes	Bacilli	Lactobacillales	Lactobacillaceae	Lactobacillus	0.796	Lactobacillus aviarius; AB001836
0	0	0	0	1	0	0	0	0	0	0	2025	Firmicutes	Bacilli	Lactobacillales	Lactobacillaceae	Lactobacillus	0.875	Lactobacillus panis (T); DSM 6035T; X94230
0	0	1	0	1	5	2	1	0	1	3	2030	Firmicutes	Bacilli	Lactobacillales	Lactobacillaceae	Lactobacillus	0.921	Lactobacillus panis (T); DSM 6035T; X94230
0	0	0	0	0	0	0	0	0	0	0	2040	Firmicutes	Bacilli	Lactobacillales	Lactobacillaceae	Lactobacillus	0.702	Lactobacillus hamsteri (T); DSM 5661T; AJ306298
0	0	0	0	0	1	0	0	0	0	0	2045	Firmicutes	Bacilli	Lactobacillales	Lactobacillaceae	Lactobacillus	0.930	Lactobacillus pontis; JCM 11029; AB289265
0	0	0	0	0	0	0	1	0	0	0	2051	Firmicutes	Bacilli	Lactobacillales	Lactobacillaceae	Lactobacillus	0.805	Lactobacillus jensenii; ZDY161a; EU559601
0	0	0	0	6	0	0	0	1	0	0	2065	Firmicutes	Bacilli	Lactobacillales	Lactobacillaceae	Lactobacillus	0.930	Lactobacillus sp. KC38; AF215872
0	1	0	0	4	0	0	1	1	0	1	2066	Firmicutes	Bacilli	Lactobacillales	Lactobacillaceae	Lactobacillus	0.879	Lactobacillus crispatus; BLB2; AF243141
0	0	0	0	1	0	0	0	1	0	0	2075	Firmicutes	Bacilli	Lactobacillales	Lactobacillaceae	Lactobacillus	0.881	Lactobacillus kitasatonis (T); JCM 1039; AB107638
0	0	0	0	0	0	0	0	0	0	0	2079	Firmicutes	Bacilli	Lactobacillales	Lactobacillaceae	Lactobacillus	0.883	Lactobacillus mucosae (T); CCUG 43179 (T); S32; DSM 13345; AF126738
0	0	0	0	2	0	0	0	0	0	0	2083	Firmicutes	Bacilli	Lactobacillales	Lactobacillaceae	Lactobacillus	0.915	Lactobacillus kitasatonis (T); JCM 1039; AB107638
0	0	0	0	1	0	0	0	0	0	1	2087	Firmicutes	Bacilli	Lactobacillales	Lactobacillaceae	Lactobacillus	0.906	Lactobacillus vaginalis; MF2123; AB158767
0	0	0	0	1	0	0	1	1	0	0	2092	Firmicutes	Bacilli	Lactobacillales	Lactobacillaceae	Lactobacillus	0.880	Lactobacillus kitasatonis (T); JCM 1039; AB107638
0	0	0	0	1	0	0	0	0	0	0	2094	Firmicutes	Bacilli	Lactobacillales	Lactobacillaceae	Lactobacillus	0.916	Lactobacillus kitasatonis; KM9212; AB107637
0	0	0	0	0	0	0	0	0	0	0	2097	Firmicutes	Bacilli	Lactobacillales	Lactobacillaceae	Lactobacillus	0.865	Lactobacillus sp. KC38; AF215872
0	0	0	0	0	0	0	0	1	1	1	2111	Firmicutes	Bacilli	Lactobacillales	Lactobacillaceae	Lactobacillus	0.861	Lactobacillus kitasatonis (T); JCM 1039; AB107638
0	0	0	0	0	1	0	0	0	0	0	2137	Firmicutes	Bacilli	Lactobacillales	Lactobacillaceae	Lactobacillus	0.728	Lactobacillus coleohominis; AJ292530
0	0	0	0	6	0	0	0	0	0	0	2143	Firmicutes	Bacilli	Lactobacillales	Lactobacillaceae	Lactobacillus	0.915	Lactobacillus sp. KC38; AF243160
0	0	0	0	0	0	0	0	1	1	0	2145	Firmicutes	Bacilli	Lactobacillales	Lactobacillaceae	Lactobacillus	0.910	Lactobacillus acidophilus NCFM; CP000033
0	0	0	0	2	0	0	0	0	0	0	2149	Firmicutes	Bacilli	Lactobacillales	Lactobacillaceae	Lactobacillus	0.861	Lactobacillus sp. 66c; FR681900
0	0	0	0	1	0	1	1	0	0	1	2162	Firmicutes	Bacilli	Lactobacillales	Lactobacillaceae	Lactobacillus	0.879	Lactobacillus crispatus; DSM 20584 T; Y17362
0	0	0	0	3	0	2	1	0	0	0	2165	Firmicutes	Bacilli	Lactobacillales	Lactobacillaceae	Lactobacillus	0.896	Lactobacillus kitasatonis; DLM 0607; AB186339
0	0	0	0	0	0	0	0	1	0	0	2167	Firmicutes	Bacilli	Lactobacillales	Lactobacillaceae	Lactobacillus	0.902	Lactobacillus kitasatonis (T); JCM 1039; AB107638
0	0	0	0	2	0	0	0	0	0	0	2172	Firmicutes	Bacilli	Lactobacillales	Lactobacillaceae	Lactobacillus	0.828	Lactobacillus crispatus; TL23a; AF243171
0	0	0	0	0	0	0	1	0	0	0	2178	Firmicutes	Bacilli	Lactobacillales	Lactobacillaceae	Lactobacillus	0.910	Lactobacillus kitasatonis (T); JCM 1039; AB107638
0	0	0	0	0	0	0	4	2	1	0	2181	Firmicutes	Bacilli	Lactobacillales	Lactobacillaceae	Lactobacillus	0.741	Lactobacillus saerimneri (T); GDA154 (T); LMG 22087 (T); DSM 16049 (T); CCUG 48462 (T); AY255802
0	0	0	0	3	0	0	0	0	0	0	2182	Firmicutes	Bacilli	Lactobacillales	Lactobacillaceae	Lactobacillus	0.793	Lactobacillus jensenii (T); ATCC25258; AF243176
0	1	1	0	2	2	1	1	3	1	1	2188	Firmicutes	Bacilli	Lactobacillales	Lactobacillaceae	Lactobacillus	0.943	bacterium ii1348; DQ057469
14	27	36	7	71	65	58	29	4	17	16	2193	Firmicutes	Bacilli	Lactobacillales	Lactobacillaceae	Lactobacillus	0.946	bacterium ii1270; DQ057451
0	0	0	0	1	0	1	0	2	0	1	2211	Firmicutes	Bacilli	Lactobacillales	Lactobacillaceae	Lactobacillus	0.918	Lactobacillus vaginalis; DoxG3; GQ422709
0	0	0	0	0	0	0	0	1	0	0	2220	Firmicutes	Bacilli	Lactobacillales	Lactobacillaceae	Lactobacillus	0.789	Lactobacillus ingluviei; G22; AF308147
0	0	0	0	6	6	0	0	1	1	10	2226	Firmicutes	Bacilli	Lactobacillales	Lactobacillaceae	Lactobacillus	0.921	Lactobacillus panis (T); DSM 6035T; X94230
0	0	0	0	1	0	2	0	1	0	0	2228	Firmicutes	Bacilli	Lactobacillales	Lactobacillaceae	Lactobacillus	0.866	Lactobacillus vaginalis; DoxG3; GQ422709
0	0	0	0	0	0	0	0	0	0	1	2236	Firmicutes	Bacilli	Lactobacillales	Lactobacillaceae	Lactobacillus	0.925	Lactobacillus crispatus; TB-F24; AB425930
0	0	0	0	1	0	0	0	0	0	0	2247	Firmicutes	Bacilli	Lactobacillales	Lactobacillaceae	Lactobacillus	0.834	Lactobacillus salivarius; SIL-1; HQ588329
0	0	0	0	0	0	0	1	0	0	0	2264	Firmicutes	Bacilli	Lactobacillales	Lactobacillaceae	Lactobacillus	0.818	Lactobacillus fermentum; DSPV 012C; GQ231445
0	1	0	0	0	0	0	0	0	0	1	2265	Firmicutes	Bacilli	Lactobacillales	Lactobacillaceae	Lactobacillus	0.979	Lactobacillus panis (T); DSM 6035T; X94230
0	0	0	0	1	0	0	0	0	0	0	2271	Firmicutes	Bacilli	Lactobacillales	Lactobacillaceae	Lactobacillus	0.767	Lactobacillus panis (T); DSM 6035T; X94230
0	0	0	0	0	0	1	0	0	0	0	2272	Firmicutes	Bacilli	Lactobacillales	Lactobacillaceae	Lactobacillus	0.698	Lactobacillus pontis; JCM 11029; AB289265
0	0	0	0	1	0	1	4	1	0	1	2273	Firmicutes	Bacilli	Lactobacillales	Lactobacillaceae	Lactobacillus	0.960	Lactobacillus kitasatonis (T); JCM 1039; AB107638
0	0	0	0	0	0	0	0	0	0	0	2284	Firmicutes	Bacilli	Lactobacillales	Lactobacillaceae	Lactobacillus	0.888	Lactobacillus kitasatonis (T); JCM 1039; AB107638
0	0	0	0	1	0	0	0	0	0	0	2287	Firmicutes	Bacilli	Lactobacillales	Lactobacillaceae	Lactobacillus	0.765	Lactobacillus crispatus; ZDY35b; EU559595
0	0	0	0	0	0	0	1	0	0	0	2290	Firmicutes	Bacilli	Lactobacillales	Lactobacillaceae	Lactobacillus	0.891	Lactobacillus kitasatonis (T); JCM 1039; AB107638
0	0	0	0	4	2	2	4	1	0	8	2292	Firmicutes	Bacilli	Lactobacillales	Lactobacillaceae	Lactobacillus	0.872	Lactobacillus panis (T); DSM 6035T; X94230
0	0	0	0	2	0	0	0	0	0	0	2297	Firmicutes	Bacilli	Lactobacillales	Lactobacillaceae	Lactobacillus	0.838	bacterium ii1269; DQ057450
0	0	0	0	2	0	0	0	0	0	0	2303	Firmicutes	Bacilli	Lactobacillales	Lactobacillaceae	Lactobacillus	0.902	Lactobacillus gallinarum; JCM 8785; AB289126
0	0	0	0	2	0	0	0	0	0	2	2310	Firmicutes	Bacilli	Lactobacillales	Lactobacillaceae	Lactobacillus	0.804	Lactobacillus hamsteri; type strain: JCM 6256; FR683094
0	0	0	0	1	0	0	0	0	0	0	2311	Firmicutes	Bacilli	Lactobacillales	Lactobacillaceae	Lactobacillus	0.897	Lactobacillus kitasatonis (T); JCM 1039; AB107638
0	0	0	0	45	29	4	28	64	12	30	2315	Firmicutes	Bacilli	Lactobacillales	Lactobacillaceae	Lactobacillus	0.897	Lactobacillus secaliphilus (T); type strain: TMW 1.1309; AM279150
0	0	0	0	4	0	3	0	0	0	0	2334	Firmicutes	Bacilli	Lactobacillales	Lactobacillaceae	Lactobacillus	0.924	Lactobacillus acidophilus; C11; GQ202838
0	0	0	0	1	0	0	0	0	0	0	2347	Firmicutes	Bacilli	Lactobacillales	Lactobacillaceae	Lactobacillus	0.784	Lactobacillus secaliphilus (T); type strain: TMW 1.1309; AM279150
0	0	0	0	0	0	0	0	0	1	0	2349	Firmicutes	Bacilli	Lactobacillales	Lactobacillaceae	Lactobacillus	0.790	Lactobacillus crispatus; ZDY35b; EU559595
0	0	0	0	8	0	3	7	4	1	7	2360	Firmicutes	Bacilli	Lactobacillales	Lactobacillaceae	Lactobacillus	0.855	Lactobacillus ultunensis (T); Kx146C1; LMG 22117T; DSM 16047T; CCUG 48460T; AY253660
0	0	0	0	0	0	0	0	0	0	0	2368	Firmicutes	Bacilli	Lactobacillales	Lactobacillaceae	Lactobacillus	0.870	Lactobacillus kitasatonis (T); JCM 1039; AB107638
0	0	0	0	1	0	0	1	0	0	0	2372	Firmicutes	Bacilli	Lactobacillales	Lactobacillaceae	Lactobacillus	0.897	Lactobacillus sp. oral taxon 052; DoxG2; GQ422710
0	0	1	0	0	0	0	0	0	0	0	2380	Firmicutes	Bacilli	Lactobacillales	Lactobacillaceae	Lactobacillus	0.782	Lactobacillus oris (T); DSM 4864T; X94229
0	0	0	0	2	0	0	0	1	0	0	2383	Firmicutes	Bacilli	Lactobacillales	Lactobacillaceae	Lactobacillus	0.814	Lactobacillus vaginalis; NWL43; HQ293066
0	0	0	0	1	0	0	0	0	0	0	2386	Firmicutes	Bacilli	Lactobacillales	Lactobacillaceae	Lactobacillus	0.825	Lactobacillus gasseri (T); ATCC 33323; AF519171
0	0	0	0	10	1	0	0	0	0	0	2392	Firmicutes	Bacilli	Lactobacillales	Lactobacillaceae	Lactobacillus	0.830	Lactobacillus sp. KC45b; AF215875
0	0	0	0	0	2	0	0	0	0	0	2395	Firmicutes	Bacilli	Lactobacillales	Lactobacillaceae	Lactobacillus	0.818	Lactobacillus coleohominis; AJ292530
0	0	0	0	0	0	0	0	0	0	0	2420	Firmicutes	Bacilli	Lactobacillales	Lactobacillaceae	Lactobacillus	0.764	Lactobacillus sp. KC45b; AF243164
0	0	0	0	1	3	1	0	0	0	0	2425	Firmicutes	Bacilli	Lactobacillales	Lactobacillaceae	Lactobacillus	0.787	Lactobacillus pontis; JCM 11029; AB289265
0	0	0	0	1	0	2	0	1	0	0	2427	Firmicutes	Bacilli	Lactobacillales	Lactobacillaceae	Lactobacillus	0.846	Lactobacillus pontis; JCM 11029; AB289265
0	0	0	0	1	0	0	0	0	0	0	2430	Firmicutes	Bacilli	Lactobacillales	Lactobacillaceae	Lactobacillus	0.760	Lactobacillus fermentum; DSPV 012C; GQ231445
0	0	0	1	3	2	1	0	0	0	0	2435	Firmicutes	Bacilli	Lactobacillales	Lactobacillaceae	Lactobacillus	0.904	bacterium ii1270; DQ057451
0	0	0	0	2	0	0	0	0	0	0	2437	Firmicutes	Bacilli	Lactobacillales	Lactobacillaceae	Lactobacillus	0.910	Lactobacillus crispatus; ZDY35b; EU559595
0	0	0	0	0	0	0	0	0	0	0	2439	Firmicutes	Bacilli	Lactobacillales	Lactobacillaceae	Lactobacillus	0.754	Lactobacillus salivarius; 324T; FJ751780
0	0	0	0	12	7	1	15	1	1	0	2445	Firmicutes	Bacilli	Lactobacillales	Lactobacillaceae	Lactobacillus	0.815	Lactobacillus pontis; JCM 11029; AB289265
0	0	0	0	2	22	0	0	2	2	2	2446	Firmicutes	Bacilli	Lactobacillales	Lactobacillaceae	Lactobacillus	0.873	Lactobacillus panis (T); DSM 6035T; X94230
0	0	0	0	0	1	0	1	0	0	0	2449	Firmicutes	Bacilli	Lactobacillales	Lactobacillaceae	Lactobacillus	0.908	Lactobacillus panis (T); DSM 6035T; X94230
2	0	11	0	4	0	0	0	1	0	0	2450	Firmicutes	Bacilli	Lactobacillales	Lactobacillaceae	Lactobacillus	1.000	Lactobacillus ingluviei; G 12; AF308146
0	0	2	0	65	166	4	14	3	4	6	2456	Firmicutes	Bacilli	Lactobacillales	Lactobacillaceae	Lactobacillus	0.870	Lactobacillus salivarius; DSPV 340T; FJ751785
0	0	0	0	1	0	0	0	0	0	0	2458	Firmicutes	Bacilli	Lactobacillales	Lactobacillaceae	Lactobacillus	0.791	Lactobacillus sp. KC45b; AF243164
0	0	0	0	1	0	0	0	0	0	0	2465	Firmicutes	Bacilli	Lactobacillales	Lactobacillaceae	Lactobacillus	0.858	Lactobacillus pontis; JCM 11029; AB289265
0	0	0	0	0	0	1	0	0	0	0	2473	Firmicutes	Bacilli	Lactobacillales	Lactobacillaceae	Lactobacillus	0.878	Lactobacillus kitasatonis (T); JCM 1039; AB107638
0	0	0	0	1	0	0	1	0	0	0	2474	Firmicutes	Bacilli	Lactobacillales	Lactobacillaceae	Lactobacillus	0.921	Lactobacillus acidophilus; IDCC 3301; EF533992
0	0	2	0	6	1	2	3	2	1	1	2475	Firmicutes	Bacilli	Lactobacillales	Lactobacillaceae	Lactobacillus	0.924	Lactobacillus reuteri; BCS136; EU547310
0	0	0	0	1	0	0	0	0	0	0	2486	Firmicutes	Bacilli	Lactobacillales	Lactobacillaceae	Lactobacillus	0.849	Lactobacillus aviarius; AB001836
0	0	0	0	1	0	1	0	2	1	0	2493	Firmicutes	Bacilli	Lactobacillales	Lactobacillaceae	Lactobacillus	0.930	Lactobacillus kitasatonis (T); JCM 1039; AB107638
0	0	0	0	0	0	0	0	1	0	0	2500	Firmicutes	Bacilli	Lactobacillales	Lactobacillaceae	Lactobacillus	0.923	Lactobacillus kitasatonis (T); JCM 1039; AB107638
0	0	0	0	0	0	0	6	0	0	2	2511	Firmicutes	Bacilli	Lactobacillales	Lactobacillaceae	Lactobacillus	0.861	Lactobacillus kitasatonis (T); JCM 1039; AB107638
0	0	0	0	5	0	1	10	2	2	1	2520	Firmicutes	Bacilli	Lactobacillales	Lactobacillaceae	Lactobacillus	0.897	Lactobacillus kitasatonis (T); JCM 1039; AB107638
0	0	0	0	0	0	1	0	0	0	0	2529	Firmicutes	Bacilli	Lactobacillales	Lactobacillaceae	Lactobacillus	0.883	Lactobacillus kitasatonis (T); JCM 1039; AB107638
0	0	0	0	0	0	0	1	0	0	0	2531	Firmicutes	Bacilli	Lactobacillales	Lactobacillaceae	Lactobacillus	0.820	Lactobacillus jensenii; Gasser 62G; FR683098
0	0	0	0	0	0	0	0	1	0	0	2532	Firmicutes	Bacilli	Lactobacillales	Lactobacillaceae	Lactobacillus	0.847	Lactobacillus mucosae (T); CCUG 43179 (T); S32; DSM 13345; AF126738
0	0	1	1	4	3	0	8	1	0	0	2538	Firmicutes	Bacilli	Lactobacillales	Lactobacillaceae	Lactobacillus	0.933	Lactobacillus vaginalis; DoxG3; GQ422709
0	0	0	0	1	0	0	0	0	0	0	2546	Firmicutes	Bacilli	Lactobacillales	Lactobacillaceae	Lactobacillus	0.752	Lactobacillus kitasatonis (T); JCM 1039; AB107638
0	0	4	0	6	0	0	0	0	0	0	2548	Firmicutes	Bacilli	Lactobacillales	Lactobacillaceae	Lactobacillus	0.857	Lactobacillus salivarius; AF335475
0	0	0	0	0	0	0	0	0	0	0	2554	Firmicutes	Bacilli	Lactobacillales	Lactobacillaceae	Lactobacillus	0.813	Lactobacillus crispatus; KC35b; AF243158
0	0	0	0	2	0	0	1	2	0	0	2556	Firmicutes	Bacilli	Lactobacillales	Lactobacillaceae	Lactobacillus	0.942	Lactobacillus helveticus; IMAU30052; C6203; FJ749644
0	0	0	0	1	0	0	2	0	0	0	2560	Firmicutes	Bacilli	Lactobacillales	Lactobacillaceae	Lactobacillus	0.886	Lactobacillus coleohominis; AJ292530
0	0	0	0	72	0	1	137	15	12	4	2565	Firmicutes	Bacilli	Lactobacillales	Lactobacillaceae	Lactobacillus	0.861	Lactobacillus kitasatonis (T); JCM 1039; AB107638
0	0	0	1	2	0	2	1	1	0	3	2574	Firmicutes	Bacilli	Lactobacillales	Lactobacillaceae	Lactobacillus	0.911	Lactobacillus kitasatonis (T); JCM 1039; AB107638
0	0	0	0	51	1	2	26	8	11	11	2589	Firmicutes	Bacilli	Lactobacillales	Lactobacillaceae	Lactobacillus	0.867	Lactobacillus crispatus; ZDY35b; EU559595
0	0	0	0	1	0	0	0	0	0	0	2593	Firmicutes	Bacilli	Lactobacillales	Lactobacillaceae	Lactobacillus	0.837	Lactobacillus coleohominis; AJ292530
0	0	0	0	124	62	0	8	14	19	3	2599	Firmicutes	Bacilli	Lactobacillales	Lactobacillaceae	Lactobacillus	0.804	Lactobacillus spicheri (T); type strain: LTH 5753; AJ534844
0	0	0	0	0	0	0	2	0	0	0	2613	Firmicutes	Bacilli	Lactobacillales	Lactobacillaceae	Lactobacillus	0.785	Lactobacillus ultunensis (T); Kx146C1; LMG 22117T; DSM 16047T; CCUG 48460T; AY253660
0	0	0	0	5	14	4	2	4	0	1	2620	Firmicutes	Bacilli	Lactobacillales	Lactobacillaceae	Lactobacillus	0.903	Lactobacillus panis (T); DSM 6035T; X94230
1	2	0	0	63	0	0	29	1	0	0	2623	Firmicutes	Bacilli	Lactobacillales	Lactobacillaceae	Lactobacillus	0.861	Lactobacillus kitasatonis (T); JCM 1039; AB107638
0	0	0	0	0	0	0	0	1	0	0	2627	Firmicutes	Bacilli	Lactobacillales	Lactobacillaceae	Lactobacillus	0.882	Lactobacillus kitasatonis (T); JCM 1039; AB107638
0	0	0	0	482	82	1	1125	239	222	147	2628	Firmicutes	Bacilli	Lactobacillales	Lactobacillaceae	Lactobacillus	0.982	Lactobacillus fermentum; DSPV 012C; GQ231445
0	0	0	0	0	0	0	3	0	0	0	2631	Firmicutes	Bacilli	Lactobacillales	Lactobacillaceae	Lactobacillus	0.830	Lactobacillus jensenii; KC39; AF243161
0	0	0	0	2	0	2	0	1	0	0	2634	Firmicutes	Bacilli	Lactobacillales	Lactobacillaceae	Lactobacillus	0.924	Lactobacillus kitasatonis (T); JCM 1039; AB107638
0	0	0	0	1	0	0	0	0	0	0	2639	Firmicutes	Bacilli	Lactobacillales	Lactobacillaceae	Lactobacillus	0.896	Lactobacillus vaginalis; DoxG3; GQ422709
0	0	0	0	55	29	2	4	4	5	4	2656	Firmicutes	Bacilli	Lactobacillales	Lactobacillaceae	Lactobacillus	1.000	Lactobacillus saerimneri (T); GDA154 (T); LMG 22087 (T); DSM 16049 (T); CCUG 48462 (T); AY255802
0	0	2	2	12	9	2	8	4	2	9	2659	Firmicutes	Bacilli	Lactobacillales	Lactobacillaceae	Lactobacillus	0.963	Lactobacillus reuteri; Probio-16; GU292563
0	0	0	0	0	0	0	1	0	0	0	2673	Firmicutes	Bacilli	Lactobacillales	Lactobacillaceae	Lactobacillus	0.843	Lactobacillus mucosae; DSPV 321T; FJ751778
0	0	0	0	1	0	0	0	0	0	0	2675	Firmicutes	Bacilli	Lactobacillales	Lactobacillaceae	Lactobacillus	0.794	Lactobacillus delbrueckii subsp. bulgaricus ATCC BAA-365; CP000412
0	0	0	0	3	0	0	0	0	0	0	2681	Firmicutes	Bacilli	Lactobacillales	Lactobacillaceae	Lactobacillus	0.912	Lactobacillus crispatus; TB-F24; AB425930
0	0	0	0	120	0	0	0	6	0	0	2683	Firmicutes	Bacilli	Lactobacillales	Lactobacillaceae	Lactobacillus	0.891	Lactobacillus crispatus; FX7-2; AY335498
0	0	0	0	0	1	0	0	0	0	0	2687	Firmicutes	Bacilli	Lactobacillales	Lactobacillaceae	Lactobacillus	0.771	Lactobacillus secaliphilus (T); type strain: TMW 1.1309; AM279150
0	0	0	0	0	0	0	0	0	0	0	2688	Firmicutes	Bacilli	Lactobacillales	Lactobacillaceae	Lactobacillus	0.755	Lactobacillus aviarius; AB001836
0	0	0	0	0	0	0	3	0	0	0	2691	Firmicutes	Bacilli	Lactobacillales	Lactobacillaceae	Lactobacillus	0.822	Lactobacillus fermentum; DSPV 012C; GQ231445
0	0	0	0	0	1	0	0	0	0	0	2699	Firmicutes	Bacilli	Lactobacillales	Lactobacillaceae	Lactobacillus	0.812	Lactobacillus salivarius; KLDS 1.0739; EU626024
0	0	0	0	3	0	0	0	0	2	0	2708	Firmicutes	Bacilli	Lactobacillales	Lactobacillaceae	Lactobacillus	0.869	Lactobacillus helveticus; KLDS 1.0601; EU419585
0	0	0	0	0	0	0	0	0	0	1	2723	Firmicutes	Bacilli	Lactobacillales	Lactobacillaceae	Lactobacillus	0.753	Lactobacillus agilis; TB-B13; AB425919
0	0	0	0	10	14	1	2	1	1	7	2726	Firmicutes	Bacilli	Lactobacillales	Lactobacillaceae	Lactobacillus	0.892	Lactobacillus panis (T); DSM 6035T; X94230
0	1	0	0	6	4	2	3	3	2	9	2727	Firmicutes	Bacilli	Lactobacillales	Lactobacillaceae	Lactobacillus	0.906	Lactobacillus panis (T); DSM 6035T; X94230
0	0	0	0	4	2	0	0	0	0	0	2732	Firmicutes	Bacilli	Lactobacillales	Lactobacillaceae	Lactobacillus	0.822	Lactobacillus sp. oral taxon 052; DoxG2; GQ422710
0	0	0	0	2	0	0	0	0	0	0	2735	Firmicutes	Bacilli	Lactobacillales	Lactobacillaceae	Lactobacillus	0.845	Lactobacillus kitasatonis (T); JCM 1039; AB107638
0	0	0	0	2	0	0	4	0	1	0	2740	Firmicutes	Bacilli	Lactobacillales	Lactobacillaceae	Lactobacillus	0.862	Lactobacillus crispatus; ZDY35b; EU559595
0	0	0	0	0	0	0	0	0	1	0	2749	Firmicutes	Bacilli	Lactobacillales	Lactobacillaceae	Lactobacillus	0.775	Lactobacillus ultunensis (T); Kx146C1; LMG 22117T; DSM 16047T; CCUG 48460T; AY253660
0	1	0	0	26	0	1	15	4	2	4	2768	Firmicutes	Bacilli	Lactobacillales	Lactobacillaceae	Lactobacillus	0.887	Lactobacillus hamsteri (T); DSM 5661T; AJ306298
0	0	0	0	3	0	0	0	0	0	0	2774	Firmicutes	Bacilli	Lactobacillales	Lactobacillaceae	Lactobacillus	1.000	Lactobacillus saerimneri (T); GDA154 (T); LMG 22087 (T); DSM 16049 (T); CCUG 48462 (T); AY255802
0	0	0	0	0	0	0	0	1	0	1	2775	Firmicutes	Bacilli	Lactobacillales	Lactobacillaceae	Lactobacillus	0.918	Lactobacillus panis (T); DSM 6035T; X94230
0	0	0	0	0	0	0	0	3	0	1	2776	Firmicutes	Bacilli	Lactobacillales	Lactobacillaceae	Lactobacillus	0.859	Lactobacillus kitasatonis (T); JCM 1039; AB107638
0	0	0	0	0	0	0	0	0	0	0	2784	Firmicutes	Bacilli	Lactobacillales	Lactobacillaceae	Lactobacillus	0.799	Lactobacillus fermentum; DSPV 012C; GQ231445
4	17	2	0	24	2	1	23	14	10	34	2794	Firmicutes	Bacilli	Lactobacillales	Lactobacillaceae	Lactobacillus	0.945	Lactobacillus sp. oral taxon 052; DoxG2; GQ422710
0	0	0	0	1	0	0	0	0	0	0	2796	Firmicutes	Bacilli	Lactobacillales	Lactobacillaceae	Lactobacillus	0.810	Lactobacillus pontis; JCM 11029; AB289265
0	0	0	0	8	3	0	0	1	1	0	2800	Firmicutes	Bacilli	Lactobacillales	Lactobacillaceae	Lactobacillus	0.825	Lactobacillus coleohominis; AJ292530
0	0	0	0	7	0	0	2	2	1	3	2809	Firmicutes	Bacilli	Lactobacillales	Lactobacillaceae	Lactobacillus	0.790	Lactobacillus secaliphilus (T); type strain: TMW 1.1309; AM279150
0	0	0	0	1	0	0	1	0	1	0	2820	Firmicutes	Bacilli	Lactobacillales	Lactobacillaceae	Lactobacillus	0.767	Lactobacillus kitasatonis (T); JCM 1039; AB107638
2	0	0	0	4	0	0	1	3	1	0	2826	Firmicutes	Bacilli	Lactobacillales	Lactobacillaceae	Lactobacillus	0.870	Lactobacillus acidophilus NCFM; CP000033
0	0	0	0	0	0	0	0	0	1	0	2831	Firmicutes	Bacilli	Lactobacillales	Lactobacillaceae	Lactobacillus	0.770	Lactobacillus crispatus; ZDY35b; EU559595
0	0	0	0	0	0	0	0	0	0	3	2856	Firmicutes	Bacilli	Lactobacillales	Lactobacillaceae	Lactobacillus	0.899	Lactobacillus secaliphilus (T); type strain: TMW 1.1309; AM279150
0	0	0	0	0	0	0	0	0	0	1	2862	Firmicutes	Bacilli	Lactobacillales	Lactobacillaceae	Lactobacillus	0.885	Lactobacillus panis (T); DSM 6035T; X94230
0	0	0	1	0	0	0	0	0	0	1	2869	Firmicutes	Bacilli	Lactobacillales	Lactobacillaceae	Lactobacillus	0.939	Lactobacillus vaginalis; DoxG3; GQ422709
0	0	0	0	60	4	7	29	12	4	11	2882	Firmicutes	Bacilli	Lactobacillales	Lactobacillaceae	Lactobacillus	0.878	Lactobacillus kitasatonis (T); JCM 1039; AB107638
0	0	0	0	1	0	0	0	0	0	0	2895	Firmicutes	Bacilli	Lactobacillales	Lactobacillaceae	Lactobacillus	0.784	Lactobacillus hamsteri (T); DSM 5661T; AJ306298
0	0	0	0	1	0	0	3	1	0	0	2897	Firmicutes	Bacilli	Lactobacillales	Lactobacillaceae	Lactobacillus	0.756	Lactobacillus equigenerosi; NRIC 0696; AB288049
0	0	0	0	6	0	0	5	0	0	0	2900	Firmicutes	Bacilli	Lactobacillales	Lactobacillaceae	Lactobacillus	0.770	Lactobacillus crispatus; ZDY35b; EU559595
0	0	0	0	8	0	0	0	2	0	0	2907	Firmicutes	Bacilli	Lactobacillales	Lactobacillaceae	Lactobacillus	0.890	Lactobacillus sp. ID9203; AY862434
0	0	0	0	1	0	0	1	0	0	3	2914	Firmicutes	Bacilli	Lactobacillales	Lactobacillaceae	Lactobacillus	0.787	Lactobacillus pontis; IMAU30161; XE5-2; FJ749718
0	0	0	0	0	0	0	0	1	0	0	2915	Firmicutes	Bacilli	Lactobacillales	Lactobacillaceae	Lactobacillus	0.763	Lactobacillus jensenii; ZDY161a; EU559601
0	0	0	0	0	5	0	2	0	0	0	2946	Firmicutes	Bacilli	Lactobacillales	Lactobacillaceae	Lactobacillus	0.827	bacterium ii1222; DQ057439
0	0	0	0	1	0	0	0	0	0	0	2954	Firmicutes	Bacilli	Lactobacillales	Lactobacillaceae	Lactobacillus	0.755	Lactobacillus mucosae; RA2070; AY445124
0	0	0	0	2	0	0	0	0	0	0	2957	Firmicutes	Bacilli	Lactobacillales	Lactobacillaceae	Lactobacillus	0.836	Lactobacillus crispatus; KC35b; AF243158
0	0	0	0	23	40	3	16	5	9	10	2962	Firmicutes	Bacilli	Lactobacillales	Lactobacillaceae	Lactobacillus	0.952	Lactobacillus panis (T); DSM 6035T; X94230
0	0	0	0	0	1	0	0	0	0	0	2969	Firmicutes	Bacilli	Lactobacillales	Lactobacillaceae	Lactobacillus	1.000	Lactobacillus salivarius; AF335475
0	0	0	0	6	0	0	1	0	0	0	2973	Firmicutes	Bacilli	Lactobacillales	Lactobacillaceae	Lactobacillus	0.844	Lactobacillus sp. KC38; AF243160
0	0	0	0	0	0	0	0	0	0	1	2985	Firmicutes	Bacilli	Lactobacillales	Lactobacillaceae	Lactobacillus	0.821	Lactobacillus kitasatonis (T); JCM 1039; AB107638
0	0	0	0	1	4	0	1	0	1	1	2991	Firmicutes	Bacilli	Lactobacillales	Lactobacillaceae	Lactobacillus	0.877	Lactobacillus panis (T); DSM 6035T; X94230
0	0	0	0	18	0	0	0	0	0	0	3007	Firmicutes	Bacilli	Lactobacillales	Lactobacillaceae	Lactobacillus	0.979	Lactobacillus sp. LEM 202; FR681899
0	0	0	0	0	0	0	3	1	0	0	3013	Firmicutes	Bacilli	Lactobacillales	Lactobacillaceae	Lactobacillus	0.773	Lactococcus lactis; lm4208; FJ171327
0	0	0	0	230	27	99	37	13	13	40	3018	Firmicutes	Bacilli	Lactobacillales	Lactobacillaceae	Lactobacillus	0.879	Lactobacillus sp. KC45a; AF215886
1	0	0	0	40	3	1	0	2	2	0	3034	Firmicutes	Bacilli	Lactobacillales	Lactobacillaceae	Lactobacillus	0.830	Lactobacillus jensenii (T); ATCC25258; AF243176
0	0	1	0	0	0	0	0	0	1	0	3050	Firmicutes	Bacilli	Lactobacillales	Lactobacillaceae	Lactobacillus	0.912	Lactobacillus reuteri; BCS142; EU547311
0	0	0	0	0	0	0	1	0	0	0	3052	Firmicutes	Bacilli	Lactobacillales	Lactobacillaceae	Lactobacillus	0.886	Lactobacillus oris; HC6; AB596981
0	0	0	0	3	0	1	5	1	1	0	3055	Firmicutes	Bacilli	Lactobacillales	Lactobacillaceae	Lactobacillus	0.779	Lactobacillus sp. oral taxon 052; DoxG2; GQ422710
0	0	0	0	1	0	0	0	0	0	0	3064	Firmicutes	Bacilli	Lactobacillales	Lactobacillaceae	Lactobacillus	0.940	Lactobacillus crispatus; DSM 20584 T; Y17362
0	0	0	0	3	1	0	1	0	0	0	3067	Firmicutes	Bacilli	Lactobacillales	Lactobacillaceae	Lactobacillus	0.890	Lactobacillus pontis; JCM 11029; AB289265
0	0	0	0	0	0	0	1	0	0	0	3069	Firmicutes	Bacilli	Lactobacillales	Lactobacillaceae	Lactobacillus	0.786	Lactobacillus sp. oral taxon 052; DoxG2; GQ422710
0	0	0	0	3	0	2	2	2	2	0	3075	Firmicutes	Bacilli	Lactobacillales	Lactobacillaceae	Lactobacillus	0.934	Lactobacillus kitasatonis (T); JCM 1039; AB107638
0	0	0	0	1	2	2	0	0	0	7	3076	Firmicutes	Bacilli	Lactobacillales	Lactobacillaceae	Lactobacillus	0.773	Lactobacillus ingluviei; G 12; AF308146
0	0	0	0	4	0	0	0	0	0	0	3078	Firmicutes	Bacilli	Lactobacillales	Lactobacillaceae	Lactobacillus	0.795	Lactobacillus hamsteri (T); DSM 5661T; AJ306298
0	0	0	0	1	0	0	1	0	0	0	3091	Firmicutes	Bacilli	Lactobacillales	Lactobacillaceae	Lactobacillus	0.889	Lactobacillus pontis; JCM 11029; AB289265
0	0	0	0	0	0	0	1	0	0	1	3096	Firmicutes	Bacilli	Lactobacillales	Lactobacillaceae	Lactobacillus	0.891	Lactobacillus pontis; JCM 11029; AB289265
2	3	0	0	47	0	0	0	14	0	0	3120	Firmicutes	Bacilli	Lactobacillales	Lactobacillaceae	Lactobacillus	1.000	Lactobacillus gasseri (T); ATCC 33323; AF519171
0	0	0	0	0	1	5	0	0	0	4	3129	Firmicutes	Bacilli	Lactobacillales	Lactobacillaceae	Lactobacillus	0.791	Lactobacillus agilis; TB-B13; AB425919
0	0	0	0	4	0	2	10	0	0	1	3135	Firmicutes	Bacilli	Lactobacillales	Lactobacillaceae	Lactobacillus	0.852	Lactobacillus panis (T); DSM 6035T; X94230
0	0	0	0	1	0	0	0	0	0	0	3143	Firmicutes	Bacilli	Lactobacillales	Lactobacillaceae	Lactobacillus	0.822	Lactobacillus sp. T059; AY391826
0	0	0	0	2	0	0	0	0	0	0	3144	Firmicutes	Bacilli	Lactobacillales	Lactobacillaceae	Lactobacillus	0.726	Lactobacillus hamsteri (T); DSM 5661T; AJ306298
0	0	0	0	2	0	1	0	1	0	1	3149	Firmicutes	Bacilli	Lactobacillales	Lactobacillaceae	Lactobacillus	0.901	Lactobacillus kitasatonis (T); JCM 1039; AB107638
0	0	0	0	1	0	0	0	0	0	0	3156	Firmicutes	Bacilli	Lactobacillales	Lactobacillaceae	Lactobacillus	0.817	Lactobacillus pontis; LMG 14188; AJ422033
0	0	0	0	1	2	0	0	0	0	0	3159	Firmicutes	Bacilli	Lactobacillales	Lactobacillaceae	Lactobacillus	0.787	Lactobacillus reuteri; C03; GQ202839
0	0	0	0	0	0	0	0	1	0	0	3162	Firmicutes	Bacilli	Lactobacillales	Lactobacillaceae	Lactobacillus	0.855	Lactobacillus vaginalis; DoxG3; GQ422709
0	0	0	0	1	0	0	0	0	0	0	3163	Firmicutes	Bacilli	Lactobacillales	Lactobacillaceae	Lactobacillus	0.940	Lactobacillus kitasatonis (T); JCM 1039; AB107638
0	0	0	0	0	0	1	0	0	0	0	3166	Firmicutes	Bacilli	Lactobacillales	Lactobacillaceae	Lactobacillus	0.801	Lactobacillus sp. DJF_B156; EU728716
0	0	0	0	1	6	6	0	0	0	13	3185	Firmicutes	Bacilli	Lactobacillales	Lactobacillaceae	Lactobacillus	0.843	Lactobacillus panis (T); DSM 6035T; X94230
0	0	0	0	1	0	0	0	0	0	0	3197	Firmicutes	Bacilli	Lactobacillales	Lactobacillaceae	Lactobacillus	0.802	bacterium ii1269; DQ057450
1	0	0	0	2	0	0	0	0	0	0	3233	Firmicutes	Bacilli	Lactobacillales	Lactobacillaceae	Lactobacillus	0.877	Lactobacillus sp. KC45b; AF215875
0	0	0	0	1	0	0	0	0	0	0	3246	Firmicutes	Bacilli	Lactobacillales	Lactobacillaceae	Lactobacillus	0.835	Lactobacillus kitasatonis (T); JCM 1039; AB107638
0	0	0	0	1	0	0	0	0	0	2	3270	Firmicutes	Bacilli	Lactobacillales	Lactobacillaceae	Lactobacillus	0.840	Lactobacillus sp. oral taxon 052; DoxG2; GQ422710
0	0	0	0	0	0	0	0	1	0	0	3271	Firmicutes	Bacilli	Lactobacillales	Lactobacillaceae	Lactobacillus	0.870	Lactobacillus kitasatonis (T); JCM 1039; AB107638
0	0	0	0	0	0	0	1	0	0	0	3284	Firmicutes	Bacilli	Lactobacillales	Lactobacillaceae	Lactobacillus	0.827	Lactobacillus pontis; type strain: LMG 14187T = R-14655; AJ422032
0	0	0	0	1	0	0	0	0	0	0	3295	Firmicutes	Bacilli	Lactobacillales	Lactobacillaceae	Lactobacillus	0.895	Lactobacillus kitasatonis (T); JCM 1039; AB107638
0	0	0	0	1	3	2	1	1	0	1	3300	Firmicutes	Bacilli	Lactobacillales	Lactobacillaceae	Lactobacillus	0.860	Lactobacillus panis; C17; EF412978
0	0	0	0	17	0	0	9	0	1	2	3301	Firmicutes	Bacilli	Lactobacillales	Lactobacillaceae	Lactobacillus	0.863	Lactobacillus hamsteri (T); DSM 5661T; AJ306298
0	0	0	0	1	0	0	1	0	0	0	3303	Firmicutes	Bacilli	Lactobacillales	Lactobacillaceae	Lactobacillus	0.748	bacterium ii1269; DQ057450
0	0	0	0	3	0	0	0	0	0	0	3313	Firmicutes	Bacilli	Lactobacillales	Lactobacillaceae	Lactobacillus	0.764	Lactobacillus ingluviei (T); KR3; AF333975
0	0	0	0	1	0	0	0	0	0	0	3321	Firmicutes	Bacilli	Lactobacillales	Lactobacillaceae	Lactobacillus	0.847	Lactobacillus sp. ID9203; AY862434
0	0	0	0	1	0	0	0	0	0	0	3327	Firmicutes	Bacilli	Lactobacillales	Lactobacillaceae	Lactobacillus	0.868	Lactobacillus kitasatonis (T); JCM 1039; AB107638
0	0	0	0	1	0	2	0	0	0	0	3333	Firmicutes	Bacilli	Lactobacillales	Lactobacillaceae	Lactobacillus	0.910	Lactobacillus sp. MWBPC 1-3-1; GU145273
0	0	0	0	16	1	1	27	2	1	2	3337	Firmicutes	Bacilli	Lactobacillales	Lactobacillaceae	Lactobacillus	0.797	Lactobacillus gallinarum; ATCC 33199; AJ242968
0	0	1	0	50	141	0	33	9	2	1	3339	Firmicutes	Bacilli	Lactobacillales	Lactobacillaceae	Lactobacillus	0.855	Lactobacillus panis (T); DSM 6035T; X94230
0	0	0	0	1	0	0	0	0	0	0	3340	Firmicutes	Bacilli	Lactobacillales	Lactobacillaceae	Lactobacillus	0.957	Lactobacillus acidophilus (T); BCRC10695; AY773947
0	0	0	0	1	0	0	0	2	0	0	3346	Firmicutes	Bacilli	Lactobacillales	Lactobacillaceae	Lactobacillus	0.874	Lactobacillus kitasatonis (T); JCM 1039; AB107638
0	0	0	0	2	0	0	0	0	0	0	3349	Firmicutes	Bacilli	Lactobacillales	Lactobacillaceae	Lactobacillus	0.801	Lactobacillus crispatus; TL23a; AF243171
0	0	0	0	4	0	0	1	2	1	3	3358	Firmicutes	Bacilli	Lactobacillales	Lactobacillaceae	Lactobacillus	0.929	Lactobacillus kitasatonis (T); JCM 1039; AB107638
0	0	0	0	112	3	4	2	16	0	0	3363	Firmicutes	Bacilli	Lactobacillales	Lactobacillaceae	Lactobacillus	0.881	Lactobacillus sp. KC38; AF215872
0	0	0	0	1	0	0	2	0	0	2	3364	Firmicutes	Bacilli	Lactobacillales	Lactobacillaceae	Lactobacillus	0.880	Lactobacillus hamsteri (T); DSM 5661T; AJ306298
0	0	0	0	0	0	0	0	0	0	1	3368	Firmicutes	Bacilli	Lactobacillales	Lactobacillaceae	Lactobacillus	0.775	Lactobacillus panis (T); DSM 6035T; X94230
0	0	0	0	2	0	0	1	2	0	0	3374	Firmicutes	Bacilli	Lactobacillales	Lactobacillaceae	Lactobacillus	0.816	Lactobacillus crispatus; ZDY35b; EU559595
0	0	0	0	1	0	0	0	0	0	0	3378	Firmicutes	Bacilli	Lactobacillales	Lactobacillaceae	Lactobacillus	0.897	Lactobacillus gasseri; KC36a; AF243151
0	0	0	0	1	2	0	1	1	1	7	3379	Firmicutes	Bacilli	Lactobacillales	Lactobacillaceae	Lactobacillus	0.963	Lactobacillus panis (T); DSM 6035T; X94230
0	0	0	0	4	15	0	2	1	0	1	3406	Firmicutes	Bacilli	Lactobacillales	Lactobacillaceae	Lactobacillus	0.864	Lactobacillus panis (T); DSM 6035T; X94230
0	0	0	0	2	0	0	0	0	0	0	3416	Firmicutes	Bacilli	Lactobacillales	Lactobacillaceae	Lactobacillus	0.818	Lactobacillus crispatus; ZDY35b; EU559595
0	0	0	0	0	0	0	1	0	0	0	3418	Firmicutes	Bacilli	Lactobacillales	Lactobacillaceae	Lactobacillus	0.766	Lactococcus lactis; lm4208; FJ171327
0	0	0	1	9	0	1	4	1	2	3	3444	Firmicutes	Bacilli	Lactobacillales	Lactobacillaceae	Lactobacillus	0.960	Lactobacillus crispatus; 3L10; DQ333457
0	0	0	0	0	0	0	2	0	1	0	3462	Firmicutes	Bacilli	Lactobacillales	Lactobacillaceae	Lactobacillus	0.885	Lactobacillus hamsteri (T); DSM 5661T; AJ306298
0	0	0	0	4	0	0	0	1	0	0	3467	Firmicutes	Bacilli	Lactobacillales	Lactobacillaceae	Lactobacillus	0.985	Lactobacillus sp. KC38; AF243160
0	1	0	0	22	47	2	3	5	3	15	3472	Firmicutes	Bacilli	Lactobacillales	Lactobacillaceae	Lactobacillus	0.936	Lactobacillus panis (T); DSM 6035T; X94230
0	0	0	0	1	0	0	0	1	0	1	3475	Firmicutes	Bacilli	Lactobacillales	Lactobacillaceae	Lactobacillus	0.873	Lactobacillus kitasatonis; KM9212; AB107637
0	0	2	0	3	0	0	7	0	0	0	3482	Firmicutes	Bacilli	Lactobacillales	Lactobacillaceae	Lactobacillus	0.771	Lactobacillus ingluviei; G22; AF308147
0	0	0	0	2	0	0	0	1	0	0	3492	Firmicutes	Bacilli	Lactobacillales	Lactobacillaceae	Lactobacillus	0.858	Lactobacillus hamsteri (T); DSM 5661T; AJ306298
0	0	0	0	0	0	0	2	0	0	0	3493	Firmicutes	Bacilli	Lactobacillales	Lactobacillaceae	Lactobacillus	0.795	Lactobacillus kitasatonis (T); JCM 1039; AB107638
0	0	1	0	0	0	0	0	0	0	0	3499	Firmicutes	Bacilli	Lactobacillales	Lactobacillaceae	Lactobacillus	0.930	Lactobacillus ingluviei; G 12; AF308146
0	0	0	0	33	0	122	0	0	0	56	3505	Firmicutes	Bacilli	Lactobacillales	Lactobacillaceae	Lactobacillus	0.832	Lactobacillus kitasatonis (T); JCM 1039; AB107638
0	0	0	0	1	0	0	0	0	1	0	3510	Firmicutes	Bacilli	Lactobacillales	Lactobacillaceae	Lactobacillus	0.829	Lactobacillus kitasatonis; DLM 0607; AB186339
0	0	0	0	1	0	0	2	0	0	0	3511	Firmicutes	Bacilli	Lactobacillales	Lactobacillaceae	Lactobacillus	0.796	Lactobacillus ultunensis (T); Kx146C1; LMG 22117T; DSM 16047T; CCUG 48460T; AY253660
18	71	28	3	171	138	8	192	112	127	118	3513	Firmicutes	Bacilli	Lactobacillales	Lactobacillaceae	Lactobacillus	0.979	Lactobacillus coleohominis; AJ292530
0	0	0	0	4	0	0	1	0	0	0	3515	Firmicutes	Bacilli	Lactobacillales	Lactobacillaceae	Lactobacillus	0.812	Lactobacillus crispatus; ZDY35b; EU559595
0	0	0	1	15	0	0	1	2	0	0	3527	Firmicutes	Bacilli	Lactobacillales	Lactobacillaceae	Lactobacillus	0.812	Lactobacillus kitasatonis (T); JCM 1039; AB107638
0	0	0	0	0	0	0	0	1	0	1	3531	Firmicutes	Bacilli	Lactobacillales	Lactobacillaceae	Lactobacillus	0.875	Lactobacillus kitasatonis (T); JCM 1039; AB107638
0	0	0	0	3	0	1	1	0	0	0	3532	Firmicutes	Bacilli	Lactobacillales	Lactobacillaceae	Lactobacillus	0.848	Lactobacillus hamsteri (T); DSM 5661T; AJ306298
0	0	1	0	0	0	0	0	0	0	0	3547	Firmicutes	Bacilli	Lactobacillales	Lactobacillaceae	Lactobacillus	0.876	Lactobacillus oris (T); DSM 4864T; X94229
0	0	0	0	4	3	0	2	1	0	13	3551	Firmicutes	Bacilli	Lactobacillales	Lactobacillaceae	Lactobacillus	0.920	Lactobacillus panis (T); DSM 6035T; X94230
0	0	0	0	4	0	0	0	0	0	0	3569	Firmicutes	Bacilli	Lactobacillales	Lactobacillaceae	Lactobacillus	0.832	Lactobacillus kitasatonis (T); JCM 1039; AB107638
0	0	0	0	0	0	0	0	0	0	0	3578	Firmicutes	Bacilli	Lactobacillales	Lactobacillaceae	Lactobacillus	0.860	Lactobacillus crispatus; ZDY35b; EU559595
0	0	0	0	6	0	0	0	0	0	0	3581	Firmicutes	Bacilli	Lactobacillales	Lactobacillaceae	Lactobacillus	0.773	Lactobacillus sp. RA2066; AY445130
0	0	0	0	0	0	0	1	0	0	0	3582	Firmicutes	Bacilli	Lactobacillales	Lactobacillaceae	Lactobacillus	0.896	Lactobacillus mucosae (T); CCUG 43179 (T); S32; DSM 13345; AF126738
0	0	0	0	7	1	0	28	1	0	0	3585	Firmicutes	Bacilli	Lactobacillales	Lactobacillaceae	Lactobacillus	0.809	Lactobacillus oris (T); DSM 4864T; X94229
0	0	0	0	1	0	0	0	0	0	0	3601	Firmicutes	Bacilli	Lactobacillales	Lactobacillaceae	Lactobacillus	0.818	Lactobacillus johnsonii; AD99; EF187257
0	0	0	0	1	0	0	2	0	0	0	3606	Firmicutes	Bacilli	Lactobacillales	Lactobacillaceae	Lactobacillus	0.825	Lactobacillus hayakitensis (T); KBL13; AB267406
0	0	1	3	4	3	24	0	0	0	27	3609	Firmicutes	Bacilli	Lactobacillales	Lactobacillaceae	Lactobacillus	1.000	Lactobacillus agilis; TB-B13; AB425919
0	0	0	0	0	1	0	0	0	0	0	3612	Firmicutes	Bacilli	Lactobacillales	Lactobacillaceae	Lactobacillus	0.755	Lactobacillus secaliphilus (T); type strain: TMW 1.1309; AM279150
0	0	0	0	1	0	0	8	0	0	0	3630	Firmicutes	Bacilli	Lactobacillales	Lactobacillaceae	Lactobacillus	0.795	Lactobacillus sp. ls79; EU381127
0	0	0	0	1	4	0	1	1	1	0	3641	Firmicutes	Bacilli	Lactobacillales	Lactobacillaceae	Lactobacillus	0.842	Lactobacillus fermentum; DSPV 012C; GQ231445
0	0	0	0	2	0	0	1	0	0	0	3644	Firmicutes	Bacilli	Lactobacillales	Lactobacillaceae	Lactobacillus	0.817	Lactobacillus crispatus; ZDY35b; EU559595
20	55	48	13	369	175	113	238	89	99	147	3659	Firmicutes	Bacilli	Lactobacillales	Lactobacillaceae	Lactobacillus	0.964	Lactobacillus vaginalis; DoxG3; GQ422709
0	0	0	0	3	0	1	2	0	2	2	3660	Firmicutes	Bacilli	Lactobacillales	Lactobacillaceae	Lactobacillus	0.874	Lactobacillus crispatus; KC35b; AF243158
0	0	0	0	2	0	0	0	0	0	0	3665	Firmicutes	Bacilli	Lactobacillales	Lactobacillaceae	Lactobacillus	0.812	Lactobacillus crispatus; BLB2; AF243141
0	0	0	0	1	0	0	0	0	0	0	3669	Firmicutes	Bacilli	Lactobacillales	Lactobacillaceae	Lactobacillus	0.872	Lactobacillus kitasatonis (T); JCM 1039; AB107638
0	0	0	0	2	0	0	0	0	0	0	3673	Firmicutes	Bacilli	Lactobacillales	Lactobacillaceae	Lactobacillus	0.939	Lactobacillus sp. KC38; AF215872
0	0	0	0	4	0	0	0	0	1	1	3676	Firmicutes	Bacilli	Lactobacillales	Lactobacillaceae	Lactobacillus	0.809	Lactobacillus pontis; LMG 14188; AJ422033
0	0	0	0	2	6	0	1	0	0	0	3704	Firmicutes	Bacilli	Lactobacillales	Lactobacillaceae	Lactobacillus	0.852	Lactobacillus capillatus (T); YIT 11306 (= JCM 15044, = DSM 19910 = BCRC 17811); AB365976
0	0	0	0	1	0	0	1	1	0	1	3714	Firmicutes	Bacilli	Lactobacillales	Lactobacillaceae	Lactobacillus	0.828	Lactobacillus crispatus; DSM 20584 T; Y17362
0	0	0	0	12	0	0	1	4	0	0	3715	Firmicutes	Bacilli	Lactobacillales	Lactobacillaceae	Lactobacillus	0.855	Lactobacillus gasseri (T); ATCC 33323; AF519171
0	0	0	0	1	0	0	0	0	0	0	3725	Firmicutes	Bacilli	Lactobacillales	Lactobacillaceae	Lactobacillus	0.809	Lactobacillus crispatus; ZDY35b; EU559595
1	0	0	0	4	0	0	2	1	0	0	3729	Firmicutes	Bacilli	Lactobacillales	Lactobacillaceae	Lactobacillus	0.803	Lactobacillus vaginalis; DoxG3; GQ422709
0	0	0	0	1	0	0	1	0	0	0	3734	Firmicutes	Bacilli	Lactobacillales	Lactobacillaceae	Lactobacillus	0.799	Lactobacillus reuteri JCM 1112; AP007281
0	0	1	0	1	0	0	0	0	0	0	3735	Firmicutes	Bacilli	Lactobacillales	Lactobacillaceae	Lactobacillus	0.822	Lactobacillus salivarius; DSPV 344T; FJ751787
0	0	0	0	3	0	0	0	0	0	0	3743	Firmicutes	Bacilli	Lactobacillales	Lactobacillaceae	Lactobacillus	0.893	Lactobacillus sp. KC38; AF215872
0	0	0	0	0	0	0	1	0	0	0	3755	Firmicutes	Bacilli	Lactobacillales	Lactobacillaceae	Lactobacillus	0.836	Lactobacillus gallinarum; ATCC 33199; AJ242968
0	0	0	0	1	0	0	3	0	0	0	3779	Firmicutes	Bacilli	Lactobacillales	Lactobacillaceae	Lactobacillus	0.813	Lactobacillus crispatus; LAB32; EF120374
0	0	0	0	6	0	2	0	0	0	1	3787	Firmicutes	Bacilli	Lactobacillales	Lactobacillaceae	Lactobacillus	0.897	Lactobacillus reuteri; C03; GQ202839
0	0	0	0	2	0	0	0	0	0	1	3797	Firmicutes	Bacilli	Lactobacillales	Lactobacillaceae	Lactobacillus	0.841	Lactobacillus pontis; JCM 11029; AB289265
0	0	0	0	1	0	0	0	0	0	0	3800	Firmicutes	Bacilli	Lactobacillales	Lactobacillaceae	Lactobacillus	0.752	Pediococcus ethanolidurans; P2; FJ867642
0	0	0	0	1	2	0	1	0	0	0	3805	Firmicutes	Bacilli	Lactobacillales	Lactobacillaceae	Lactobacillus	0.830	Lactobacillus panis; C17; EF412978
0	0	0	0	1	0	0	1	0	0	0	3809	Firmicutes	Bacilli	Lactobacillales	Lactobacillaceae	Lactobacillus	0.764	Lactobacillus intermedius; CI03602; AB167386
0	0	0	0	1	0	0	0	0	0	0	3811	Firmicutes	Bacilli	Lactobacillales	Lactobacillaceae	Lactobacillus	0.702	Lactobacillus aviarius; AB001836
0	0	0	0	7	0	1	0	1	0	1	3813	Firmicutes	Bacilli	Lactobacillales	Lactobacillaceae	Lactobacillus	0.876	Lactobacillus gallinarum; YIT 0218 (= JCM 2011); AB008208
0	0	0	0	1	0	0	0	0	0	0	3817	Firmicutes	Bacilli	Lactobacillales	Lactobacillaceae	Lactobacillus	0.810	Lactobacillus ingluviei; G22; AF308147
0	0	0	0	1	0	0	3	0	0	0	3827	Firmicutes	Bacilli	Lactobacillales	Lactobacillaceae	Lactobacillus	0.782	Lactobacillus reuteri JCM 1112; AP007281
0	0	0	0	0	1	0	0	0	0	0	3828	Firmicutes	Bacilli	Lactobacillales	Lactobacillaceae	Lactobacillus	0.862	Lactobacillus reuteri; LU3; AY735406
0	0	0	0	40	0	0	5	2	0	0	3834	Firmicutes	Bacilli	Lactobacillales	Lactobacillaceae	Lactobacillus	0.853	Lactobacillus sp. KC45b; AF215875
0	0	0	0	1	2	0	0	1	0	0	3853	Firmicutes	Bacilli	Lactobacillales	Lactobacillaceae	Lactobacillus	0.921	Lactobacillus coleohominis; AJ292530
0	0	0	0	0	0	0	1	2	1	0	3867	Firmicutes	Bacilli	Lactobacillales	Lactobacillaceae	Lactobacillus	0.813	Lactobacillus ultunensis (T); Kx146C1; LMG 22117T; DSM 16047T; CCUG 48460T; AY253660
0	0	0	0	4	0	0	0	1	0	0	3869	Firmicutes	Bacilli	Lactobacillales	Lactobacillaceae	Lactobacillus	0.786	Lactobacillus acidophilus (T); BCRC10695; AY773947
0	0	0	0	7	0	0	0	0	0	0	3870	Firmicutes	Bacilli	Lactobacillales	Lactobacillaceae	Lactobacillus	1.000	Lactobacillus aviarius; AB001836
0	0	0	0	0	0	0	1	0	0	2	3872	Firmicutes	Bacilli	Lactobacillales	Lactobacillaceae	Lactobacillus	0.858	Lactobacillus kitasatonis (T); JCM 1039; AB107638
0	0	0	0	1	0	0	0	0	0	0	3873	Firmicutes	Bacilli	Lactobacillales	Lactobacillaceae	Lactobacillus	0.906	Lactobacillus panis; C17; EF412978
0	0	0	0	1	4	0	0	2	0	0	3874	Firmicutes	Bacilli	Lactobacillales	Lactobacillaceae	Lactobacillus	0.955	Lactobacillus coleohominis; AJ292530
0	0	0	0	1	0	0	2	1	0	0	3875	Firmicutes	Bacilli	Lactobacillales	Lactobacillaceae	Lactobacillus	0.900	Lactobacillus panis (T); DSM 6035T; X94230
0	0	0	0	1	0	0	2	1	0	0	3881	Firmicutes	Bacilli	Lactobacillales	Lactobacillaceae	Lactobacillus	0.891	Lactobacillus panis (T); DSM 6035T; X94230
0	0	0	0	2	0	1	0	0	0	0	3886	Firmicutes	Bacilli	Lactobacillales	Lactobacillaceae	Lactobacillus	0.870	Lactobacillus kitasatonis (T); JCM 1039; AB107638
0	0	0	0	0	0	1	1	0	0	0	3891	Firmicutes	Bacilli	Lactobacillales	Lactobacillaceae	Lactobacillus	0.872	Lactobacillus jensenii; KC23; AF243155
0	0	0	0	1	0	0	0	0	0	0	3903	Firmicutes	Bacilli	Lactobacillales	Lactobacillaceae	Lactobacillus	0.870	Lactobacillus gallinarum; YIT 0218 (= JCM 2011); AB008208
0	1	0	1	9	0	2	1	0	0	1	3905	Firmicutes	Bacilli	Lactobacillales	Lactobacillaceae	Lactobacillus	0.906	Lactobacillus crispatus; LC1E; EF439685
0	0	0	0	1	0	0	2	0	0	0	3906	Firmicutes	Bacilli	Lactobacillales	Lactobacillaceae	Lactobacillus	0.823	Lactobacillus fermentum; DSPV 012C; GQ231445
1	0	0	0	1	0	0	1	0	3	1	3913	Firmicutes	Bacilli	Lactobacillales	Lactobacillaceae	Lactobacillus	0.802	Lactobacillus amylolyticus (T); DSM 1664 T; Y17361
0	0	0	0	276	15	3	77	16	17	5	3917	Firmicutes	Bacilli	Lactobacillales	Lactobacillaceae	Lactobacillus	0.827	Lactobacillus sp. KC45b; AF215875
0	0	0	0	0	0	0	0	0	0	0	3942	Firmicutes	Bacilli	Lactobacillales	Lactobacillaceae	Lactobacillus	0.831	Lactobacillus hamsteri (T); DSM 5661T; AJ306298
0	0	0	0	0	0	0	1	0	0	0	3944	Firmicutes	Bacilli	Lactobacillales	Lactobacillaceae	Lactobacillus	0.745	Lactobacillus saerimneri (T); GDA154 (T); LMG 22087 (T); DSM 16049 (T); CCUG 48462 (T); AY255802
0	0	0	0	0	0	0	1	0	0	0	3950	Firmicutes	Bacilli	Lactobacillales	Lactobacillaceae	Lactobacillus	0.788	bacterium ii1348; DQ057469
0	0	0	0	0	0	2	0	1	1	0	3951	Firmicutes	Bacilli	Lactobacillales	Lactobacillaceae	Lactobacillus	0.777	Lactobacillus panis (T); DSM 6035T; X94230
0	0	0	0	2	0	0	0	0	0	0	3954	Firmicutes	Bacilli	Lactobacillales	Lactobacillaceae	Lactobacillus	0.858	Lactobacillus panis (T); DSM 6035T; X94230
0	0	0	0	1	0	0	0	0	0	0	3959	Firmicutes	Bacilli	Lactobacillales	Lactobacillaceae	Lactobacillus	0.818	Lactobacillus hamsteri (T); DSM 5661T; AJ306298
0	0	0	0	9	7	1	1	1	0	1	3964	Firmicutes	Bacilli	Lactobacillales	Lactobacillaceae	Lactobacillus	0.930	Lactobacillus panis (T); DSM 6035T; X94230
0	0	0	0	0	1	0	0	0	0	0	3965	Firmicutes	Bacilli	Lactobacillales	Lactobacillaceae	Lactobacillus	0.982	Lactobacillus panis (T); DSM 6035T; X94230
0	0	0	0	0	0	0	0	0	0	1	3969	Firmicutes	Bacilli	Lactobacillales	Lactobacillaceae	Lactobacillus	0.946	Lactobacillus kitasatonis (T); JCM 1039; AB107638
0	0	0	0	0	0	0	0	1	0	0	3984	Firmicutes	Bacilli	Lactobacillales	Lactobacillaceae	Lactobacillus	0.864	Lactobacillus panis (T); DSM 6035T; X94230
0	0	0	0	2	0	0	0	0	0	0	3985	Firmicutes	Bacilli	Lactobacillales	Lactobacillaceae	Lactobacillus	0.780	Lactobacillus sp. KC45b; AF243164
0	0	0	0	0	0	1	0	0	0	0	3989	Firmicutes	Bacilli	Lactobacillales	Lactobacillaceae	Lactobacillus	0.839	Lactobacillus kitasatonis (T); JCM 1039; AB107638
0	0	2	0	3	13	2	3	2	3	4	3992	Firmicutes	Bacilli	Lactobacillales	Lactobacillaceae	Lactobacillus	0.879	Lactobacillus panis; C17; EF412978
0	0	0	0	14	0	0	17	1	1	1	3999	Firmicutes	Bacilli	Lactobacillales	Lactobacillaceae	Lactobacillus	0.858	Lactobacillus crispatus; BLB2; AF243141
0	0	0	0	3	1	1	1	0	0	2	4000	Firmicutes	Bacilli	Lactobacillales	Lactobacillaceae	Lactobacillus	0.909	Lactobacillus panis; C17; EF412978
0	0	0	0	1	0	0	0	0	0	0	4002	Firmicutes	Bacilli	Lactobacillales	Lactobacillaceae	Lactobacillus	0.927	Lactobacillus salivarius; AF335475
0	0	1	0	0	0	0	0	0	0	0	4009	Firmicutes	Bacilli	Lactobacillales	Lactobacillaceae	Lactobacillus	0.895	bacterium ii1270; DQ057451
0	0	0	0	1	0	0	0	0	0	0	4019	Firmicutes	Bacilli	Lactobacillales	Lactobacillaceae	Lactobacillus	0.833	Lactobacillus sp. RA2066; AY445130
0	0	0	0	2	0	2	1	0	0	0	4033	Firmicutes	Bacilli	Lactobacillales	Lactobacillaceae	Lactobacillus	0.897	Lactobacillus crispatus; DSM 20584 T; Y17362
0	0	0	0	0	0	0	0	0	0	1	4040	Firmicutes	Bacilli	Lactobacillales	Lactobacillaceae	Lactobacillus	0.773	Lactobacillus vaginalis; MF2123; AB158767
0	0	0	0	4	0	0	0	0	0	0	4043	Firmicutes	Bacilli	Lactobacillales	Lactobacillaceae	Lactobacillus	0.771	Lactobacillus sp. KC45a; AF215886
0	0	0	0	2	0	8	0	0	0	0	4065	Firmicutes	Bacilli	Lactobacillales	Lactobacillaceae	Lactobacillus	0.814	Lactobacillus kitasatonis (T); JCM 1039; AB107638
0	0	0	0	0	0	0	0	0	0	1	4071	Firmicutes	Bacilli	Lactobacillales	Lactobacillaceae	Lactobacillus	0.876	Lactobacillus kitasatonis (T); JCM 1039; AB107638
0	0	1	0	0	0	0	0	0	0	0	4076	Firmicutes	Bacilli	Lactobacillales	Lactobacillaceae	Lactobacillus	1.000	Lactobacillus ingluviei; G 12; AF308146
0	0	0	0	27	0	0	3	4	0	0	4080	Firmicutes	Bacilli	Lactobacillales	Lactobacillaceae	Lactobacillus	0.842	Lactobacillus reuteri; AD23; EF187261
0	0	0	0	0	0	0	0	1	0	1	4081	Firmicutes	Bacilli	Lactobacillales	Lactobacillaceae	Lactobacillus	0.876	Lactobacillus crispatus; DSM 20584 T; Y17362
0	0	0	0	1	0	0	0	0	0	0	4084	Firmicutes	Bacilli	Lactobacillales	Lactobacillaceae	Lactobacillus	0.818	Lactobacillus pontis; IMAU30161; XE5-2; FJ749718
0	0	0	0	16	1	0	16	2	0	0	4088	Firmicutes	Bacilli	Lactobacillales	Lactobacillaceae	Lactobacillus	0.783	Lactobacillus reuteri; C03; GQ202839
0	0	0	0	0	0	0	0	0	0	0	4089	Firmicutes	Bacilli	Lactobacillales	Lactobacillaceae	Lactobacillus	0.795	Lactobacillus saerimneri (T); GDA154 (T); LMG 22087 (T); DSM 16049 (T); CCUG 48462 (T); AY255802
0	0	0	0	0	0	0	0	0	0	2	4090	Firmicutes	Bacilli	Lactobacillales	Lactobacillaceae	Lactobacillus	0.875	Lactobacillus kitasatonis (T); JCM 1039; AB107638
0	0	0	0	1	0	0	0	0	0	0	4102	Firmicutes	Bacilli	Lactobacillales	Lactobacillaceae	Lactobacillus	0.775	Lactobacillus vaginalis; DoxG3; GQ422709
0	0	0	0	0	0	0	0	0	0	0	4107	Firmicutes	Bacilli	Lactobacillales	Lactobacillaceae	Lactobacillus	0.837	Lactobacillus fermentum; DSPV 012C; GQ231445
0	0	0	0	4	6	0	2	1	2	20	4111	Firmicutes	Bacilli	Lactobacillales	Lactobacillaceae	Lactobacillus	0.878	Lactobacillus panis (T); DSM 6035T; X94230
0	0	0	0	2	0	0	1	0	1	0	4113	Firmicutes	Bacilli	Lactobacillales	Lactobacillaceae	Lactobacillus	0.825	Lactobacillus kitasatonis (T); JCM 1039; AB107638
0	0	0	0	0	2	0	0	0	0	0	4119	Firmicutes	Bacilli	Lactobacillales	Lactobacillaceae	Lactobacillus	0.782	Lactobacillus coleohominis; AJ292530
1	10	1	2	117	89	23	64	30	32	116	4121	Firmicutes	Bacilli	Lactobacillales	Lactobacillaceae	Lactobacillus	1.000	Lactobacillus pontis; JCM 11029; AB289265
0	0	0	0	7	12	2	2	0	0	0	4123	Firmicutes	Bacilli	Lactobacillales	Lactobacillaceae	Lactobacillus	0.903	Lactobacillus panis; C17; EF412978
1	4	4	0	23	81	0	2	4	4	0	4129	Firmicutes	Bacilli	Lactobacillales	Lactobacillaceae	Lactobacillus	1.000	Lactobacillus salivarius; AF335475
0	0	0	0	9	3	0	0	0	0	0	4132	Firmicutes	Bacilli	Lactobacillales	Lactobacillaceae	Lactobacillus	0.751	rumen bacterium IVRI-RM-1005; HM771329
0	0	0	0	2	0	0	0	0	0	0	4135	Firmicutes	Bacilli	Lactobacillales	Lactobacillaceae	Lactobacillus	0.835	Lactobacillus kitasatonis (T); JCM 1039; AB107638
0	0	0	0	1	0	0	4	0	0	0	4148	Firmicutes	Bacilli	Lactobacillales	Lactobacillaceae	Lactobacillus	0.787	Lactobacillus reuteri; AD23; EF187261
0	0	0	0	13	10	0	3	0	0	0	4150	Firmicutes	Bacilli	Lactobacillales	Lactobacillaceae	Lactobacillus	0.773	Lactobacillus reuteri; IMAU70067; HS1302; GQ131183
87	246	0	0	1168	3	2	38	237	0	0	4154	Firmicutes	Bacilli	Lactobacillales	Lactobacillaceae	Lactobacillus	1.000	Lactobacillus gasseri (T); ATCC 33323; AF519171
0	0	0	0	11	0	0	7	9	0	0	4155	Firmicutes	Bacilli	Lactobacillales	Lactobacillaceae	Lactobacillus	0.871	Lactobacillus kitasatonis (T); JCM 1039; AB107638
0	0	0	0	49	23	9	160	25	3	44	4161	Firmicutes	Bacilli	Lactobacillales	Lactobacillaceae	Lactobacillus	0.915	Lactobacillus reuteri; BR11; GU191837
0	0	0	0	0	0	0	1	0	0	0	4169	Firmicutes	Bacilli	Lactobacillales	Lactobacillaceae	Lactobacillus	0.866	bacterium ii1269; DQ057450
0	0	0	0	2	0	1	1	1	0	0	4172	Firmicutes	Bacilli	Lactobacillales	Lactobacillaceae	Lactobacillus	0.855	Lactobacillus crispatus; FX192-2; AY335504
0	0	0	0	1	0	0	0	0	0	0	4181	Firmicutes	Bacilli	Lactobacillales	Lactobacillaceae	Lactobacillus	0.877	Lactobacillus kitasatonis (T); JCM 1039; AB107638
0	0	0	0	1	0	0	0	0	0	0	4188	Firmicutes	Bacilli	Lactobacillales	Lactobacillaceae	Lactobacillus	0.822	Lactobacillus brevis; bh3; FJ227314
0	0	0	0	28	18	1	104	15	6	21	4200	Firmicutes	Bacilli	Lactobacillales	Lactobacillaceae	Lactobacillus	0.905	Lactobacillus reuteri; C03; GQ202839
0	0	0	0	6	5	3	2	0	3	3	4208	Firmicutes	Bacilli	Lactobacillales	Lactobacillaceae	Lactobacillus	0.985	bacterium ii1270; DQ057451
0	0	0	0	0	0	0	1	0	0	0	4216	Firmicutes	Bacilli	Lactobacillales	Lactobacillaceae	Lactobacillus	0.867	Lactobacillus fermentum; DSPV 012C; GQ231445
0	0	0	0	0	0	0	0	0	0	1	4220	Firmicutes	Bacilli	Lactobacillales	Lactobacillaceae	Lactobacillus	0.927	Lactobacillus coleohominis; AJ292530
0	0	0	0	49	0	0	2	2	0	0	4238	Firmicutes	Bacilli	Lactobacillales	Lactobacillaceae	Lactobacillus	0.924	Lactobacillus sp. KC38; AF243160
0	0	6	0	0	0	0	0	0	0	0	4243	Firmicutes	Bacilli	Lactobacillales	Lactobacillaceae	Lactobacillus	0.840	bacterium Te59R; AY587828
0	0	0	0	0	0	0	1	1	0	0	4244	Firmicutes	Bacilli	Lactobacillales	Lactobacillaceae	Lactobacillus	0.927	Lactobacillus kitasatonis (T); JCM 1039; AB107638
0	0	0	0	0	0	0	0	0	0	0	4275	Firmicutes	Bacilli	Lactobacillales	Lactobacillaceae	Lactobacillus	0.903	Lactobacillus pontis; JCM 11029; AB289265
0	0	0	0	4	0	0	0	0	0	0	4283	Firmicutes	Bacilli	Lactobacillales	Lactobacillaceae	Lactobacillus	0.831	Lactobacillus sp. ID9203; AY862434
0	0	0	0	1	0	0	1	2	0	0	4294	Firmicutes	Bacilli	Lactobacillales	Lactobacillaceae	Lactobacillus	0.752	Lactobacillus ingluviei; G22; AF308147
0	0	0	0	2	0	0	0	0	1	1	4299	Firmicutes	Bacilli	Lactobacillales	Lactobacillaceae	Lactobacillus	0.957	Lactobacillus pontis; LMG 14188; AJ422033
0	0	0	0	2	1	0	0	0	3	3	4302	Firmicutes	Bacilli	Lactobacillales	Lactobacillaceae	Lactobacillus	1.000	Lactobacillus reuteri; ATCC 55730; EU394679
0	0	0	0	6	0	0	10	1	3	0	4306	Firmicutes	Bacilli	Lactobacillales	Lactobacillaceae	Lactobacillus	0.849	Lactobacillus mucosae; DSPV 321T; FJ751778
0	0	0	0	5	0	8	0	0	1	1	4314	Firmicutes	Bacilli	Lactobacillales	Lactobacillaceae	Lactobacillus	0.870	Lactobacillus helveticus; M4; AY644397
0	0	0	0	2	4	0	0	1	0	2	4318	Firmicutes	Bacilli	Lactobacillales	Lactobacillaceae	Lactobacillus	0.933	Lactobacillus panis (T); DSM 6035T; X94230
0	0	0	0	0	6	1	0	0	0	2	4321	Firmicutes	Bacilli	Lactobacillales	Lactobacillaceae	Lactobacillus	0.774	Lactobacillus rhamnosus; LB2; HM800504
0	0	0	0	0	0	0	0	1	0	0	4325	Firmicutes	Bacilli	Lactobacillales	Lactobacillaceae	Lactobacillus	0.835	Lactobacillus ultunensis (T); Kx146C1; LMG 22117T; DSM 16047T; CCUG 48460T; AY253660
0	0	0	0	1	0	0	0	0	0	0	4326	Firmicutes	Bacilli	Lactobacillales	Lactobacillaceae	Lactobacillus	0.875	Lactobacillus acidophilus; WWC_C4ALM288; GU413899
0	0	0	0	1	0	0	0	0	0	0	4327	Firmicutes	Bacilli	Lactobacillales	Lactobacillaceae	Lactobacillus	0.933	Lactobacillus kitasatonis (T); JCM 1039; AB107638
0	0	0	0	9	3	0	0	0	1	0	4332	Firmicutes	Bacilli	Lactobacillales	Lactobacillaceae	Lactobacillus	0.846	Lactobacillus panis (T); DSM 6035T; X94230
0	0	0	0	1	0	0	0	0	0	0	4353	Firmicutes	Bacilli	Lactobacillales	Lactobacillaceae	Lactobacillus	0.873	Lactobacillus fermentum; DSPV 012C; GQ231445
0	0	0	0	0	0	0	2	0	0	0	4394	Firmicutes	Bacilli	Lactobacillales	Lactobacillaceae	Lactobacillus	0.813	Lactobacillus helveticus; IMAU60228; XZ8402; FJ915673
0	0	0	0	3	1	2	2	2	0	0	4405	Firmicutes	Bacilli	Lactobacillales	Lactobacillaceae	Lactobacillus	0.901	Lactobacillus vaginalis; DoxG3; GQ422709
0	0	0	0	1	0	0	0	0	0	0	4409	Firmicutes	Bacilli	Lactobacillales	Lactobacillaceae	Lactobacillus	0.740	Lactobacillus pontis; IMAU30161; XE5-2; FJ749718
0	0	0	0	0	0	0	1	0	0	0	4426	Firmicutes	Bacilli	Lactobacillales	Lactobacillaceae	Lactobacillus	0.749	Lactobacillus pontis; JCM 11029; AB289265
0	0	0	0	0	0	0	0	0	0	0	4428	Firmicutes	Bacilli	Lactobacillales	Lactobacillaceae	Lactobacillus	0.795	Lactobacillus hamsteri (T); DSM 5661T; AJ306298
0	0	0	0	0	1	0	0	0	0	0	4431	Firmicutes	Bacilli	Lactobacillales	Lactobacillaceae	Lactobacillus	0.888	Lactobacillus pontis; IMAU30161; XE5-2; FJ749718
0	0	0	0	0	0	0	0	0	0	1	4451	Firmicutes	Bacilli	Lactobacillales	Lactobacillaceae	Lactobacillus	0.733	Lactobacillus pontis; IMAU30161; XE5-2; FJ749718
0	0	0	0	1	0	0	0	2	0	0	4468	Firmicutes	Bacilli	Lactobacillales	Lactobacillaceae	Lactobacillus	0.838	Lactobacillus kitasatonis; HE4; AB596993
0	0	0	0	12	0	0	0	1	0	0	4469	Firmicutes	Bacilli	Lactobacillales	Lactobacillaceae	Lactobacillus	0.870	Lactobacillus sp. KC38; AF243160
0	0	0	0	0	0	0	0	1	0	0	4470	Firmicutes	Bacilli	Lactobacillales	Lactobacillaceae	Lactobacillus	0.936	Lactobacillus kitasatonis (T); JCM 1039; AB107638
0	0	0	0	0	0	0	0	3	0	0	4472	Firmicutes	Bacilli	Lactobacillales	Lactobacillaceae	Lactobacillus	0.884	Lactobacillus vaginalis; DoxG3; GQ422709
0	0	0	0	0	1	0	0	0	0	0	4477	Firmicutes	Bacilli	Lactobacillales	Lactobacillaceae	Lactobacillus	0.754	Lactobacillus sp. KC45a; AF215886
0	0	0	0	3	0	1	0	0	0	0	4485	Firmicutes	Bacilli	Lactobacillales	Lactobacillaceae	Lactobacillus	0.768	Lactobacillus kitasatonis; KM9212; AB107637
0	0	0	0	1	0	0	0	0	0	0	4495	Firmicutes	Bacilli	Lactobacillales	Lactobacillaceae	Lactobacillus	0.764	bacterium ii1269; DQ057450
0	0	0	0	1	0	0	0	0	0	0	4508	Firmicutes	Bacilli	Lactobacillales	Lactobacillaceae	Lactobacillus	0.870	Lactobacillus crispatus; 178; AJ421223
0	0	0	0	0	0	0	1	1	0	0	4509	Firmicutes	Bacilli	Lactobacillales	Lactobacillaceae	Lactobacillus	0.755	Lactobacillus panis; C17; EF412978
0	0	0	0	1	0	0	0	0	0	0	4531	Firmicutes	Bacilli	Lactobacillales	Lactobacillaceae	Lactobacillus	0.933	Lactobacillus vaginalis; DoxG3; GQ422709
0	0	0	0	2	1	0	0	0	1	0	4532	Firmicutes	Bacilli	Lactobacillales	Lactobacillaceae	Lactobacillus	0.861	Lactobacillus panis (T); DSM 6035T; X94230
0	0	0	0	1	0	0	0	1	0	1	4535	Firmicutes	Bacilli	Lactobacillales	Lactobacillaceae	Lactobacillus	0.906	Lactobacillus acidophilus (T); BCRC10695; AY773947
0	0	0	0	0	0	0	0	1	0	0	4542	Firmicutes	Bacilli	Lactobacillales	Lactobacillaceae	Lactobacillus	0.755	Lactobacillus ingluviei; G22; AF308147
0	0	0	0	0	0	0	0	1	1	0	4549	Firmicutes	Bacilli	Lactobacillales	Lactobacillaceae	Lactobacillus	0.885	Lactobacillus kitasatonis (T); JCM 1039; AB107638
0	0	0	0	7	2	0	0	0	0	0	4564	Firmicutes	Bacilli	Lactobacillales	Lactobacillaceae	Lactobacillus	0.805	Lactobacillus aviarius; AB001836
0	0	0	0	2	0	0	0	0	0	0	4570	Firmicutes	Bacilli	Lactobacillales	Lactobacillaceae	Lactobacillus	0.885	Lactobacillus salivarius; DSPV 344T; FJ751787
0	0	0	0	1	0	0	0	1	1	1	4576	Firmicutes	Bacilli	Lactobacillales	Lactobacillaceae	Lactobacillus	0.851	Lactobacillus panis (T); DSM 6035T; X94230
0	0	0	0	2	1	0	0	0	1	0	4588	Firmicutes	Bacilli	Lactobacillales	Lactobacillaceae	Lactobacillus	0.794	Lactobacillus pontis; LMG 14188; AJ422033
0	0	0	0	6	0	3	2	6	7	3	4590	Firmicutes	Bacilli	Lactobacillales	Lactobacillaceae	Lactobacillus	0.951	Lactobacillus gallinarum (T); ATCC 33199; AJ417737
0	0	0	0	3	0	0	0	0	0	0	4595	Firmicutes	Bacilli	Lactobacillales	Lactobacillaceae	Lactobacillus	0.802	Lactobacillus pontis; type strain: LMG 14187T = R-14655; AJ422032
0	0	0	0	0	2	0	0	0	0	1	4599	Firmicutes	Bacilli	Lactobacillales	Lactobacillaceae	Lactobacillus	0.894	Lactobacillus panis (T); DSM 6035T; X94230
0	0	0	0	0	0	0	1	0	0	0	4610	Firmicutes	Bacilli	Lactobacillales	Lactobacillaceae	Lactobacillus	0.860	Lactobacillus acidophilus; KLDS 1.0738; EU626023
0	0	0	0	0	1	0	0	0	0	0	4621	Firmicutes	Bacilli	Lactobacillales	Lactobacillaceae	Lactobacillus	0.809	Lactobacillus sp. 52A; DQ471800
0	0	0	0	0	0	1	0	0	0	1	4639	Firmicutes	Bacilli	Lactobacillales	Lactobacillaceae	Lactobacillus	0.773	Lactobacillus crispatus; 3L10; DQ333457
0	0	0	0	2	0	0	0	0	0	0	4657	Firmicutes	Bacilli	Lactobacillales	Lactobacillaceae	Lactobacillus	0.791	Lactobacillus sp. KC38; AF243160
0	0	0	0	1	0	0	0	0	0	0	4661	Firmicutes	Bacilli	Lactobacillales	Lactobacillaceae	Lactobacillus	0.800	Lactobacillus crispatus ST1; FN692037
0	0	0	0	1	0	0	2	0	0	0	4680	Firmicutes	Bacilli	Lactobacillales	Lactobacillaceae	Lactobacillus	0.790	Lactobacillus coleohominis; AJ292530
0	0	0	0	1	0	0	1	0	0	0	4685	Firmicutes	Bacilli	Lactobacillales	Lactobacillaceae	Lactobacillus	0.830	Lactobacillus namurensis; Ln-15; HM130541
0	0	0	0	1	0	0	0	0	0	0	4690	Firmicutes	Bacilli	Lactobacillales	Lactobacillaceae	Lactobacillus	0.844	Lactobacillus sp. DJF_SLA41; EU728766
0	0	0	0	1	0	0	0	0	0	0	4694	Firmicutes	Bacilli	Lactobacillales	Lactobacillaceae	Lactobacillus	0.802	Lactobacillus kitasatonis (T); JCM 1039; AB107638
0	0	0	0	1	0	0	0	0	0	0	4698	Firmicutes	Bacilli	Lactobacillales	Lactobacillaceae	Lactobacillus	0.761	Lactobacillus gallinarum; ATCC 33199; AJ242968
0	0	0	0	1	0	0	0	0	0	0	4701	Firmicutes	Bacilli	Lactobacillales	Lactobacillaceae	Lactobacillus	0.828	Lactobacillus kitasatonis (T); JCM 1039; AB107638
0	0	0	0	0	2	0	0	0	0	0	4705	Firmicutes	Bacilli	Lactobacillales	Lactobacillaceae	Lactobacillus	0.868	Lactobacillus panis (T); DSM 6035T; X94230
0	0	0	0	0	1	0	1	0	0	0	4714	Firmicutes	Bacilli	Lactobacillales	Lactobacillaceae	Lactobacillus	0.869	Lactobacillus secaliphilus (T); type strain: TMW 1.1309; AM279150
0	0	0	0	1	3	0	0	0	0	0	4717	Firmicutes	Bacilli	Lactobacillales	Lactobacillaceae	Lactobacillus	0.852	bacterium ii1222; DQ057439
0	0	2	0	7	16	0	16	2	0	2	4721	Firmicutes	Bacilli	Lactobacillales	Lactobacillaceae	Lactobacillus	0.821	Lactobacillus sp. KC45b; AF243164
0	0	0	0	1	0	0	2	0	1	2	4732	Firmicutes	Bacilli	Lactobacillales	Lactobacillaceae	Lactobacillus	0.941	Lactobacillus sp. oral taxon 052; DoxG2; GQ422710
0	0	0	0	2	0	0	5	1	0	0	4744	Firmicutes	Bacilli	Lactobacillales	Lactobacillaceae	Lactobacillus	0.786	Lactobacillus panis (T); DSM 6035T; X94230
0	0	0	0	0	1	0	0	0	0	0	4749	Firmicutes	Bacilli	Lactobacillales	Lactobacillaceae	Lactobacillus	0.741	Lactobacillus pontis (T); LTH 2587; X76329
0	0	0	0	1	1	0	0	0	0	0	4753	Firmicutes	Bacilli	Lactobacillales	Lactobacillaceae	Lactobacillus	0.933	Lactobacillus vaginalis; MF2123; AB158767
0	0	0	0	0	0	1	0	0	0	1	4755	Firmicutes	Bacilli	Lactobacillales	Lactobacillaceae	Lactobacillus	0.819	Lactobacillus pontis; IMAU30161; XE5-2; FJ749718
0	0	0	0	1	0	0	0	0	0	0	4756	Firmicutes	Bacilli	Lactobacillales	Lactobacillaceae	Lactobacillus	0.829	Lactobacillus kitasatonis (T); JCM 1039; AB107638
0	0	1	0	0	0	0	0	1	0	0	4769	Firmicutes	Bacilli	Lactobacillales	Lactobacillaceae	Lactobacillus	0.906	Lactobacillus vaginalis; DoxG3; GQ422709
0	0	0	0	3	7	0	2	1	0	1	4770	Firmicutes	Bacilli	Lactobacillales	Lactobacillaceae	Lactobacillus	0.900	Lactobacillus frumenti (T); TMW 1.666; AJ250074
0	0	0	0	1	0	0	0	0	0	0	4771	Firmicutes	Bacilli	Lactobacillales	Lactobacillaceae	Lactobacillus	0.831	Lactobacillus coleohominis; AJ292530
0	0	0	0	0	0	1	1	1	0	0	4775	Firmicutes	Bacilli	Lactobacillales	Lactobacillaceae	Lactobacillus	0.903	Lactobacillus kitasatonis (T); JCM 1039; AB107638
0	0	0	0	1	0	0	0	0	0	0	4781	Firmicutes	Bacilli	Lactobacillales	Lactobacillaceae	Lactobacillus	0.834	Lactobacillus kitasatonis (T); JCM 1039; AB107638
0	0	0	0	96	41	0	1	27	9	0	4782	Firmicutes	Bacilli	Lactobacillales	Lactobacillaceae	Lactobacillus	1.000	Lactobacillus aviarius; AB001836
0	0	0	0	0	0	1	0	0	0	0	4791	Firmicutes	Bacilli	Lactobacillales	Lactobacillaceae	Lactobacillus	0.921	Lactobacillus kitasatonis (T); JCM 1039; AB107638
0	0	0	0	1	0	0	0	0	0	0	4796	Firmicutes	Bacilli	Lactobacillales	Lactobacillaceae	Lactobacillus	0.751	Lactobacillus crispatus; ZDY35b; EU559595
0	1	0	0	1	0	1	1	0	0	0	4797	Firmicutes	Bacilli	Lactobacillales	Lactobacillaceae	Lactobacillus	0.768	Lactobacillus kitasatonis (T); JCM 1039; AB107638
0	0	0	0	1	0	0	1	0	1	0	4815	Firmicutes	Bacilli	Lactobacillales	Lactobacillaceae	Lactobacillus	0.897	Lactobacillus fermentum; DSPV 012C; GQ231445
0	0	0	0	0	0	0	0	0	0	1	4822	Firmicutes	Bacilli	Lactobacillales	Lactobacillaceae	Lactobacillus	0.852	Lactobacillus kitasatonis (T); JCM 1039; AB107638
0	0	0	0	4	0	0	0	0	0	0	4827	Firmicutes	Bacilli	Lactobacillales	Lactobacillaceae	Lactobacillus	0.797	Lactobacillus sp. T057; AY391825
0	0	0	0	0	0	0	0	0	0	1	4834	Firmicutes	Bacilli	Lactobacillales	Lactobacillaceae	Lactobacillus	0.848	Lactobacillus kitasatonis (T); JCM 1039; AB107638
0	0	0	0	1	0	2	0	0	1	2	4849	Firmicutes	Bacilli	Lactobacillales	Lactobacillaceae	Lactobacillus	0.848	Lactobacillus pontis; IMAU30161; XE5-2; FJ749718
0	0	0	0	1	0	0	0	0	0	0	4859	Firmicutes	Bacilli	Lactobacillales	Lactobacillaceae	Lactobacillus	0.772	Lactobacillus crispatus; ZDY35b; EU559595
0	0	0	0	1	0	0	0	0	0	0	4861	Firmicutes	Bacilli	Lactobacillales	Lactobacillaceae	Lactobacillus	0.801	Lactobacillus pontis; type strain: LMG 14187T = R-14655; AJ422032
0	0	0	0	10	0	0	9	2	0	0	4876	Firmicutes	Bacilli	Lactobacillales	Lactobacillaceae	Lactobacillus	0.766	Lactobacillus crispatus; ZDY35b; EU559595
0	0	0	0	0	0	0	1	0	0	0	4885	Firmicutes	Bacilli	Lactobacillales	Lactobacillaceae	Lactobacillus	0.784	Lactobacillus fermentum; DSPV 012C; GQ231445
0	0	0	0	0	0	0	1	1	2	0	4896	Firmicutes	Bacilli	Lactobacillales	Lactobacillaceae	Lactobacillus	0.867	Lactobacillus panis; C17; EF412978
0	0	0	0	4	0	0	1	1	1	0	4898	Firmicutes	Bacilli	Lactobacillales	Lactobacillaceae	Lactobacillus	0.862	Lactobacillus kitasatonis (T); JCM 1039; AB107638
0	0	0	0	1	0	5	0	0	0	0	4914	Firmicutes	Bacilli	Lactobacillales	Lactobacillaceae	Lactobacillus	0.773	Lactobacillus jensenii (T); ATCC25258; AF243176
0	0	0	0	2	0	0	0	0	0	0	4916	Firmicutes	Bacilli	Lactobacillales	Lactobacillaceae	Lactobacillus	0.881	Lactobacillus kitasatonis (T); JCM 1039; AB107638
0	0	0	0	1	0	0	0	0	0	0	4922	Firmicutes	Bacilli	Lactobacillales	Lactobacillaceae	Lactobacillus	0.818	Lactobacillus aviarius; AB001836
0	0	0	0	0	0	0	1	0	0	0	4924	Firmicutes	Bacilli	Lactobacillales	Lactobacillaceae	Lactobacillus	0.982	Lactobacillus intermedius; CI03602; AB167386
0	0	0	0	0	3	1	0	0	0	0	4933	Firmicutes	Bacilli	Lactobacillales	Lactobacillaceae	Lactobacillus	0.927	Lactobacillus panis (T); DSM 6035T; X94230
0	0	0	0	1	0	0	0	0	0	0	4939	Firmicutes	Bacilli	Lactobacillales	Lactobacillaceae	Lactobacillus	0.855	Lactobacillus sp. KC45a; AF243163
0	0	0	0	1	0	0	0	0	0	0	4940	Firmicutes	Bacilli	Lactobacillales	Lactobacillaceae	Lactobacillus	0.772	Lactobacillus hamsteri (T); DSM 5661T; AJ306298
0	0	0	0	7	0	0	0	1	0	0	4949	Firmicutes	Bacilli	Lactobacillales	Lactobacillaceae	Lactobacillus	0.811	Lactobacillus johnsonii NCC 533; AE017198
0	0	0	0	1	0	0	0	0	0	0	4966	Firmicutes	Bacilli	Lactobacillales	Lactobacillaceae	Lactobacillus	0.795	Lactobacillus johnsonii NCC 533; AE017198
0	0	0	0	1	0	0	0	0	0	0	4969	Firmicutes	Bacilli	Lactobacillales	Lactobacillaceae	Lactobacillus	0.861	Lactobacillus salivarius; KLB39; AY112743
0	0	0	0	0	0	0	7	0	0	0	4973	Firmicutes	Bacilli	Lactobacillales	Lactobacillaceae	Lactobacillus	0.900	Lactobacillus mucosae (T); CCUG 43179 (T); S32; DSM 13345; AF126738
0	0	0	0	6	11	0	3	1	0	0	4974	Firmicutes	Bacilli	Lactobacillales	Lactobacillaceae	Lactobacillus	0.822	Lactobacillus sp. KC45b; AF243164
0	0	0	0	1	0	0	0	0	0	0	4975	Firmicutes	Bacilli	Lactobacillales	Lactobacillaceae	Lactobacillus	0.811	Lactobacillus namurensis; Ln-15; HM130541
0	0	0	0	1	0	0	2	0	0	0	4997	Firmicutes	Bacilli	Lactobacillales	Lactobacillaceae	Lactobacillus	0.905	Lactobacillus panis (T); DSM 6035T; X94230
0	0	0	0	1	1	0	1	0	0	0	5010	Firmicutes	Bacilli	Lactobacillales	Lactobacillaceae	Lactobacillus	0.803	Lactobacillus pontis; IMAU30161; XE5-2; FJ749718
0	0	0	0	5	0	0	1	2	0	0	5011	Firmicutes	Bacilli	Lactobacillales	Lactobacillaceae	Lactobacillus	0.770	Lactobacillus kitasatonis (T); JCM 1039; AB107638
0	0	0	0	2	0	0	1	1	0	0	5022	Firmicutes	Bacilli	Lactobacillales	Lactobacillaceae	Lactobacillus	0.831	Lactobacillus helveticus; NM6-5; HM218039
0	0	0	0	1	0	0	0	0	0	0	5042	Firmicutes	Bacilli	Lactobacillales	Lactobacillaceae	Lactobacillus	0.847	Lactobacillus crispatus; DSM 20584 T; Y17362
0	0	0	0	1	0	0	0	0	0	0	5049	Firmicutes	Bacilli	Lactobacillales	Lactobacillaceae	Lactobacillus	0.777	Lactobacillus gallinarum; ATCC 33199; AJ242968
0	0	0	0	0	0	0	0	0	0	0	5063	Firmicutes	Bacilli	Lactobacillales	Lactobacillaceae	Lactobacillus	0.848	Lactobacillus kitasatonis (T); JCM 1039; AB107638
0	0	0	0	0	0	0	0	2	0	0	5074	Firmicutes	Bacilli	Lactobacillales	Lactobacillaceae	Lactobacillus	0.844	Lactobacillus hayakitensis (T); KBL13; AB267406
0	0	0	0	0	1	0	0	0	0	0	5076	Firmicutes	Bacilli	Lactobacillales	Lactobacillaceae	Lactobacillus	0.790	Lactobacillus ingluviei; G 12; AF308146
0	0	0	0	2	0	2	0	0	0	3	5084	Firmicutes	Bacilli	Lactobacillales	Lactobacillaceae	Lactobacillus	0.842	Lactobacillus sp. 52A; DQ471800
0	0	0	0	0	0	1	0	0	0	0	5098	Firmicutes	Bacilli	Lactobacillales	Lactobacillaceae	Lactobacillus	0.761	Lactobacillus hamsteri (T); DSM 5661T; AJ306298
0	0	0	0	2	0	0	0	1	1	1	5100	Firmicutes	Bacilli	Lactobacillales	Lactobacillaceae	Lactobacillus	0.860	Lactobacillus kitasatonis (T); JCM 1039; AB107638
0	0	0	0	27	7	4	22	23	6	42	5103	Firmicutes	Bacilli	Lactobacillales	Lactobacillaceae	Lactobacillus	0.840	Lactobacillus sp. oral taxon 052; DoxG2; GQ422710
0	0	0	0	0	0	1	0	0	0	0	5109	Firmicutes	Bacilli	Lactobacillales	Lactobacillaceae	Lactobacillus	0.866	Lactobacillus pontis; JCM 11029; AB289265
0	0	0	0	0	0	0	2	0	0	0	5115	Firmicutes	Bacilli	Lactobacillales	Lactobacillaceae	Lactobacillus	0.784	Lactobacillus hamsteri (T); DSM 5661T; AJ306298
2	3	0	3	98	8	55	5	2	5	12	5121	Firmicutes	Bacilli	Lactobacillales	Lactobacillaceae	Lactobacillus	0.829	Lactobacillus kitasatonis (T); JCM 1039; AB107638
0	0	0	0	8	0	0	4	3	0	0	5127	Firmicutes	Bacilli	Lactobacillales	Lactobacillaceae	Lactobacillus	0.921	Lactobacillus acidophilus (T); BCRC10695; AY773947
0	0	0	0	0	1	0	0	0	0	0	5138	Firmicutes	Bacilli	Lactobacillales	Lactobacillaceae	Lactobacillus	0.807	Lactobacillus sp. KC45b; AF243164
0	0	0	0	0	2	0	0	1	0	0	5172	Firmicutes	Bacilli	Lactobacillales	Lactobacillaceae	Lactobacillus	0.848	Lactobacillus salivarius; JCM 1230; AY137589
0	0	0	0	1	0	0	0	0	0	0	5179	Firmicutes	Bacilli	Lactobacillales	Lactobacillaceae	Lactobacillus	0.919	Lactobacillus sp. KC38; AF243160
0	0	0	0	0	1	2	1	0	0	0	5180	Firmicutes	Bacilli	Lactobacillales	Lactobacillaceae	Lactobacillus	0.812	Lactobacillus crispatus; DSM 20584 T; Y17362
0	0	0	0	0	0	0	0	0	1	0	5182	Firmicutes	Bacilli	Lactobacillales	Lactobacillaceae	Lactobacillus	0.756	Lactobacillus kitasatonis (T); JCM 1039; AB107638
0	0	0	0	0	0	0	1	0	0	0	5209	Firmicutes	Bacilli	Lactobacillales	Lactobacillaceae	Lactobacillus	0.789	Lactobacillus sp. KC38; AF243160
0	0	0	0	1	6	0	0	1	0	1	5211	Firmicutes	Bacilli	Lactobacillales	Lactobacillaceae	Lactobacillus	0.915	Lactobacillus panis (T); DSM 6035T; X94230
0	0	0	0	1	0	0	3	3	0	0	5213	Firmicutes	Bacilli	Lactobacillales	Lactobacillaceae	Lactobacillus	0.873	Lactobacillus fermentum; DSPV 012C; GQ231445
0	0	0	0	0	1	0	0	0	0	0	5215	Firmicutes	Bacilli	Lactobacillales	Lactobacillaceae	Lactobacillus	0.807	Lactobacillus gastricus (T); Kx156A7; LMG 22113T; DSM 16045T; CCUG 48454T; AY253658
0	0	0	0	1224	34	170	932	233	156	248	5220	Firmicutes	Bacilli	Lactobacillales	Lactobacillaceae	Lactobacillus	0.834	Lactobacillus ultunensis (T); Kx146C1; LMG 22117T; DSM 16047T; CCUG 48460T; AY253660
0	0	0	0	2	0	0	0	0	0	0	5236	Firmicutes	Bacilli	Lactobacillales	Lactobacillaceae	Lactobacillus	0.859	Lactobacillus pontis; type strain: LMG 14187T = R-14655; AJ422032
0	0	0	0	2	2	0	0	0	0	0	5238	Firmicutes	Bacilli	Lactobacillales	Lactobacillaceae	Lactobacillus	0.918	Lactobacillus panis (T); DSM 6035T; X94230
0	0	0	0	0	0	0	1	0	0	0	5279	Firmicutes	Bacilli	Lactobacillales	Lactobacillaceae	Lactobacillus	0.881	Lactobacillus frumenti (T); TMW 1.666; AJ250074
0	0	0	0	0	0	0	1	0	0	0	5288	Firmicutes	Bacilli	Lactobacillales	Lactobacillaceae	Lactobacillus	0.852	bacterium ii1222; DQ057439
0	0	0	0	0	0	0	1	0	0	0	5295	Firmicutes	Bacilli	Lactobacillales	Lactobacillaceae	Lactobacillus	0.903	Lactococcus lactis; lm4208; FJ171327
0	0	0	0	4	2	0	8	1	2	0	5302	Firmicutes	Bacilli	Lactobacillales	Lactobacillaceae	Lactobacillus	0.860	Lactobacillus sp. oral taxon 052; DoxG2; GQ422710
0	0	0	0	10	0	2	22	4	1	2	5303	Firmicutes	Bacilli	Lactobacillales	Lactobacillaceae	Lactobacillus	0.745	Lactobacillus kitasatonis; KM9212; AB107637
0	0	0	0	0	1	0	0	0	0	0	5323	Firmicutes	Bacilli	Lactobacillales	Lactobacillaceae	Lactobacillus	0.802	Lactobacillus sp. DCY51; EU678893
0	0	0	0	0	0	0	1	0	0	0	5335	Firmicutes	Bacilli	Lactobacillales	Lactobacillaceae	Lactobacillus	0.871	Lactobacillus panis (T); DSM 6035T; X94230
0	0	0	0	0	0	0	2	0	0	0	5337	Firmicutes	Bacilli	Lactobacillales	Lactobacillaceae	Lactobacillus	0.930	Lactobacillus kitasatonis; HE4; AB596993
0	0	0	0	3	0	0	0	0	0	0	5342	Firmicutes	Bacilli	Lactobacillales	Lactobacillaceae	Lactobacillus	0.858	Lactobacillus crispatus; BLB2; AF243141
0	0	0	0	3	0	0	0	0	0	0	5360	Firmicutes	Bacilli	Lactobacillales	Lactobacillaceae	Lactobacillus	0.827	Lactobacillus gallinarum; ATCC 33199; AJ242968
0	0	0	0	1	0	0	0	0	0	0	32	Firmicutes	Bacilli	Lactobacillales	Lactobacillaceae	Paralactobacillus	0.738	Lactobacillus sp. IMCC1736; DQ664203
0	0	0	0	0	0	0	0	0	0	0	85	Firmicutes	Bacilli	Lactobacillales	Lactobacillaceae	Paralactobacillus	0.648	Lactobacillus fermentum; DSPV 012C; GQ231445
0	0	0	0	6	0	0	1	1	0	0	130	Firmicutes	Bacilli	Lactobacillales	Lactobacillaceae	Paralactobacillus	0.735	Lactobacillus acidophilus (T); BCRC10695; AY773947
0	0	0	0	1	0	0	0	0	0	0	145	Firmicutes	Bacilli	Lactobacillales	Lactobacillaceae	Paralactobacillus	0.722	Lactobacillus kitasatonis; KM9212; AB107637
0	0	0	0	6	0	0	0	0	0	0	155	Firmicutes	Bacilli	Lactobacillales	Lactobacillaceae	Paralactobacillus	0.680	Lactobacillus gallinarum; ATCC 33199; AJ242968
0	0	0	0	50	0	0	0	0	0	0	185	Firmicutes	Bacilli	Lactobacillales	Lactobacillaceae	Paralactobacillus	0.795	Lactobacillus ultunensis (T); Kx146C1; LMG 22117T; DSM 16047T; CCUG 48460T; AY253660
0	0	0	0	0	0	0	0	1	0	0	238	Firmicutes	Bacilli	Lactobacillales	Lactobacillaceae	Paralactobacillus	0.673	Lactobacillus kitasatonis (T); JCM 1039; AB107638
0	0	0	0	2	0	0	0	0	0	0	240	Firmicutes	Bacilli	Lactobacillales	Lactobacillaceae	Paralactobacillus	0.629	Lactobacillus kitasatonis (T); JCM 1039; AB107638
0	0	0	0	1	0	0	0	0	0	0	331	Firmicutes	Bacilli	Lactobacillales	Lactobacillaceae	Paralactobacillus	0.717	bacterium ic1256; DQ057446
0	0	0	0	2	0	0	0	0	0	0	362	Firmicutes	Bacilli	Lactobacillales	Lactobacillaceae	Paralactobacillus	0.759	Lactobacillus kitasatonis; type strain: DSM 16761; FR683090
0	0	0	0	1	0	0	0	0	0	0	525	Firmicutes	Bacilli	Lactobacillales	Lactobacillaceae	Paralactobacillus	0.647	bacterium ii1269; DQ057450
0	0	0	0	0	0	0	0	0	0	0	546	Firmicutes	Bacilli	Lactobacillales	Lactobacillaceae	Paralactobacillus	0.775	Lactobacillus kitasatonis (T); JCM 1039; AB107638
0	0	0	0	1	0	0	0	0	0	0	695	Firmicutes	Bacilli	Lactobacillales	Lactobacillaceae	Paralactobacillus	0.696	Lactobacillus kitasatonis; DLM 0607; AB186339
0	0	0	0	1	0	0	0	0	0	0	738	Firmicutes	Bacilli	Lactobacillales	Lactobacillaceae	Paralactobacillus	0.759	Lactobacillus kitasatonis (T); JCM 1039; AB107638
0	0	0	0	1	0	0	0	0	0	0	773	Firmicutes	Bacilli	Lactobacillales	Lactobacillaceae	Paralactobacillus	0.711	Lactobacillus kitasatonis; type strain: DSM 16761; FR683090
0	0	0	0	1	0	0	0	0	0	0	813	Firmicutes	Bacilli	Lactobacillales	Lactobacillaceae	Paralactobacillus	0.727	bacterium ii1269; DQ057450
0	0	0	0	2	0	0	0	2	0	0	825	Firmicutes	Bacilli	Lactobacillales	Lactobacillaceae	Paralactobacillus	0.781	bacterium ic1256; DQ057446
0	0	0	0	0	0	0	1	0	0	0	832	Firmicutes	Bacilli	Lactobacillales	Lactobacillaceae	Paralactobacillus	0.704	Lactobacillus crispatus; KLB79; AF243169
0	0	0	0	4	0	0	0	0	0	0	951	Firmicutes	Bacilli	Lactobacillales	Lactobacillaceae	Paralactobacillus	0.746	bacterium ii1269; DQ057450
0	0	0	0	0	0	0	1	1	0	0	1074	Firmicutes	Bacilli	Lactobacillales	Lactobacillaceae	Paralactobacillus	0.672	Lactobacillus kitasatonis (T); JCM 1039; AB107638
0	0	0	0	2	0	0	2	1	0	0	1162	Firmicutes	Bacilli	Lactobacillales	Lactobacillaceae	Paralactobacillus	0.766	Lactobacillus kitasatonis (T); JCM 1039; AB107638
0	0	0	0	1	0	0	0	1	0	0	1257	Firmicutes	Bacilli	Lactobacillales	Lactobacillaceae	Paralactobacillus	0.691	Lactobacillus kitasatonis; HE4; AB596993
0	0	0	0	5	0	0	0	1	0	0	1367	Firmicutes	Bacilli	Lactobacillales	Lactobacillaceae	Paralactobacillus	0.826	Lactobacillus kitasatonis (T); JCM 1039; AB107638
0	0	0	0	1	0	0	1	0	0	0	1635	Firmicutes	Bacilli	Lactobacillales	Lactobacillaceae	Paralactobacillus	0.799	Lactobacillus kitasatonis (T); JCM 1039; AB107638
0	0	0	0	5	0	0	0	0	0	0	1660	Firmicutes	Bacilli	Lactobacillales	Lactobacillaceae	Paralactobacillus	0.797	Lactobacillus kitasatonis (T); JCM 1039; AB107638
0	0	0	0	0	0	0	1	0	0	0	1848	Firmicutes	Bacilli	Lactobacillales	Lactobacillaceae	Paralactobacillus	0.686	Lactobacillus kitasatonis (T); JCM 1039; AB107638
0	0	0	0	2	0	0	0	0	0	0	1855	Firmicutes	Bacilli	Lactobacillales	Lactobacillaceae	Paralactobacillus	0.659	Lactobacillus kitasatonis; type strain: DSM 16761; FR683090
0	0	0	0	1	0	0	0	0	0	0	1862	Firmicutes	Bacilli	Lactobacillales	Lactobacillaceae	Paralactobacillus	0.769	Lactobacillus acidophilus; VPI 6032; FR683087
0	0	0	0	1	0	0	0	0	0	0	1879	Firmicutes	Bacilli	Lactobacillales	Lactobacillaceae	Paralactobacillus	0.710	Lactobacillus crispatus; BLB2; AF243141
0	0	0	0	0	0	0	0	0	0	1	1935	Firmicutes	Bacilli	Lactobacillales	Lactobacillaceae	Paralactobacillus	0.781	Lactobacillus kitasatonis (T); JCM 1039; AB107638
0	0	0	0	21	0	0	2	2	0	0	1975	Firmicutes	Bacilli	Lactobacillales	Lactobacillaceae	Paralactobacillus	0.780	bacterium ii1269; DQ057450
0	0	0	0	1	0	0	0	1	0	0	2006	Firmicutes	Bacilli	Lactobacillales	Lactobacillaceae	Paralactobacillus	0.672	Lactobacillus kitasatonis (T); JCM 1039; AB107638
0	0	0	0	0	0	0	0	0	0	1	2084	Firmicutes	Bacilli	Lactobacillales	Lactobacillaceae	Paralactobacillus	0.689	Lactobacillus kitasatonis (T); JCM 1039; AB107638
0	0	0	0	1	0	0	0	0	0	0	2100	Firmicutes	Bacilli	Lactobacillales	Lactobacillaceae	Paralactobacillus	0.756	Lactobacillus kitasatonis (T); JCM 1039; AB107638
0	0	0	0	1	0	0	1	4	0	0	2113	Firmicutes	Bacilli	Lactobacillales	Lactobacillaceae	Paralactobacillus	0.789	Lactobacillus kitasatonis (T); JCM 1039; AB107638
0	0	0	0	2	0	0	0	0	0	0	2215	Firmicutes	Bacilli	Lactobacillales	Lactobacillaceae	Paralactobacillus	0.748	bacterium ii1269; DQ057450
0	1	0	0	16	0	0	8	3	0	0	2251	Firmicutes	Bacilli	Lactobacillales	Lactobacillaceae	Paralactobacillus	0.831	Lactobacillus kitasatonis (T); JCM 1039; AB107638
0	0	0	0	1	0	0	0	1	0	0	2346	Firmicutes	Bacilli	Lactobacillales	Lactobacillaceae	Paralactobacillus	0.729	Lactobacillus crispatus; FX157-2; AY335503
0	0	0	0	0	0	0	0	0	0	0	2364	Firmicutes	Bacilli	Lactobacillales	Lactobacillaceae	Paralactobacillus	0.722	Lactobacillus kitasatonis (T); JCM 1039; AB107638
0	0	0	0	0	0	0	1	0	0	0	2414	Firmicutes	Bacilli	Lactobacillales	Lactobacillaceae	Paralactobacillus	0.655	Lactobacillus kitasatonis (T); JCM 1039; AB107638
0	0	0	0	0	0	0	0	0	1	0	2443	Firmicutes	Bacilli	Lactobacillales	Lactobacillaceae	Paralactobacillus	0.665	Lactobacillus crispatus; TL13; AF243170
0	0	0	0	2	0	0	0	1	0	0	2444	Firmicutes	Bacilli	Lactobacillales	Lactobacillaceae	Paralactobacillus	0.663	Lactobacillus kitasatonis (T); JCM 1039; AB107638
0	0	0	0	1	0	0	0	0	0	0	2462	Firmicutes	Bacilli	Lactobacillales	Lactobacillaceae	Paralactobacillus	0.743	Lactobacillus acidophilus; VPI 6032; FR683087
0	0	0	0	1	0	0	0	0	0	0	2567	Firmicutes	Bacilli	Lactobacillales	Lactobacillaceae	Paralactobacillus	0.719	Lactobacillus hayakitensis (T); KBL13; AB267406
0	0	0	0	3	0	0	1	0	0	0	2600	Firmicutes	Bacilli	Lactobacillales	Lactobacillaceae	Paralactobacillus	0.785	Lactobacillus kitasatonis (T); JCM 1039; AB107638
0	0	0	0	1	0	0	0	0	0	0	2690	Firmicutes	Bacilli	Lactobacillales	Lactobacillaceae	Paralactobacillus	0.710	Lactobacillus kitasatonis; KM9212; AB107637
0	0	0	0	1	0	0	0	1	0	0	2715	Firmicutes	Bacilli	Lactobacillales	Lactobacillaceae	Paralactobacillus	0.758	Lactobacillus crispatus; 3L10; DQ333457
0	0	0	0	1	0	0	0	0	0	0	2837	Firmicutes	Bacilli	Lactobacillales	Lactobacillaceae	Paralactobacillus	0.765	Lactobacillus gallinarum; ATCC 33199; AJ242968
0	0	0	0	0	0	0	1	0	0	0	2861	Firmicutes	Bacilli	Lactobacillales	Lactobacillaceae	Paralactobacillus	0.713	Lactobacillus crispatus; BLB2; AF243141
0	0	0	0	0	0	0	0	2	0	0	2863	Firmicutes	Bacilli	Lactobacillales	Lactobacillaceae	Paralactobacillus	0.715	Lactobacillus kitasatonis (T); JCM 1039; AB107638
0	0	0	0	1	0	0	0	1	0	0	2934	Firmicutes	Bacilli	Lactobacillales	Lactobacillaceae	Paralactobacillus	0.730	Lactobacillus kitasatonis (T); JCM 1039; AB107638
0	0	0	0	0	1	0	0	0	0	0	2943	Firmicutes	Bacilli	Lactobacillales	Lactobacillaceae	Paralactobacillus	0.868	Lactobacillus salivarius; L-ID15; EF140741
0	0	0	0	1	0	0	0	0	0	0	2977	Firmicutes	Bacilli	Lactobacillales	Lactobacillaceae	Paralactobacillus	0.686	Lactobacillus kitasatonis; DLM 0607; AB186339
0	0	0	0	1	0	0	1	0	0	0	3093	Firmicutes	Bacilli	Lactobacillales	Lactobacillaceae	Paralactobacillus	0.715	Lactobacillus kitasatonis (T); JCM 1039; AB107638
0	0	0	0	1	0	0	0	3	0	0	3100	Firmicutes	Bacilli	Lactobacillales	Lactobacillaceae	Paralactobacillus	0.776	Lactobacillus kitasatonis (T); JCM 1039; AB107638
0	0	0	0	1	0	0	0	0	0	0	3168	Firmicutes	Bacilli	Lactobacillales	Lactobacillaceae	Paralactobacillus	0.754	Lactobacillus kitasatonis (T); JCM 1039; AB107638
0	0	0	0	0	0	0	1	0	0	0	3291	Firmicutes	Bacilli	Lactobacillales	Lactobacillaceae	Paralactobacillus	0.700	bacterium ii1269; DQ057450
0	0	0	0	0	0	0	0	1	0	0	3308	Firmicutes	Bacilli	Lactobacillales	Lactobacillaceae	Paralactobacillus	0.557	Lactobacillus kitasatonis (T); JCM 1039; AB107638
0	0	0	0	1	0	0	1	0	0	0	3432	Firmicutes	Bacilli	Lactobacillales	Lactobacillaceae	Paralactobacillus	0.799	Lactobacillus hayakitensis (T); KBL13; AB267406
0	0	0	0	2	0	0	0	0	0	0	3433	Firmicutes	Bacilli	Lactobacillales	Lactobacillaceae	Paralactobacillus	0.691	Lactobacillus crispatus; LC36I; EF439689
0	0	0	0	3	0	0	3	3	0	0	3617	Firmicutes	Bacilli	Lactobacillales	Lactobacillaceae	Paralactobacillus	0.742	bacterium ii1269; DQ057450
0	0	0	0	6	0	0	3	1	0	0	3671	Firmicutes	Bacilli	Lactobacillales	Lactobacillaceae	Paralactobacillus	0.789	Lactobacillus crispatus; TL35; AF243174
0	0	0	0	1	0	0	0	0	0	0	3723	Firmicutes	Bacilli	Lactobacillales	Lactobacillaceae	Paralactobacillus	0.720	Lactobacillus kitasatonis (T); JCM 1039; AB107638
0	0	0	0	0	0	0	1	0	0	0	3842	Firmicutes	Bacilli	Lactobacillales	Lactobacillaceae	Paralactobacillus	0.718	Lactobacillus crispatus; BLB2; AF243141
0	0	0	0	1	0	0	1	1	0	0	3844	Firmicutes	Bacilli	Lactobacillales	Lactobacillaceae	Paralactobacillus	0.724	Lactobacillus kitasatonis; type strain: DSM 16761; FR683090
0	0	0	0	0	1	0	1	1	1	0	3857	Firmicutes	Bacilli	Lactobacillales	Lactobacillaceae	Paralactobacillus	0.803	Lactobacillus kitasatonis (T); JCM 1039; AB107638
0	0	0	0	5	0	0	4	4	0	0	3933	Firmicutes	Bacilli	Lactobacillales	Lactobacillaceae	Paralactobacillus	0.823	Lactobacillus kitasatonis (T); JCM 1039; AB107638
0	0	0	0	0	0	0	0	2	0	0	4098	Firmicutes	Bacilli	Lactobacillales	Lactobacillaceae	Paralactobacillus	0.774	Lactobacillus kitasatonis (T); JCM 1039; AB107638
0	0	0	0	0	0	0	1	0	0	0	4101	Firmicutes	Bacilli	Lactobacillales	Lactobacillaceae	Paralactobacillus	0.765	Lactobacillus salivarius; TB-A03; AB425910
0	0	0	0	4	0	0	0	4	0	0	4146	Firmicutes	Bacilli	Lactobacillales	Lactobacillaceae	Paralactobacillus	0.745	Lactobacillus kitasatonis (T); JCM 1039; AB107638
0	0	0	0	1	0	0	1	0	0	0	4186	Firmicutes	Bacilli	Lactobacillales	Lactobacillaceae	Paralactobacillus	0.749	bacterium ii1269; DQ057450
0	0	0	0	16	4	0	0	11	0	0	4268	Firmicutes	Bacilli	Lactobacillales	Lactobacillaceae	Paralactobacillus	0.824	Lactobacillus gallinarum; ATCC 33199; AJ242968
0	0	0	0	18	0	0	1	0	0	0	4310	Firmicutes	Bacilli	Lactobacillales	Lactobacillaceae	Paralactobacillus	0.749	Lactobacillus crispatus; FX36-3; AY335495
0	0	0	0	1	0	0	0	0	0	0	4482	Firmicutes	Bacilli	Lactobacillales	Lactobacillaceae	Paralactobacillus	0.755	Lactobacillus sp. C33LV5; AF197125
0	0	0	2	0	0	0	0	0	0	0	4514	Firmicutes	Bacilli	Lactobacillales	Lactobacillaceae	Paralactobacillus	0.755	Lactobacillus kitasatonis (T); JCM 1039; AB107638
0	0	0	0	1	0	0	0	0	0	0	4648	Firmicutes	Bacilli	Lactobacillales	Lactobacillaceae	Paralactobacillus	0.749	Lactobacillus kitasatonis (T); JCM 1039; AB107638
0	0	0	0	1	0	0	0	0	0	0	4651	Firmicutes	Bacilli	Lactobacillales	Lactobacillaceae	Paralactobacillus	0.712	Lactobacillus acidophilus; KLDS 1.0732; EU626017
0	0	0	0	3	0	0	0	3	0	0	4709	Firmicutes	Bacilli	Lactobacillales	Lactobacillaceae	Paralactobacillus	0.757	bacterium ii1269; DQ057450
0	0	0	0	1	0	0	0	0	0	0	4711	Firmicutes	Bacilli	Lactobacillales	Lactobacillaceae	Paralactobacillus	0.677	Lactobacillus ultunensis (T); Kx146C1; LMG 22117T; DSM 16047T; CCUG 48460T; AY253660
0	0	0	0	0	0	0	2	0	1	0	4793	Firmicutes	Bacilli	Lactobacillales	Lactobacillaceae	Paralactobacillus	0.838	bacterium ii1269; DQ057450
0	0	0	0	1	0	0	0	3	0	0	4813	Firmicutes	Bacilli	Lactobacillales	Lactobacillaceae	Paralactobacillus	0.657	Lactobacillus acidophilus NCFM; CP000033
0	0	0	0	16	0	0	70	16	0	0	4892	Firmicutes	Bacilli	Lactobacillales	Lactobacillaceae	Paralactobacillus	0.804	Lactobacillus kitasatonis (T); JCM 1039; AB107638
0	0	0	0	7	0	0	10	0	0	0	4989	Firmicutes	Bacilli	Lactobacillales	Lactobacillaceae	Paralactobacillus	0.701	Lactobacillus kitasatonis (T); JCM 1039; AB107638
0	0	0	0	0	0	0	0	0	0	0	5066	Firmicutes	Bacilli	Lactobacillales	Lactobacillaceae	Paralactobacillus	0.761	Lactobacillus kitasatonis (T); JCM 1039; AB107638
0	0	0	0	1	0	0	0	0	0	0	5085	Firmicutes	Bacilli	Lactobacillales	Lactobacillaceae	Paralactobacillus	0.705	Lactobacillus kitasatonis (T); JCM 1039; AB107638
0	0	0	0	2	0	0	1	0	0	0	5144	Firmicutes	Bacilli	Lactobacillales	Lactobacillaceae	Paralactobacillus	0.684	Lactobacillus kitasatonis (T); JCM 1039; AB107638
0	0	0	0	1	0	0	0	0	0	0	5176	Firmicutes	Bacilli	Lactobacillales	Lactobacillaceae	Paralactobacillus	0.701	Lactobacillus kitasatonis; KM9212; AB107637
0	0	0	0	0	0	0	2	2	0	0	5227	Firmicutes	Bacilli	Lactobacillales	Lactobacillaceae	Paralactobacillus	0.728	Lactobacillus kitasatonis; KM9212; AB107637
0	0	0	0	0	0	0	0	3	0	0	5334	Firmicutes	Bacilli	Lactobacillales	Lactobacillaceae	Paralactobacillus	0.742	Lactobacillus kitasatonis (T); JCM 1039; AB107638
1	1	8	0	0	0	0	0	0	0	0	880	Firmicutes	Bacilli	Lactobacillales	Leuconostocaceae	Leuconostoc	1.000	Leuconostoc citreum; NRIC 1776; AB022923
0	0	1	0	0	0	0	0	0	0	0	3548	Firmicutes	Bacilli	Lactobacillales	Leuconostocaceae	Weissella	1.000	Weissella cibaria (T); LMG 17699T; AJ295989
1	12	17	8	0	0	0	0	0	0	0	5141	Firmicutes	Bacilli	Lactobacillales	Leuconostocaceae	Weissella	1.000	Weissella cibaria (T); LMG 17699T; AJ295989
2	1	3	3	0	0	0	0	0	0	0	597	Firmicutes	Bacilli	Lactobacillales	Streptococcaceae	Lactococcus	1.000	Lactococcus lactis; UK1560; from a traditional fermented milk; AJ271851
1	1	5	2	0	0	0	0	0	0	0	2402	Firmicutes	Bacilli	Lactobacillales	Streptococcaceae	Lactococcus	1.000	Lactococcus plantarum (T); DSM 20686; EF694029
0	0	1	0	0	0	0	0	0	0	0	3157	Firmicutes	Bacilli	Lactobacillales	Streptococcaceae	Lactococcus	0.764	Lactococcus garvieae; JCM 8735; AB012306
0	2	1	0	0	0	0	0	0	0	0	4995	Firmicutes	Bacilli	Lactobacillales	Streptococcaceae	Lactococcus	1.000	gut bacterium 'oval' of Coptotermes formosanus; AY533173
0	0	0	0	5	2	0	0	0	0	0	299	Firmicutes	Bacilli	Lactobacillales	Streptococcaceae	Streptococcus	0.830	Streptococcus gallolyticus (T); ACA-DC 206, LAB617; Z94012
[truncated: 1,695 more rows]
