# Supplementary material for: Chicken faecal microbiota and disturbances induced by single or repeated therapy with tetracycline and streptomycin
Source: BMC Vet Res. 2013 Feb 13;9:30. doi: 10.1186/1746-6148-9-30 (PMC3598895; doi:10.1186/1746-6148-9-30)
Supplement: Additional file 2: Table S2 — List of all reads and OTUs identified along digestive tract of adult hen. [file 1746-6148-9-30-S2.xls]

## Sheet: along digestive tract
							Qiime	Qiime	Qiime	Qiime	Qiime	Qiime	RDP SeqMatch	RDP SeqMatch
crop	gizzard	stomach	duodenum	ileum	caecum	colon	#OTU ID	Phyllum	Class	Order	Family	Genus	S_ab score	species
0	0	5	0	0	0	0	276	Acidobacteria	Acidobacteria_Gp3	Gp3			0.728	Acidobacteria bacterium KBS 96; FJ870384
0	0	0	0	0	6	9	19	Actinobacteria	Actinobacteria	Coriobacteriales	Coriobacterineae	Slackia	0.622	Slackia exigua (T); ATCC 700122; AF101240
0	0	0	0	0	0	1	27	Actinobacteria	Actinobacteria	Coriobacteriales	Coriobacterineae	Olsenella	0.762	Olsenella uli; ATCC 49627; AY005814
0	0	0	0	0	0	1	36	Actinobacteria	Actinobacteria	Bifidobacteriales	Bifidobacteriaceae	Bifidobacterium	0.663	Bifidobacterium saeculare (T); DSM 6531; D89328
0	0	0	0	0	1	0	45	Actinobacteria	Actinobacteria	Coriobacteriales	Coriobacterineae	Collinsella	0.827	Collinsella stercoris; JCM 10641; AB558488
0	0	1	0	0	0	0	56	Actinobacteria	Actinobacteria	Actinomycetales	Frankineae		0.807	bacterium rJ7; AB021325
0	0	0	0	0	43	94	60	Actinobacteria	Actinobacteria	Coriobacteriales	Coriobacterineae	Collinsella	0.804	Collinsella aerofaciens; JCM 10188; AB616131
0	0	0	0	0	0	1	131	Actinobacteria	Actinobacteria	Coriobacteriales	Coriobacterineae	Olsenella	0.529	Olsenella uli (T); ATCC49627; AF292373
0	0	0	0	0	0	1	146	Actinobacteria	Actinobacteria	Coriobacteriales	Coriobacterineae	Olsenella	0.532	Olsenella sp. F0004; EU592964
0	0	0	0	0	0	3	147	Actinobacteria	Actinobacteria	Coriobacteriales	Coriobacterineae	Slackia	0.538	Slackia piriformis; JCM 16070; AB601000
0	0	0	0	0	0	1	157	Actinobacteria	Actinobacteria	Coriobacteriales	Coriobacterineae	Olsenella	0.659	Olsenella uli (T); ATCC49627; AF292373
0	0	0	0	0	0	1	198	Actinobacteria	Actinobacteria	Coriobacteriales	Coriobacterineae	Olsenella	0.590	Olsenella uli (T); ATCC49627; AF292373
0	0	1	0	0	0	0	201	Actinobacteria	Actinobacteria	Actinomycetales	Micrococcineae		0.997	actinobacterium MWH-Mo2; AJ507461
0	0	0	0	0	4	0	209	Actinobacteria	Actinobacteria	Coriobacteriales	Coriobacterineae	Collinsella	0.774	Collinsella tanakaei; YIT 12064; AB490808
5	12	1	24	0	0	0	240	Actinobacteria	Actinobacteria	Coriobacteriales	Coriobacterineae	Atopobium	0.812	Atopobium rimae; WWP_SS10_G12; GU425926
0	0	0	0	0	1	2	273	Actinobacteria	Actinobacteria	Coriobacteriales	Coriobacterineae	Olsenella	0.772	Olsenella uli (T); ATCC49627; AF292373
0	0	1	0	0	0	0	280	Actinobacteria	Actinobacteria	Actinomycetales	Micrococcineae	Arthrobacter	1.000	Arthrobacter sulfureus (T); DSM 20167; X83409
0	0	0	0	0	0	1	286	Actinobacteria	Actinobacteria	Coriobacteriales	Coriobacterineae	Collinsella	0.589	Collinsella intestinalis; JCM 10643; AB558489
5	11	24	6	0	310	920	310	Actinobacteria	Actinobacteria	Coriobacteriales	Coriobacterineae	Olsenella	0.848	Olsenella uli (T); ATCC49627; AF292373
0	0	0	0	0	0	1	321	Actinobacteria	Actinobacteria	Coriobacteriales	Coriobacterineae	Olsenella	0.561	Olsenella sp. BS-3; GU045476
0	0	0	0	0	5	0	355	Actinobacteria	Actinobacteria	Coriobacteriales	Coriobacterineae	Asaccharobacter	0.773	Asaccharobacter celatus (T); do03; AB266102
0	0	0	0	0	0	1	391	Actinobacteria	Actinobacteria	Coriobacteriales	Coriobacterineae	Paraeggerthella	0.612	Paraeggerthella hongkongensis; HKU11; AY321959
0	0	0	0	0	0	1	395	Actinobacteria	Actinobacteria	Coriobacteriales	Coriobacterineae	Collinsella	0.727	Collinsella tanakaei; YIT 12064; AB490808
0	0	0	0	0	2	10	408	Actinobacteria	Actinobacteria	Coriobacteriales	Coriobacterineae	Olsenella	0.813	Olsenella uli (T); ATCC49627; AF292373
0	0	0	0	0	0	1	424	Actinobacteria	Actinobacteria	Coriobacteriales	Coriobacterineae	Olsenella	0.739	Olsenella uli (T); ATCC49627; AF292373
0	0	0	0	0	0	1	425	Actinobacteria	Actinobacteria	Coriobacteriales	Coriobacterineae	Olsenella	0.653	Olsenella uli (T); ATCC49627; AF292373
0	0	0	0	0	0	5	476	Actinobacteria	Actinobacteria	Coriobacteriales	Coriobacterineae	Olsenella	0.691	Olsenella uli (T); ATCC49627; AF292373
0	0	0	0	0	0	1	495	Actinobacteria	Actinobacteria	Coriobacteriales	Coriobacterineae	Olsenella	0.636	Olsenella uli (T); ATCC49627; AF292373
0	13	1	11	0	0	0	525	Actinobacteria	Actinobacteria	Bifidobacteriales	Bifidobacteriaceae	Gardnerella	0.772	Gardnerella vaginalis; NML 060420; EF194095
0	0	0	0	0	0	2	557	Actinobacteria	Actinobacteria	Coriobacteriales	Coriobacterineae	Olsenella	0.808	Olsenella uli (T); ATCC49627; AF292373
0	0	0	0	0	0	1	599	Actinobacteria	Actinobacteria	Coriobacteriales	Coriobacterineae	Slackia	0.813	Slackia equolifaciens (T); DZE; EU377663
0	0	0	0	0	0	1	652	Actinobacteria	Actinobacteria	Coriobacteriales	Coriobacterineae	Olsenella	0.647	Olsenella sp. BS-3; GU045476
0	0	0	0	0	0	1	655	Actinobacteria	Actinobacteria	Coriobacteriales	Coriobacterineae	Olsenella	0.685	Olsenella uli (T); ATCC49627; AF292373
0	0	0	0	0	1	0	685	Actinobacteria	Actinobacteria	Coriobacteriales	Coriobacterineae	Olsenella	0.725	Olsenella uli (T); ATCC49627; AF292373
0	0	0	0	0	1	0	778	Actinobacteria	Actinobacteria	Coriobacteriales	Coriobacterineae	Slackia	0.635	Slackia exigua (T); ATCC 700122; AF101240
2	3	14	13	0	43	82	813	Actinobacteria	Actinobacteria	Bifidobacteriales	Bifidobacteriaceae	Bifidobacterium	1.000	Bifidobacterium saeculare (T); DSM 6531; D89328
0	0	0	0	0	0	2	829	Actinobacteria	Actinobacteria	Bifidobacteriales	Bifidobacteriaceae	Bifidobacterium	0.482	Bifidobacterium pullorum (T); JCM 1214; D86196
0	0	3	0	0	1	2	859	Actinobacteria	Actinobacteria	Bifidobacteriales	Bifidobacteriaceae	Bifidobacterium	0.988	Bifidobacterium saeculare (T); DSM 6531; D89328
0	0	0	0	0	0	1	861	Actinobacteria	Actinobacteria	Bifidobacteriales	Bifidobacteriaceae	Bifidobacterium	0.780	Bifidobacterium sp. 65947; AF227870
0	0	0	0	0	0	1	866	Actinobacteria	Actinobacteria	Coriobacteriales	Coriobacterineae	Olsenella	0.550	Olsenella uli (T); ATCC49627; AF292373
0	0	3	0	0	0	0	869	Actinobacteria	Actinobacteria	Actinomycetales	Corynebacterineae	Rhodococcus	1.000	Rhodococcus erythropolis; DCL14; AJ131637
0	0	0	0	0	0	1	908	Actinobacteria	Actinobacteria	Coriobacteriales	Coriobacterineae	Olsenella	0.697	Olsenella uli; ATCC 49627; AY005814
0	0	0	0	0	0	3	980	Actinobacteria	Actinobacteria	Coriobacteriales	Coriobacterineae	Atopobium	0.869	Atopobium sp. F0209; EU592966
0	0	0	0	0	0	2	999	Actinobacteria	Actinobacteria	Coriobacteriales	Coriobacterineae	Collinsella	0.828	Collinsella tanakaei (T); YIT 12063; AB490807
0	0	2	0	0	31	62	1005	Actinobacteria	Actinobacteria	Coriobacteriales	Coriobacterineae	Collinsella	0.822	Collinsella stercoris; JCM 10641; AB558488
0	0	0	0	0	0	1	1014	Actinobacteria	Actinobacteria	Coriobacteriales	Coriobacterineae	Olsenella	0.852	Olsenella uli (T); ATCC49627; AF292373
9	3	4	4	2	1	1	1059	Actinobacteria	Actinobacteria	Coriobacteriales	Coriobacterineae	Gordonibacter	0.663	Gordonibacter pamelaeae; JCM 16334; AB566419
0	0	0	0	0	0	1	1067	Actinobacteria	Actinobacteria	Coriobacteriales	Coriobacterineae	Paraeggerthella	0.678	Paraeggerthella hongkongensis; HKU11; AY321959
0	0	0	0	0	0	1	1074	Actinobacteria	Actinobacteria	Coriobacteriales	Coriobacterineae	Olsenella	0.577	Olsenella uli (T); ATCC49627; AF292373
0	0	0	0	0	0	1	1153	Actinobacteria	Actinobacteria	Coriobacteriales	Coriobacterineae	Olsenella	0.780	Olsenella uli (T); ATCC49627; AF292373
0	0	0	0	0	0	4	1169	Actinobacteria	Actinobacteria	Coriobacteriales	Coriobacterineae	Olsenella	0.804	Olsenella uli DSM 7084; CP002106
0	2	3	0	0	0	0	1183	Actinobacteria	Actinobacteria	Actinomycetales	Micrococcineae	Candidatus	0.979	Candidatus Rhodoluna limnophila; MWH-VicMua1; AJ565417
0	0	0	0	0	0	1	1187	Actinobacteria	Actinobacteria	Coriobacteriales	Coriobacterineae	Olsenella	0.776	Olsenella uli (T); ATCC49627; AF292373
0	0	0	0	0	10	15	1192	Actinobacteria	Actinobacteria	Coriobacteriales	Coriobacterineae	Coriobacterium	0.771	Coriobacterium sp. 3WC8.1; AJ586811
0	0	0	0	0	2	3	1226	Actinobacteria	Actinobacteria	Coriobacteriales	Coriobacterineae	Collinsella	0.798	Collinsella aerofaciens; G118; AJ245919
0	0	0	0	0	1	0	1277	Actinobacteria	Actinobacteria	Bifidobacteriales	Bifidobacteriaceae	Bifidobacterium	0.782	Bifidobacterium saeculare (T); DSM 6531; D89328
0	0	0	0	0	0	1	1313	Actinobacteria	Actinobacteria	Coriobacteriales	Coriobacterineae	Olsenella	0.806	Olsenella uli (T); ATCC49627; AF292373
0	0	0	0	0	2	16	1378	Actinobacteria	Actinobacteria	Coriobacteriales	Coriobacterineae	Olsenella	0.704	Olsenella uli (T); ATCC49627; AF292373
0	0	1	0	0	0	0	1396	Actinobacteria	Actinobacteria	Actinomycetales	Pseudonocardineae	Pseudonocardia	0.961	Pseudonocardia sp. GB7; EF451805
0	0	0	0	0	0	3	1436	Actinobacteria	Actinobacteria	Coriobacteriales	Coriobacterineae	Olsenella	0.642	Olsenella uli (T); ATCC49627; AF292373
0	0	0	0	0	1	1	1439	Actinobacteria	Actinobacteria	Coriobacteriales	Coriobacterineae	Denitrobacterium	0.547	Denitrobacterium detoxificans; NPOH2; AF079505
0	0	0	0	0	12	11	1460	Actinobacteria	Actinobacteria	Coriobacteriales	Coriobacterineae	Adlercreutzia	0.788	Adlercreutzia equolifaciens (T); FJC-B9; AB306661
0	0	0	0	0	0	1	1480	Actinobacteria	Actinobacteria	Coriobacteriales	Coriobacterineae	Olsenella	0.602	Olsenella uli (T); ATCC49627; AF292373
0	0	0	0	0	0	1	1506	Actinobacteria	Actinobacteria	Coriobacteriales	Coriobacterineae	Collinsella	0.655	Collinsella aerofaciens; JCM 10188; AB616131
0	0	0	0	0	0	1	1509	Actinobacteria	Actinobacteria	Coriobacteriales	Coriobacterineae	Collinsella	0.628	Collinsella tanakaei (T); YIT 12063; AB490807
0	0	0	0	0	0	2	1525	Actinobacteria	Actinobacteria	Coriobacteriales	Coriobacterineae	Olsenella	0.660	Olsenella uli (T); ATCC49627; AF292373
0	0	0	0	0	2	2	1531	Actinobacteria	Actinobacteria	Coriobacteriales	Coriobacterineae	Coriobacterium	0.706	Coriobacterium sp. 3WC8.1; AJ586811
0	0	0	0	0	0	2	1551	Actinobacteria	Actinobacteria	Coriobacteriales	Coriobacterineae	Olsenella	0.731	Olsenella uli (T); ATCC49627; AF292373
0	0	0	0	0	0	1	1554	Actinobacteria	Actinobacteria	Coriobacteriales	Coriobacterineae	Enterorhabdus	0.558	Enterorhabdus caecimuris (T); B7; DQ789120
0	0	0	0	0	0	1	1584	Actinobacteria	Actinobacteria	Coriobacteriales	Coriobacterineae	Olsenella	0.637	Olsenella uli (T); ATCC49627; AF292373
0	0	0	0	0	1	4	1618	Actinobacteria	Actinobacteria	Coriobacteriales	Coriobacterineae	Olsenella	0.718	Olsenella sp. BS-3; GU045476
0	0	0	0	0	0	1	1636	Actinobacteria	Actinobacteria	Coriobacteriales	Coriobacterineae	Olsenella	0.619	Olsenella uli (T); ATCC49627; AF292373
0	0	0	0	0	3	1	1649	Actinobacteria	Actinobacteria	Coriobacteriales	Coriobacterineae	Slackia	0.635	Slackia exigua (T); ATCC 700122; AF101240
0	0	2	0	0	0	0	1658	Actinobacteria	Actinobacteria	Actinomycetales	Micrococcineae	actinobacterium	0.894	actinobacterium SCGC AAA041-O14; HQ663369
0	0	0	0	0	0	1	1659	Actinobacteria	Actinobacteria	Coriobacteriales	Coriobacterineae	Olsenella	0.629	Olsenella profusa (T); D315A-29; AF292374
0	0	0	0	0	0	1	1686	Actinobacteria	Actinobacteria	Coriobacteriales	Coriobacterineae	Coriobacterium	0.557	Coriobacterium sp. 3WC8.1; AJ586811
0	0	0	0	0	0	1	1801	Actinobacteria	Actinobacteria	Coriobacteriales	Coriobacterineae	Collinsella	0.657	Collinsella stercoris; JCM 10641; AB558488
0	0	0	0	0	1	0	1812	Actinobacteria	Actinobacteria	Coriobacteriales	Coriobacterineae	Enterorhabdus	0.676	Enterorhabdus mucosicola (T); type strain: Mt1B8; AM747811
2	6	0	0	0	0	0	1833	Actinobacteria	Actinobacteria	Bifidobacteriales	Bifidobacteriaceae	Aeriscardovia	1.000	Aeriscardovia aeriphila; T4; AY174104
0	0	0	0	0	0	1	1846	Actinobacteria	Actinobacteria	Coriobacteriales	Coriobacterineae	Denitrobacterium	0.577	Denitrobacterium detoxificans; NPOH2; AF079505
0	0	2	0	0	0	0	1905	Actinobacteria	Actinobacteria	Actinomycetales	Pseudonocardineae	Pseudonocardia	0.991	Pseudonocardia tetrahydrofuranoxydans (T); type strain: K1; AJ249200
3	7	1	3	0	0	0	1957	Actinobacteria	Actinobacteria	Coriobacteriales	Coriobacterineae	Atopobium	0.979	Atopobium sp. BS2; HQ616367
0	0	0	0	0	0	1	1962	Actinobacteria	Actinobacteria	Coriobacteriales	Coriobacterineae	Slackia	0.684	Slackia equolifaciens (T); DZE; EU377663
0	1	0	0	0	0	0	1999	Actinobacteria	Actinobacteria	Actinomycetales	Micrococcineae	Rothia	0.985	Rothia amarae (T); J18; AS 4.1721; JCM 11375; AY043359
0	0	0	0	0	0	2	2001	Actinobacteria	Actinobacteria	Coriobacteriales	Coriobacterineae	Coriobacterium	0.775	Coriobacterium sp. 3WC8.1; AJ586811
0	2	0	0	0	0	0	2032	Actinobacteria	Actinobacteria	Actinomycetales	Corynebacterineae	Corynebacterium	0.951	Corynebacterium casei; 1MA; DQ361013
0	0	0	0	0	0	1	2035	Actinobacteria	Actinobacteria	Coriobacteriales	Coriobacterineae	Olsenella	0.597	Olsenella uli (T); ATCC49627; AF292373
0	0	0	0	0	0	3	2045	Actinobacteria	Actinobacteria	Coriobacteriales	Coriobacterineae	Paraeggerthella	0.799	Paraeggerthella hongkongensis; HKU11; AY321959
2	0	0	0	0	0	0	2077	Actinobacteria	Actinobacteria	Coriobacteriales	Coriobacterineae	Gordonibacter	0.711	Gordonibacter pamelaeae; JCM 16334; AB566419
0	0	0	0	0	0	1	2096	Actinobacteria	Actinobacteria	Bifidobacteriales	Bifidobacteriaceae	Bifidobacterium	0.607	Bifidobacterium saeculare (T); DSM 6531; D89328
0	0	0	0	0	2	1	2113	Actinobacteria	Actinobacteria	Coriobacteriales	Coriobacterineae	Collinsella	0.625	Collinsella intestinalis; JCM 10643; AB558489
0	0	0	0	0	0	1	2138	Actinobacteria	Actinobacteria	Coriobacteriales	Coriobacterineae	Collinsella	0.717	Collinsella aerofaciens; JCM 10188; AB616131
1	20	1	6	0	0	0	2178	Actinobacteria	Actinobacteria	Actinomycetales	Corynebacterineae	Corynebacterium	0.869	Corynebacterium aquilae (T); type strain: CECT 5993; AJ496733
1	0	0	2	0	0	0	2179	Actinobacteria	Actinobacteria	Actinomycetales	Actinomycineae	Actinomyces	0.934	Actinomyces urogenitalis (T); AJ243791
0	0	0	0	0	0	1	2201	Actinobacteria	Actinobacteria	Coriobacteriales	Coriobacterineae	Slackia	0.532	Slackia exigua (T); ATCC 700122; AF101240
0	0	0	0	0	0	1	2212	Actinobacteria	Actinobacteria	Coriobacteriales	Coriobacterineae	Coriobacterium	0.758	Coriobacterium sp. Dys2; FJ554836
0	0	0	0	0	0	1	2216	Actinobacteria	Actinobacteria	Coriobacteriales	Coriobacterineae	Olsenella	0.589	Olsenella sp. F0206; EU592965
0	0	1	0	0	0	0	2236	Actinobacteria	Actinobacteria	Actinomycetales	Actinomycineae	Actinomyces	1.000	Actinomyces genomosp. C2; C3M24; AY278611
0	0	0	0	0	0	1	2256	Actinobacteria	Actinobacteria	Coriobacteriales	Coriobacterineae	Olsenella	0.530	Olsenella sp. F0206; EU592965
0	0	0	0	0	1	0	2259	Actinobacteria	Actinobacteria	Coriobacteriales	Coriobacterineae	Collinsella	0.697	Collinsella stercoris; JCM 10641; AB558488
20	27	1	27	2	1	1	2274	Actinobacteria	Actinobacteria	Bifidobacteriales	Bifidobacteriaceae	Aeriscardovia	1.000	Aeriscardovia aeriphila; T4; AY174104
0	0	0	0	0	0	1	2310	Actinobacteria	Actinobacteria	Coriobacteriales	Coriobacterineae	Collinsella	0.614	Collinsella tanakaei (T); YIT 12063; AB490807
1	1	2	5	0	0	0	2322	Actinobacteria	Actinobacteria	Actinomycetales	Actinomycineae	Actinomyces	0.934	Actinomyces urogenitalis (T); AJ243791
0	0	0	0	0	1	7	2361	Actinobacteria	Actinobacteria	Coriobacteriales	Coriobacterineae	Coriobacteriaceae	0.642	Coriobacteriaceae bacterium NR06; GQ456228
0	0	0	0	0	0	1	2363	Actinobacteria	Actinobacteria	Coriobacteriales	Coriobacterineae	Enterorhabdus	0.612	Enterorhabdus caecimuris (T); B7; DQ789120
0	0	0	0	0	0	1	2411	Actinobacteria	Actinobacteria	Coriobacteriales	Coriobacterineae	Olsenella	0.640	Olsenella uli (T); ATCC49627; AF292373
0	0	0	0	0	0	1	2418	Actinobacteria	Actinobacteria	Coriobacteriales	Coriobacterineae	Paraeggerthella	0.678	Paraeggerthella hongkongensis; HKU11; AY321959
6	2	2	0	0	0	0	2440	Actinobacteria	Actinobacteria	Actinomycetales	Micrococcineae	Rothia	1.000	Rothia nasimurium (T); CCUG 35957; AJ131121
0	1	0	2	0	0	0	2453	Actinobacteria	Actinobacteria	Bifidobacteriales	Bifidobacteriaceae	Gardnerella	0.716	Gardnerella vaginalis; NML 060420; EF194095
0	0	0	0	0	0	1	2454	Actinobacteria	Actinobacteria	Coriobacteriales	Coriobacterineae	Collinsella	0.573	Collinsella tanakaei (T); YIT 12063; AB490807
0	0	0	0	0	0	1	2464	Actinobacteria	Actinobacteria	Coriobacteriales	Coriobacterineae	Slackia	0.560	Slackia piriformis (T); YIT 12062; AB490806
0	0	0	0	0	0	1	2480	Actinobacteria	Actinobacteria	Coriobacteriales	Coriobacterineae	Olsenella	0.608	Olsenella uli (T); ATCC49627; AF292373
0	0	0	0	0	0	1	2487	Actinobacteria	Actinobacteria	Bifidobacteriales	Bifidobacteriaceae	Bifidobacterium	0.782	Bifidobacterium pullorum (T); JCM 1214; D86196
0	1	0	0	0	0	0	2525	Actinobacteria	Actinobacteria	Coriobacteriales	Coriobacterineae	Atopobium	0.779	Atopobium rimae; WWP_SS10_G12; GU425926
0	0	0	0	0	0	2	2533	Actinobacteria	Actinobacteria	Coriobacteriales	Coriobacterineae	Collinsella	0.749	Collinsella tanakaei; YIT 12064; AB490808
0	0	0	0	0	1	0	2621	Actinobacteria	Actinobacteria	Coriobacteriales	Coriobacterineae	Slackia	0.920	Slackia equolifaciens (T); DZE; EU377663
0	0	1	1	0	17	15	2626	Actinobacteria	Actinobacteria	Coriobacteriales	Coriobacterineae	Eggerthella	0.550	Eggerthella sp. YY7918; AB379693
0	0	0	0	0	0	1	2635	Actinobacteria	Actinobacteria	Coriobacteriales	Coriobacterineae	Atopobium	0.594	Atopobium rimae; X67149
0	0	0	0	0	0	1	2643	Actinobacteria	Actinobacteria	Coriobacteriales	Coriobacterineae	Gordonibacter	0.429	Gordonibacter pamelaeae (T); type strain: 7-10-1-b; AM886059
0	0	0	0	0	1	4	2645	Actinobacteria	Actinobacteria	Coriobacteriales	Coriobacterineae	Collinsella	0.810	Collinsella stercoris; JCM 10641; AB558488
0	0	0	0	0	0	1	2708	Actinobacteria	Actinobacteria	Coriobacteriales	Coriobacterineae	Atopobium	0.832	Atopobium sp. F0209; EU592966
0	0	0	0	0	0	1	2709	Actinobacteria	Actinobacteria	Coriobacteriales	Coriobacterineae	Olsenella	0.724	Olsenella uli (T); ATCC49627; AF292373
0	0	0	0	0	0	1	2740	Actinobacteria	Actinobacteria	Coriobacteriales	Coriobacterineae	Olsenella	0.647	Olsenella uli DSM 7084; CP002106
3	4	0	1	0	0	0	2764	Actinobacteria	Actinobacteria	Actinomycetales	Corynebacterineae	Corynebacterium	0.928	Corynebacterium aquilae (T); type strain: CECT 5993; AJ496733
0	0	0	0	0	0	1	2809	Actinobacteria	Actinobacteria	Coriobacteriales	Coriobacterineae	Olsenella	0.454	Olsenella profusa (T); D315A-29; AF292374
0	0	0	0	0	0	4	2819	Actinobacteria	Actinobacteria	Coriobacteriales	Coriobacterineae	Olsenella	0.571	Olsenella uli (T); ATCC49627; AF292373
0	0	0	0	0	0	1	2836	Actinobacteria	Actinobacteria	Coriobacteriales	Coriobacterineae	Olsenella	0.749	Olsenella uli (T); ATCC49627; AF292373
0	0	1	0	0	4	8	2842	Actinobacteria	Actinobacteria	Coriobacteriales	Coriobacterineae	Slackia	0.979	Slackia equolifaciens (T); DZE; EU377663
0	0	0	0	0	0	1	2846	Actinobacteria	Actinobacteria	Bifidobacteriales	Bifidobacteriaceae	Bifidobacterium	0.812	Bifidobacterium saeculare (T); DSM 6531; D89328
0	0	1	0	0	0	0	2869	Actinobacteria	Actinobacteria	Actinomycetales	Corynebacterineae	Williamsia	0.967	Williamsia muralis (T); MA140-96T; Y17384
0	0	0	0	0	4	3	2909	Actinobacteria	Actinobacteria	Coriobacteriales	Coriobacterineae	Collinsella	0.788	Collinsella tanakaei; YIT 12064; AB490808
0	0	0	0	0	0	2	2961	Actinobacteria	Actinobacteria	Coriobacteriales	Coriobacterineae	Collinsella	0.873	Collinsella tanakaei (T); YIT 12063; AB490807
0	0	0	0	0	6	9	2986	Actinobacteria	Actinobacteria	Coriobacteriales	Coriobacterineae	Olsenella	0.833	Olsenella uli (T); ATCC49627; AF292373
0	0	0	0	0	0	1	2994	Actinobacteria	Actinobacteria	Coriobacteriales	Coriobacterineae	Olsenella	0.644	Olsenella uli (T); ATCC49627; AF292373
0	0	0	0	0	0	1	3005	Actinobacteria	Actinobacteria	Coriobacteriales	Coriobacterineae	Collinsella	0.832	Collinsella tanakaei; JCM 16071; AB601001
0	0	0	0	0	0	1	3070	Actinobacteria	Actinobacteria	Coriobacteriales	Coriobacterineae	Collinsella	0.708	Collinsella aerofaciens; JCM 10188; AB616131
0	0	0	0	0	1	6	3075	Actinobacteria	Actinobacteria	Coriobacteriales	Coriobacterineae	Enterorhabdus	0.624	Enterorhabdus caecimuris (T); B7; DQ789120
0	0	0	0	0	0	2	3089	Actinobacteria	Actinobacteria	Coriobacteriales	Coriobacterineae	Olsenella	0.595	Olsenella uli (T); ATCC49627; AF292373
0	0	0	0	0	0	1	3159	Actinobacteria	Actinobacteria	Coriobacteriales	Coriobacterineae	Olsenella	0.593	Olsenella uli (T); ATCC49627; AF292373
0	1	0	1	0	20	57	3177	Actinobacteria	Actinobacteria	Coriobacteriales	Coriobacterineae	Olsenella	0.862	Olsenella uli (T); ATCC49627; AF292373
0	0	0	0	0	0	1	3186	Actinobacteria	Actinobacteria	Coriobacteriales	Coriobacterineae	Collinsella	0.792	Collinsella aerofaciens; G118; AJ245919
0	0	0	0	0	0	1	3187	Actinobacteria	Actinobacteria	Coriobacteriales	Coriobacterineae	Collinsella	0.636	Collinsella intestinalis; JCM 10643; AB558489
0	0	0	0	0	0	1	3191	Actinobacteria	Actinobacteria	Coriobacteriales	Coriobacterineae	Collinsella	0.695	Collinsella tanakaei (T); YIT 12063; AB490807
0	0	0	0	0	0	1	13	Bacteroidetes	Bacteroidia	Bacteroidales	Bacteroidaceae	Bacteroides	0.633	Bacteroides uniformis; JCM5828; 3; EU136680
0	0	0	0	0	3	0	25	Bacteroidetes	Bacteroidia	Bacteroidales	unclassified_"Bacteroidales"		0.571	Bacteroidales genomosp. P1; P4PB_6; AY341819
0	0	0	0	0	0	1	40	Bacteroidetes	Bacteroidia	Bacteroidales	Bacteroidaceae	Bacteroides	0.644	Bacteroides salanitronis DSM 18170; CP002530
0	0	0	0	0	0	1	44	Bacteroidetes	unclassified_"Bacteroidetes"				0.506	Eubacterium sp. F1; EU281854
0	0	0	0	0	0	1	49	Bacteroidetes	Bacteroidia	Bacteroidales	Bacteroidaceae	Bacteroides	0.640	Bacteroides helcogenes; JCM6297; 15; EU136692
0	0	0	0	0	1	0	52	Bacteroidetes	Bacteroidia	Bacteroidales	Porphyromonadaceae	Barnesiella	0.445	Barnesiella intestinihominis (T); YIT 11860; AB370251
0	0	1	1	0	6	14	74	Bacteroidetes	Bacteroidia	Bacteroidales	Prevotellaceae	Prevotella	0.606	Prevotella sp. B31FD; AY005061
0	0	0	0	0	0	1	83	Bacteroidetes	Bacteroidia	Bacteroidales	Rikenellaceae	Alistipes	0.618	Alistipes sp. NML05A004; EU189022
0	0	0	0	0	0	1	89	Bacteroidetes	Bacteroidia	Bacteroidales	Bacteroidaceae	Bacteroides	0.565	Bacteroides salanitronis DSM 18170; CP002530
0	0	0	0	0	1	0	96	Bacteroidetes	Bacteroidia	Bacteroidales	Bacteroidaceae	Bacteroides	0.745	Bacteroides salanitronis DSM 18170; CP002530
0	0	0	0	0	1	0	98	Bacteroidetes	Bacteroidia	Bacteroidales	Rikenellaceae	Alistipes	0.431	Bacteroides sp. Smarlab 3302398; AY538696
0	0	0	0	0	1	0	102	Bacteroidetes	unclassified_"Bacteroidetes"				0.486	Eubacterium sp. F1; EU281854
0	0	0	0	0	0	1	106	Bacteroidetes	Bacteroidia	Bacteroidales	Bacteroidaceae	Bacteroides	0.802	Bacteroides plebeius; M122; AB200220
0	0	8	6	0	115	52	110	Bacteroidetes	Bacteroidia	Bacteroidales	Porphyromonadaceae	unclassified_"Porphyromonadaceae"	0.635	Candidatus Vestibaculum illigatum; AY540335
0	0	2	1	0	14	11	118	Bacteroidetes	Bacteroidia	Bacteroidales	Porphyromonadaceae	Barnesiella	0.954	Barnesiella viscericola (T); JCM 13660; C46; AB267809
0	0	0	0	0	0	1	121	Bacteroidetes	Bacteroidia	Bacteroidales	Porphyromonadaceae	Barnesiella	0.759	Barnesiella viscericola (T); JCM 13660; C46; AB267809
0	0	0	0	0	0	1	124	Bacteroidetes	Bacteroidia	Bacteroidales	Bacteroidaceae	Bacteroides	0.583	Bacteroides salanitronis (T); JCM 13657; BL78; AB253731
0	0	1	0	0	253	166	126	Bacteroidetes	Bacteroidia	Bacteroidales	unclassified_"Bacteroidales"		0.479	Bacteroidetes bacterium PPf50E2; AY548787
0	0	1	0	0	1	1	141	Bacteroidetes	Bacteroidia	Bacteroidales	unclassified_"Bacteroidales"		0.597	Bacteroidales genomosp. P1; P4PB_6; AY341819
0	0	0	0	0	1	0	148	Bacteroidetes	Sphingobacteria	Sphingobacteriales	Chitinophagaceae	Chitinophaga	0.426	Chitinophaga ginsengisegetis (T); Gsoil 040; AB264798
0	0	0	0	0	0	1	150	Bacteroidetes	Bacteroidia	Bacteroidales	Porphyromonadaceae	Parabacteroides	0.540	Parabacteroides distasonis; JCM5825; EU136681
0	0	0	0	0	0	1	153	Bacteroidetes	Bacteroidia	Bacteroidales	Bacteroidaceae	Bacteroides	0.651	Bacteroides barnesiae (T); JCM 13652; BL2; AB253726
0	0	0	0	0	13	1	158	Bacteroidetes	Bacteroidia	Bacteroidales	Rikenellaceae	Alistipes	0.813	Bacteroidetes bacterium Eg28; FJ611795
0	0	0	0	0	1	0	167	Bacteroidetes	Bacteroidia	Bacteroidales	Bacteroidaceae	Bacteroides	0.401	Bacteroides vulgatus; BCRC12903; EU136687
0	0	0	0	0	0	1	172	Bacteroidetes	Bacteroidia	Bacteroidales	Bacteroidaceae	Bacteroides	0.637	Bacteroides helcogenes; JCM6297; 15; EU136692
0	0	0	0	0	1	0	188	Bacteroidetes	unclassified_"Bacteroidetes"				0.588	Bacteroidetes bacterium oral taxon 365; WWP_SS3_G15; GU410828
0	0	0	2	0	0	0	190	Bacteroidetes	Bacteroidia	Bacteroidales	Porphyromonadaceae	Barnesiella	0.495	Barnesiella intestinihominis (T); YIT 11860; AB370251
0	0	0	0	0	1	0	194	Bacteroidetes	Bacteroidia	Bacteroidales	Bacteroidaceae	Bacteroides	0.634	Bacteroides uniformis; JCM5828; 3; EU136680
0	0	7	4	0	77	50	204	Bacteroidetes	Bacteroidia	Bacteroidales	Prevotellaceae	Prevotella	0.666	Prevotella baroniae; LBN 427; FJ940875
0	0	0	0	0	0	1	208	Bacteroidetes	Bacteroidia	Bacteroidales	Porphyromonadaceae	unclassified_"Porphyromonadaceae"	0.527	Porphyromonadaceae bacterium C941; JF803519
0	0	0	0	0	0	1	219	Bacteroidetes	Bacteroidia	Bacteroidales	Bacteroidaceae	Bacteroides	0.615	Bacteroides helcogenes; JCM 6297; AB510702
0	0	0	0	0	0	1	220	Bacteroidetes	unclassified_"Bacteroidetes"				0.498	Bacteroidetes bacterium oral taxon 365; WWP_SS4_G09; GU410821
0	0	0	0	0	1	0	225	Bacteroidetes	Bacteroidia	Bacteroidales	Porphyromonadaceae	Parabacteroides	0.489	Parabacteroides goldsteinii; JCM13446; 14; EU136697
0	0	0	0	0	0	2	226	Bacteroidetes	Bacteroidia	Bacteroidales	Bacteroidaceae	Bacteroides	0.834	Bacteroides plebeius (T); M12; AB200217
0	0	0	0	0	0	1	230	Bacteroidetes	Bacteroidia	Bacteroidales	Porphyromonadaceae	Odoribacter	0.548	Odoribacter splanchnicus DSM 20712; CP002544
0	0	0	0	0	0	1	234	Bacteroidetes	Bacteroidia	Bacteroidales	Bacteroidaceae	Bacteroides	0.586	Bacteroides coprophilus; CB40 (= JCM 13816); AB064919
0	0	0	0	0	0	1	237	Bacteroidetes	Bacteroidia	Bacteroidales	Bacteroidaceae	Bacteroides	0.526	Bacteroides coprosuis (T); PC139; AF319778
0	0	0	0	0	0	1	241	Bacteroidetes	Bacteroidia	Bacteroidales	Porphyromonadaceae	unclassified_"Porphyromonadaceae"	0.558	Porphyromonadaceae bacterium C941; JF803519
0	0	0	0	0	0	1	252	Bacteroidetes	Bacteroidia	Bacteroidales	Bacteroidaceae	Bacteroides	0.748	Bacteroides salanitronis DSM 18170; CP002530
0	0	0	0	0	1	0	256	Bacteroidetes	Bacteroidia	Bacteroidales	Bacteroidaceae	Bacteroides	0.834	Bacteroides plebeius (T); M12; AB200217
0	0	0	0	0	1	0	269	Bacteroidetes	Bacteroidia	Bacteroidales	Porphyromonadaceae	unclassified_"Porphyromonadaceae"	0.648	Candidatus Vestibaculum illigatum; AY540335
0	1	5	4	0	75	87	287	Bacteroidetes	Bacteroidia	Bacteroidales	Bacteroidaceae	Bacteroides	0.759	Bacteroides uniformis; 23-18; AB247142
0	0	0	0	0	1	0	291	Bacteroidetes	unclassified_"Bacteroidetes"				0.550	Bacteroidetes bacterium oral taxon 365; WWP_SS4_G09; GU410821
0	0	0	0	0	0	1	300	Bacteroidetes	unclassified_"Bacteroidetes"				0.608	Eubacterium sp. F1; EU281854
0	0	2	0	0	49	11	301	Bacteroidetes	unclassified_"Bacteroidetes"				0.506	Eubacterium sp. F1; EU281854
0	0	0	0	0	0	1	313	Bacteroidetes	unclassified_"Bacteroidetes"				0.526	Bacteroidetes bacterium oral taxon 365; WWP_SS3_G12; GU410827
0	0	2	0	0	4	2	316	Bacteroidetes	Bacteroidia	Bacteroidales	Bacteroidaceae	Bacteroides	1.000	Bacteroides salanitronis DSM 18170; CP002530
0	0	0	0	0	1	0	325	Bacteroidetes	Bacteroidia	Bacteroidales	Bacteroidaceae	Bacteroides	0.581	Bacteroides uniformis; JCM5828; 3; EU136680
0	0	5	4	0	267	71	340	Bacteroidetes	Bacteroidia	Bacteroidales	Porphyromonadaceae	Barnesiella	0.474	Barnesiella intestinihominis (T); YIT 11860; AB370251
0	0	0	0	0	0	1	341	Bacteroidetes	Bacteroidia	Bacteroidales	Porphyromonadaceae	Barnesiella	0.793	Barnesiella viscericola (T); JCM 13660; C46; AB267809
0	0	0	0	0	0	1	343	Bacteroidetes	unclassified_"Bacteroidetes"				0.590	Bacteroidetes bacterium oral taxon 365; WWP_SS3_G15; GU410828
0	0	0	0	0	11	6	345	Bacteroidetes	Bacteroidia	Bacteroidales	Prevotellaceae	Prevotella	0.692	Prevotella buccae; JCM 12245; AB547675
1	1	10	0	0	82	54	361	Bacteroidetes	Bacteroidia	Bacteroidales	Bacteroidaceae	Bacteroides	0.739	Bacteroides salanitronis DSM 18170; CP002530
0	0	0	0	0	0	1	364	Bacteroidetes	Bacteroidia	Bacteroidales	Porphyromonadaceae	Petrimonas	0.427	Bacteroides sp.; sp4; AB003389
0	0	0	0	0	1	0	373	Bacteroidetes	unclassified_"Bacteroidetes"				0.537	Bacteroidetes bacterium oral taxon 365; WWP_SS3_G12; GU410827
0	0	0	0	0	1	0	376	Bacteroidetes	Bacteroidia	Bacteroidales	Bacteroidaceae	Bacteroides	0.717	Bacteroides helcogenes; JCM6297; 15; EU136692
0	0	0	0	0	4	0	380	Bacteroidetes	Bacteroidia	Bacteroidales	Porphyromonadaceae	Parabacteroides	0.639	Parabacteroides merdae; JCM9497; 18; EU136685
0	0	0	0	0	0	1	392	Bacteroidetes	Bacteroidia	Bacteroidales	Bacteroidaceae	Bacteroides	0.615	Bacteroides coprocola; JCM12979; EU136688
0	0	0	0	0	0	2	393	Bacteroidetes	Bacteroidia	Bacteroidales	Bacteroidaceae	Bacteroides	0.534	Bacteroides salanitronis DSM 18170; CP002530
0	0	0	0	0	0	1	409	Bacteroidetes	Bacteroidia	Bacteroidales	Porphyromonadaceae	Barnesiella	0.503	Gram-negative bacterium cL10-2b-4; AY239469
0	0	0	0	0	0	1	413	Bacteroidetes	Bacteroidia	Bacteroidales	Porphyromonadaceae	Parabacteroides	0.522	Porphyromonadaceae bacterium DJF_B175; EU728718
0	0	0	0	0	0	1	426	Bacteroidetes	Bacteroidia	Bacteroidales	Bacteroidaceae	Bacteroides	0.637	Bacteroides salanitronis DSM 18170; CP002530
0	0	0	0	0	1	0	429	Bacteroidetes	Bacteroidia	Bacteroidales	Bacteroidaceae	Bacteroides	0.617	Bacteroides vulgatus; BCRC12903; EU136687
0	0	0	0	0	0	1	431	Bacteroidetes	Bacteroidia	Bacteroidales	Bacteroidaceae	Bacteroides	0.617	Bacteroides uniformis; JCM5828; 3; EU136680
0	0	0	0	0	1	0	434	Bacteroidetes	unclassified_"Bacteroidetes"				0.540	Bacteroidetes bacterium oral taxon 365; WWP_SS3_G12; GU410827
0	0	0	0	0	0	2	438	Bacteroidetes	unclassified_"Bacteroidetes"				0.556	Bacteroidetes bacterium oral taxon 365; WWP_SS4_G09; GU410821
0	0	0	0	0	1	0	442	Bacteroidetes	Bacteroidia	Bacteroidales	Porphyromonadaceae	Barnesiella	0.606	Barnesiella viscericola (T); JCM 13660; C46; AB267809
0	0	0	0	0	2	0	450	Bacteroidetes	unclassified_"Bacteroidetes"				0.491	Eubacterium sp. F1; EU281854
0	0	0	0	0	0	2	465	Bacteroidetes	Bacteroidia	Bacteroidales	Bacteroidaceae	Bacteroides	0.693	Bacteroides helcogenes; JCM6297; 15; EU136692
0	0	0	0	0	0	3	469	Bacteroidetes	Bacteroidia	Bacteroidales	Bacteroidaceae	Bacteroides	0.651	Bacteroides helcogenes P 36-108; CP002352
0	1	1	0	0	24	13	471	Bacteroidetes	Bacteroidia	Bacteroidales	Bacteroidaceae	Bacteroides	0.679	Bacteroides barnesiae (T); JCM 13652; BL2; AB253726
0	0	0	0	0	0	2	479	Bacteroidetes	Bacteroidia	Bacteroidales	Rikenellaceae	Alistipes	0.611	Alistipes sp. NML05A004; EU189022
0	0	0	0	0	0	1	483	Bacteroidetes	Sphingobacteria	Sphingobacteriales	Sphingobacteriaceae	Parapedobacter	0.425	Parapedobacter soli (T); DCY14; EF151805
0	0	0	0	0	0	1	489	Bacteroidetes	unclassified_"Bacteroidetes"				0.528	Bacteroidetes bacterium oral taxon 365; WWP_SS3_G15; GU410828
0	0	0	0	0	1	0	491	Bacteroidetes	Bacteroidia	Bacteroidales	Rikenellaceae	Alistipes	0.617	Bacteroides sp. Smarlab 3302398; AY538696
0	0	0	0	0	0	1	505	Bacteroidetes	Bacteroidia	Bacteroidales	Bacteroidaceae	Bacteroides	0.582	Bacteroides salanitronis DSM 18170; CP002530
0	0	0	0	0	0	1	512	Bacteroidetes	Bacteroidia	Bacteroidales	Porphyromonadaceae	Parabacteroides	0.450	Parabacteroides distasonis; JCM5825; EU136681
0	0	0	0	0	0	2	519	Bacteroidetes	unclassified_"Bacteroidetes"				0.523	Bacteroidetes bacterium oral taxon 365; WWP_SS4_G09; GU410821
0	0	4	0	0	20	14	538	Bacteroidetes	Bacteroidia	Bacteroidales	Rikenellaceae	Alistipes	0.881	Bacteroides sp. Smarlab 3302398; AY538696
0	0	0	0	0	0	1	539	Bacteroidetes	Bacteroidia	Bacteroidales	Bacteroidaceae	Bacteroides	0.677	Bacteroides salanitronis DSM 18170; CP002530
2	1	15	4	0	0	0	542	Bacteroidetes	Bacteroidia	Bacteroidales	Bacteroidaceae	Bacteroides	0.964	Bacteroides barnesiae (T); JCM 13652; BL2; AB253726
0	0	0	0	0	0	1	545	Bacteroidetes	Bacteroidia	Bacteroidales	Bacteroidaceae	Bacteroides	0.555	Bacteroides sp. DJF_B097; EU728710
0	0	0	0	0	0	1	547	Bacteroidetes	Bacteroidia	Bacteroidales	Porphyromonadaceae	unclassified_"Porphyromonadaceae"	0.439	Porphyromonadaceae bacterium C941; JF803519
0	0	0	0	0	1	2	549	Bacteroidetes	Bacteroidia	Bacteroidales	Prevotellaceae	Prevotella	0.714	Prevotella baroniae; JCM 13447; AB547671
0	0	0	0	0	0	1	561	Bacteroidetes	Bacteroidia	Bacteroidales	Rikenellaceae	Alistipes	0.686	Alistipes putredinis; JCM 16772; AB554232
0	0	0	0	0	6	7	572	Bacteroidetes	Bacteroidia	Bacteroidales	Porphyromonadaceae	unclassified_"Porphyromonadaceae"	0.451	Porphyromonadaceae bacterium C941; JF803519
0	1	5	1	0	55	44	575	Bacteroidetes	Bacteroidia	Bacteroidales	Porphyromonadaceae	unclassified_"Porphyromonadaceae"	0.553	Porphyromonadaceae bacterium C941; JF803519
0	0	0	0	0	0	1	608	Bacteroidetes	Bacteroidia	Bacteroidales	Bacteroidaceae	Bacteroides	0.581	Bacteroides salanitronis DSM 18170; CP002530
0	0	0	0	0	1	0	623	Bacteroidetes	Bacteroidia	Bacteroidales	Bacteroidaceae	Bacteroides	0.521	Bacteroides coprosuis (T); PC139; AF319778
0	0	0	0	0	1	0	632	Bacteroidetes	Bacteroidia	Bacteroidales	Porphyromonadaceae	Barnesiella	0.462	Barnesiella intestinihominis (T); YIT 11860; AB370251
0	0	0	0	0	0	1	633	Bacteroidetes	Bacteroidia	Bacteroidales	Bacteroidaceae	Bacteroides	0.787	Bacteroides plebeius (T); M12; AB200217
0	0	0	0	0	1	0	644	Bacteroidetes	Bacteroidia	Bacteroidales	Prevotellaceae	Paraprevotella	0.517	Paraprevotella clara (T); YIT 11840 (= JCM 14859, = DSM 19731); AB331896
0	0	0	0	0	1	0	647	Bacteroidetes	Bacteroidia	Bacteroidales	Porphyromonadaceae	Barnesiella	0.465	Barnesiella intestinihominis (T); YIT 11860; AB370251
0	0	0	0	0	0	1	660	Bacteroidetes	Bacteroidia	Bacteroidales	Bacteroidaceae	Bacteroides	0.545	Bacteroides coprophilus; CB40 (= JCM 13816); AB064919
1	1	7	3	0	4	8	664	Bacteroidetes	Bacteroidia	Bacteroidales	Bacteroidaceae	Bacteroides	0.768	bacterium 'New Zealand B'; AY721625
0	0	0	0	0	0	1	668	Bacteroidetes	Bacteroidia	Bacteroidales	Porphyromonadaceae	Parabacteroides	0.582	Parabacteroides merdae; JCM9497; 18; EU136685
0	0	0	1	0	0	0	670	Bacteroidetes	Bacteroidia	Bacteroidales	Bacteroidaceae	Bacteroides	0.727	Bacteroides clarus; JCM 16067; AB547638
0	0	0	0	0	0	1	674	Bacteroidetes	Bacteroidia	Bacteroidales	Bacteroidaceae	Bacteroides	0.506	Bacteroides salanitronis (T); JCM 13657; BL78; AB253731
0	0	0	0	0	0	2	686	Bacteroidetes	Bacteroidia	Bacteroidales	Bacteroidaceae	Bacteroides	0.694	Bacteroides helcogenes; JCM 6297; AB510702
0	0	0	0	0	0	1	688	Bacteroidetes	Bacteroidia	Bacteroidales	Bacteroidaceae	Bacteroides	0.763	Bacteroides salanitronis (T); JCM 13657; BL78; AB253731
0	0	0	0	0	1	1	692	Bacteroidetes	Bacteroidia	Bacteroidales	Rikenellaceae	Alistipes	0.841	Alistipes finegoldii; ANH 2437; AJ518874
0	0	0	0	0	0	1	694	Bacteroidetes	Bacteroidia	Bacteroidales	Porphyromonadaceae	unclassified_"Porphyromonadaceae"	0.573	Candidatus Vestibaculum illigatum; AY540335
0	0	0	0	0	0	1	695	Bacteroidetes	Bacteroidia	Bacteroidales	Rikenellaceae	Alistipes	0.609	Alistipes shahii (T); WAL 8301; AY974072
0	0	1	0	0	19	6	700	Bacteroidetes	Bacteroidia	Bacteroidales	Porphyromonadaceae	Butyricimonas	0.505	Butyricimonas virosa (T); JCM 15149; MT12; AB443949
0	0	0	0	0	0	1	706	Bacteroidetes	unclassified_"Bacteroidetes"				0.550	Eubacterium sp. F1; EU281854
0	0	2	0	0	2	0	722	Bacteroidetes	unclassified_"Bacteroidetes"				0.567	Bacteroidetes bacterium oral taxon 365; WWP_SS3_G15; GU410828
0	0	0	0	0	0	1	724	Bacteroidetes	Bacteroidia	Bacteroidales	Porphyromonadaceae	Barnesiella	0.489	Gram-negative bacterium cL10-2b-4; AY239469
0	0	0	0	0	0	1	726	Bacteroidetes	Bacteroidia	Bacteroidales	Bacteroidaceae	Bacteroides	0.568	Bacteroides coprophilus; CB40 (= JCM 13816); AB064919
0	0	0	0	0	0	1	730	Bacteroidetes	Bacteroidia	Bacteroidales	unclassified_"Bacteroidales"		0.511	rumen bacterium R-23; AB239488
0	0	0	0	0	0	1	731	Bacteroidetes	Bacteroidia	Bacteroidales	Bacteroidaceae	Bacteroides	0.802	Bacteroides plebeius; M122; AB200220
0	0	0	0	0	0	2	732	Bacteroidetes	unclassified_"Bacteroidetes"				0.519	Bacteroidetes bacterium oral taxon 365; WWP_SS4_G09; GU410821
0	0	0	0	0	0	2	743	Bacteroidetes	Bacteroidia	Bacteroidales	Bacteroidaceae	Bacteroides	0.479	Bacteroides salanitronis (T); JCM 13657; BL78; AB253731
0	0	0	0	0	0	1	746	Bacteroidetes	Bacteroidia	Bacteroidales	Bacteroidaceae	Bacteroides	0.663	Bacteroides sp. F-4; AB470322
0	0	0	0	0	1	0	747	Bacteroidetes	Bacteroidia	Bacteroidales	Porphyromonadaceae	Barnesiella	0.489	Gram-negative bacterium cL10-2b-4; AY239469
0	0	0	0	0	1	0	755	Bacteroidetes	Bacteroidia	Bacteroidales	Bacteroidaceae	Bacteroides	0.716	Bacteroides salanitronis (T); JCM 13657; BL78; AB253731
0	0	0	0	0	1	0	759	Bacteroidetes	unclassified_"Bacteroidetes"				0.483	Eubacterium sp. F1; EU281854
0	0	0	0	0	0	1	762	Bacteroidetes	unclassified_"Bacteroidetes"				0.590	Bacteroidetes bacterium oral taxon 365; WWP_SS3_G15; GU410828
0	0	0	0	0	0	1	772	Bacteroidetes	Bacteroidia	Bacteroidales	Bacteroidaceae	Bacteroides	0.769	Bacteroides salanitronis DSM 18170; CP002530
0	0	1	0	0	8	6	787	Bacteroidetes	Bacteroidia	Bacteroidales	Bacteroidaceae	Bacteroides	0.694	Bacteroides gallinarum (T); JCM 13658; C35; AB253732
0	0	0	0	0	0	1	789	Bacteroidetes	Bacteroidia	Bacteroidales	Bacteroidaceae	Bacteroides	0.543	Bacteroides salanitronis DSM 18170; CP002530
0	0	0	0	0	0	1	797	Bacteroidetes	unclassified_"Bacteroidetes"				0.560	Eubacterium sp. F1; EU281854
0	0	0	0	0	0	1	799	Bacteroidetes	Bacteroidia	Bacteroidales	Bacteroidaceae	Bacteroides	0.625	Bacteroides helcogenes; JCM6297; 15; EU136692
0	0	0	0	0	1	1	803	Bacteroidetes	Bacteroidia	Bacteroidales	Bacteroidaceae	Bacteroides	0.654	Bacteroides coprophilus; CB40 (= JCM 13816); AB064919
0	0	0	0	0	1	1	816	Bacteroidetes	Bacteroidia	Bacteroidales	Prevotellaceae	Prevotella	0.697	Prevotella sp. MSX73; HQ593875
0	0	0	0	0	0	1	817	Bacteroidetes	unclassified_"Bacteroidetes"				0.506	Bacteroidetes bacterium oral taxon 365; WWP_SS4_G09; GU410821
0	0	2	1	0	74	56	818	Bacteroidetes	Bacteroidia	Bacteroidales	Porphyromonadaceae	unclassified_"Porphyromonadaceae"	0.438	Porphyromonadaceae bacterium C941; JF803519
0	0	5	3	0	66	70	820	Bacteroidetes	Bacteroidia	Bacteroidales	Prevotellaceae	Prevotella	0.619	Prevotella oralis; JCM 12251; AB547698
0	0	0	0	0	0	1	822	Bacteroidetes	unclassified_"Bacteroidetes"				0.525	Bacteroidetes bacterium oral taxon 365; WWP_SS4_G09; GU410821
0	0	0	0	0	0	1	827	Bacteroidetes	Bacteroidia	Bacteroidales	Bacteroidaceae	Bacteroides	0.793	Bacteroides plebeius (T); M12; AB200217
0	0	0	0	0	0	1	832	Bacteroidetes	Bacteroidia	Bacteroidales	Prevotellaceae	Prevotella	0.498	Prevotella dentasini (T); NUM 1903; AB477014
0	0	0	0	0	0	2	833	Bacteroidetes	Bacteroidia	Bacteroidales	Bacteroidaceae	Bacteroides	0.750	Bacteroides helcogenes (T); JCM 6297; AB200227
0	0	0	0	0	0	1	837	Bacteroidetes	Bacteroidia	Bacteroidales	Bacteroidaceae	Bacteroides	0.658	Bacteroides salanitronis DSM 18170; CP002530
0	0	0	0	0	0	2	842	Bacteroidetes	unclassified_"Bacteroidetes"				0.539	Bacteroidetes bacterium oral taxon 365; WWP_SS4_G09; GU410821
0	0	0	0	0	0	1	845	Bacteroidetes	Bacteroidia	Bacteroidales	Bacteroidaceae	Bacteroides	0.576	Bacteroides clarus (T); YIT 12056; AB490801
0	0	0	0	0	0	1	860	Bacteroidetes	Bacteroidia	Bacteroidales	Bacteroidaceae	Bacteroides	0.599	Bacteroides helcogenes; JCM6297; 15; EU136692
1	0	3	1	0	150	33	872	Bacteroidetes	Bacteroidia	Bacteroidales	Bacteroidaceae	Bacteroides	0.608	Bacteroides sp. NB-8; AB117565
0	0	0	0	0	1	0	879	Bacteroidetes	Bacteroidia	Bacteroidales	Prevotellaceae	Prevotella	0.583	Prevotella sp. E9_42; AF481229
0	0	0	0	0	0	1	889	Bacteroidetes	Bacteroidia	Bacteroidales	Porphyromonadaceae	Barnesiella	0.485	Gram-negative bacterium cL10-2b-4; AY239469
0	0	0	0	0	0	1	911	Bacteroidetes	Bacteroidia	Bacteroidales	Bacteroidaceae	Bacteroides	0.532	Bacteroides plebeius (T); M12; AB200217
0	0	0	0	0	0	4	912	Bacteroidetes	Bacteroidia	Bacteroidales	Bacteroidaceae	Bacteroides	0.831	Bacteroides plebeius (T); M12; AB200217
0	0	0	0	0	0	1	913	Bacteroidetes	Bacteroidia	Bacteroidales	Bacteroidaceae	Bacteroides	0.523	Bacteroides salanitronis DSM 18170; CP002530
0	0	0	0	0	0	2	917	Bacteroidetes	Bacteroidia	Bacteroidales	Bacteroidaceae	Bacteroides	0.450	Bacteroides uniformis; JCM5828; 3; EU136680
0	0	0	0	0	0	1	925	Bacteroidetes	Bacteroidia	Bacteroidales	unclassified_"Bacteroidales"		0.562	Bacteroidales genomosp. P1; P4PB_6; AY341819
0	0	0	0	0	1	0	926	Bacteroidetes	Bacteroidia	Bacteroidales	Porphyromonadaceae	Parabacteroides	0.502	Porphyromonadaceae bacterium DJF_B175; EU728718
0	0	0	0	0	0	1	927	Bacteroidetes	Bacteroidia	Bacteroidales	Bacteroidaceae	Bacteroides	0.743	Bacteroides helcogenes P 36-108; CP002352
0	0	0	0	0	0	1	930	Bacteroidetes	Bacteroidia	Bacteroidales	Porphyromonadaceae	unclassified_"Porphyromonadaceae"	0.527	Porphyromonadaceae bacterium C941; JF803519
0	0	0	0	0	1	3	932	Bacteroidetes	Bacteroidia	Bacteroidales	Bacteroidaceae	Bacteroides	0.734	Bacteroides salanitronis (T); JCM 13657; BL78; AB253731
0	0	0	0	0	0	1	933	Bacteroidetes	Bacteroidia	Bacteroidales	Prevotellaceae	Prevotella	0.653	Prevotella buccae; JCM 12245; AB547675
0	0	1	0	0	1	0	939	Bacteroidetes	unclassified_"Bacteroidetes"				0.580	Bacteroidetes bacterium oral taxon 365; WWP_SS3_G12; GU410827
0	0	1	0	0	11	10	946	Bacteroidetes	unclassified_"Bacteroidetes"				0.483	Bacteroidetes bacterium oral taxon 365; WWP_SS3_G12; GU410827
0	0	0	0	0	0	1	959	Bacteroidetes	Bacteroidia	Bacteroidales	Bacteroidaceae	Bacteroides	0.568	Bacteroides salanitronis DSM 18170; CP002530
0	0	0	0	0	1	4	963	Bacteroidetes	Bacteroidia	Bacteroidales	Bacteroidaceae	Bacteroides	0.886	Bacteroides uniformis (T); JCM 5828T; AB050110
0	2	5	0	0	11	6	964	Bacteroidetes	Bacteroidia	Bacteroidales	Bacteroidaceae	Bacteroides	0.657	Bacteroides barnesiae (T); JCM 13652; BL2; AB253726
0	0	0	0	0	0	1	968	Bacteroidetes	Bacteroidia	Bacteroidales	Porphyromonadaceae	Barnesiella	0.541	Barnesiella intestinihominis (T); YIT 11860; AB370251
0	0	1	2	0	12	15	969	Bacteroidetes	Bacteroidia	Bacteroidales	Bacteroidaceae	Bacteroides	0.515	Bacteroides salanitronis DSM 18170; CP002530
0	0	0	0	0	2	3	982	Bacteroidetes	Bacteroidia	Bacteroidales	Porphyromonadaceae	Barnesiella	0.553	Gram-negative bacterium cL10-2b-4; AY239469
0	0	2	0	0	10	12	989	Bacteroidetes	unclassified_"Bacteroidetes"				0.597	Bacteroidetes bacterium oral taxon 365; WWP_SS3_G15; GU410828
0	2	1	0	0	18	17	995	Bacteroidetes	Bacteroidia	Bacteroidales	Prevotellaceae	Prevotella	0.688	Prevotella sp. B31FD; AY005061
0	0	0	0	0	1	0	997	Bacteroidetes	Bacteroidia	Bacteroidales	Prevotellaceae	Prevotella	0.657	Prevotella baroniae; LBN 427; FJ940875
0	0	0	0	0	0	1	1000	Bacteroidetes	Bacteroidia	Bacteroidales	Bacteroidaceae	Bacteroides	0.700	Bacteroides helcogenes (T); JCM 6297; AB200227
0	0	1	0	0	30	28	1002	Bacteroidetes	Bacteroidia	Bacteroidales	Prevotellaceae	Prevotella	0.630	Prevotella sp. 152R-1a; DQ278861
0	0	0	0	0	1	0	1007	Bacteroidetes	Bacteroidia	Bacteroidales	Bacteroidaceae	Bacteroides	0.660	Bacteroides helcogenes; JCM6297; 15; EU136692
0	0	0	0	0	1	0	1011	Bacteroidetes	Bacteroidia	Bacteroidales	Porphyromonadaceae	Barnesiella	0.591	Barnesiella viscericola (T); JCM 13660; C46; AB267809
0	0	0	0	0	0	1	1013	Bacteroidetes	Bacteroidia	Bacteroidales	Porphyromonadaceae	Parabacteroides	0.747	Parabacteroides goldsteinii; JCM13446; 14; EU136697
0	0	0	0	0	1	0	1018	Bacteroidetes	Bacteroidia	Bacteroidales	Bacteroidaceae	Bacteroides	0.714	Bacteroides salanitronis DSM 18170; CP002530
0	0	4	3	0	43	53	1019	Bacteroidetes	Bacteroidia	Bacteroidales	Bacteroidaceae	Bacteroides	0.681	Bacteroides salanitronis (T); JCM 13657; BL78; AB253731
0	0	0	0	0	0	1	1021	Bacteroidetes	Bacteroidia	Bacteroidales	Bacteroidaceae	Bacteroides	0.763	Bacteroides plebeius (T); M12; AB200217
0	0	0	0	0	0	5	1030	Bacteroidetes	Bacteroidia	Bacteroidales	Bacteroidaceae	Bacteroides	0.585	Bacteroides salanitronis (T); JCM 13657; BL78; AB253731
0	0	0	0	0	0	1	1057	Bacteroidetes	Bacteroidia	Bacteroidales	Bacteroidaceae	Bacteroides	0.695	Bacteroides uniformis; WH207; AY349154
0	0	0	0	0	1	0	1060	Bacteroidetes	unclassified_"Bacteroidetes"				0.517	Eubacterium sp. F1; EU281854
0	0	0	0	0	20	30	1063	Bacteroidetes	unclassified_"Bacteroidetes"				0.564	Bacteroidetes bacterium oral taxon 365; WWP_SS3_G15; GU410828
0	0	0	0	0	1	0	1070	Bacteroidetes	Bacteroidia	Bacteroidales	Porphyromonadaceae	Barnesiella	0.509	Gram-negative bacterium cL10-2b-4; AY239469
0	0	0	0	0	0	1	1071	Bacteroidetes	Bacteroidia	Bacteroidales	Prevotellaceae	Prevotella	0.502	Prevotella oralis (T); ATCC 33269; AY323522
0	0	0	0	0	0	1	1073	Bacteroidetes	Bacteroidia	Bacteroidales	Porphyromonadaceae	Butyricimonas	0.483	Butyricimonas virosa (T); JCM 15149; MT12; AB443949
0	0	0	0	0	2	0	1082	Bacteroidetes	Bacteroidia	Bacteroidales	Prevotellaceae	Paraprevotella	0.585	Paraprevotella clara (T); YIT 11840 (= JCM 14859, = DSM 19731); AB331896
0	0	2	0	0	41	26	1084	Bacteroidetes	Bacteroidia	Bacteroidales	Porphyromonadaceae	Odoribacter	0.612	Odoribacter splanchnicus DSM 20712; CP002544
2	5	35	5	0	144	125	1087	Bacteroidetes	Bacteroidia	Bacteroidales	Bacteroidaceae	Bacteroides	0.982	Bacteroides plebeius (T); M12; AB200217
0	0	0	0	0	0	1	1090	Bacteroidetes	unclassified_"Bacteroidetes"				0.471	Bacteroidetes bacterium oral taxon 365; WWP_SS4_G09; GU410821
0	0	3	1	0	7	4	1092	Bacteroidetes	Bacteroidia	Bacteroidales	Bacteroidaceae	Bacteroides	1.000	Bacteroides plebeius; M122; AB200220
0	0	0	0	0	0	1	1094	Bacteroidetes	Bacteroidia	Bacteroidales	Bacteroidaceae	Bacteroides	0.536	Bacteroides salanitronis DSM 18170; CP002530
0	0	0	2	0	39	47	1099	Bacteroidetes	Bacteroidia	Bacteroidales	Prevotellaceae	Prevotella	0.643	Prevotella sp. E9_42; AF481229
0	0	0	0	0	4	2	1107	Bacteroidetes	unclassified_"Bacteroidetes"				0.569	Bacteroidetes bacterium oral taxon 365; WWP_SS4_G09; GU410821
0	0	0	0	0	0	1	1110	Bacteroidetes	Flavobacteria	Flavobacteriales	Flavobacteriaceae	Coenonia	0.494	Coenonia anatina (T); LMG 14382; Y17612
0	0	0	0	0	0	1	1115	Bacteroidetes	Bacteroidia	Bacteroidales	Bacteroidaceae	Bacteroides	0.569	Bacteroides uniformis; JCM5828; 3; EU136680
0	0	0	0	0	1	0	1118	Bacteroidetes	Bacteroidia	Bacteroidales	Bacteroidaceae	Bacteroides	0.679	Bacteroides uniformis; JCM5828; 3; EU136680
0	0	0	0	0	0	2	1123	Bacteroidetes	unclassified_"Bacteroidetes"				0.557	Bacteroidetes bacterium oral taxon 365; WWP_SS4_G09; GU410821
0	0	0	0	0	1	0	1129	Bacteroidetes	Bacteroidia	Bacteroidales	Bacteroidaceae	Bacteroides	0.696	Bacteroides coprocola; M11; AB200223
0	0	2	0	0	0	0	1131	Bacteroidetes	Flavobacteria	Flavobacteriales	Flavobacteriaceae	Flavobacterium	0.889	Flavobacterium terrigena (T); DS-20; DQ889724
0	0	0	0	0	0	1	1132	Bacteroidetes	Bacteroidia	Bacteroidales	Porphyromonadaceae	Barnesiella	0.495	Barnesiella intestinihominis (T); YIT 11860; AB370251
0	0	1	0	0	7	2	1139	Bacteroidetes	Bacteroidia	Bacteroidales	Rikenellaceae	Alistipes	0.865	Alistipes shahii WAL 8301; FP929032
0	0	0	0	0	0	2	1140	Bacteroidetes	Bacteroidia	Bacteroidales	Bacteroidaceae	Bacteroides	0.742	Bacteroides plebeius (T); M12; AB200217
0	0	0	0	0	0	1	1144	Bacteroidetes	unclassified_"Bacteroidetes"				0.608	Bacteroidetes bacterium oral taxon 365; WWP_SS4_G09; GU410821
0	0	0	0	0	3	0	1146	Bacteroidetes	Bacteroidia	Bacteroidales	Porphyromonadaceae	Barnesiella	0.843	Barnesiella viscericola (T); JCM 13660; C46; AB267809
0	0	0	0	0	1	0	1151	Bacteroidetes	Bacteroidia	Bacteroidales	Porphyromonadaceae	unclassified_"Porphyromonadaceae"	0.541	Porphyromonadaceae bacterium C941; JF803519
0	0	0	0	0	2	0	1154	Bacteroidetes	Bacteroidia	Bacteroidales	Prevotellaceae	Prevotella	0.617	Prevotella sp. 152R-1a; DQ278861
0	0	0	0	0	0	1	1156	Bacteroidetes	Bacteroidia	Bacteroidales	Porphyromonadaceae	Barnesiella	0.494	Barnesiella intestinihominis (T); YIT 11860; AB370251
0	0	0	0	0	1	0	1158	Bacteroidetes	Bacteroidia	Bacteroidales	Bacteroidaceae	Bacteroides	0.545	Bacteroides salanitronis DSM 18170; CP002530
0	0	0	0	0	1	0	1166	Bacteroidetes	Bacteroidia	Bacteroidales	Bacteroidaceae	Bacteroides	0.690	Bacteroides barnesiae (T); JCM 13652; BL2; AB253726
0	1	2	0	0	13	5	1195	Bacteroidetes	Bacteroidia	Bacteroidales	Porphyromonadaceae	Barnesiella	0.630	Barnesiella viscericola (T); JCM 13660; C46; AB267809
0	0	0	0	0	1	0	1200	Bacteroidetes	Bacteroidia	Bacteroidales	Rikenellaceae	Alistipes	0.847	Alistipes sp. JC50; JF824804
0	0	0	0	0	1	0	1204	Bacteroidetes	Bacteroidia	Bacteroidales	Porphyromonadaceae	Odoribacter	0.553	Odoribacter splanchnicus DSM 20712; CP002544
0	0	0	0	0	1	0	1216	Bacteroidetes	Bacteroidia	Bacteroidales	Bacteroidaceae	Bacteroides	0.659	Bacteroides helcogenes; JCM6297; 15; EU136692
0	0	0	0	0	0	1	1218	Bacteroidetes	Bacteroidia	Bacteroidales	Bacteroidaceae	Bacteroides	0.668	Bacteroides salanitronis (T); JCM 13657; BL78; AB253731
0	0	0	0	0	2	3	1219	Bacteroidetes	Bacteroidia	Bacteroidales	Prevotellaceae	Prevotella	0.653	Candidatus Prevotella conceptionensis; DQ139963
0	0	0	0	0	1	0	1220	Bacteroidetes	unclassified_"Bacteroidetes"				0.575	Bacteroidetes bacterium oral taxon 365; WWP_SS3_G15; GU410828
0	0	0	0	0	1	4	1222	Bacteroidetes	Bacteroidia	Bacteroidales	Bacteroidaceae	Bacteroides	0.760	Bacteroides plebeius; M122; AB200220
0	0	3	0	0	7	8	1242	Bacteroidetes	Bacteroidia	Bacteroidales	Bacteroidaceae	Bacteroides	0.698	Bacteroides coprophilus; CB40 (= JCM 13816); AB064919
0	0	0	0	0	0	1	1243	Bacteroidetes	Bacteroidia	Bacteroidales	Bacteroidaceae	Bacteroides	0.515	Bacteroides vulgatus; BCRC12903; EU136687
0	0	0	0	0	0	2	1251	Bacteroidetes	Bacteroidia	Bacteroidales	Porphyromonadaceae	unclassified_"Porphyromonadaceae"	0.508	Porphyromonadaceae bacterium C941; JF803519
0	0	0	0	0	15	15	1252	Bacteroidetes	Bacteroidia	Bacteroidales	Porphyromonadaceae	unclassified_"Porphyromonadaceae"	0.511	Porphyromonadaceae bacterium C941; JF803519
0	0	0	0	0	0	1	1254	Bacteroidetes	Bacteroidia	Bacteroidales	Rikenellaceae	Alistipes	0.523	Alistipes shahii WAL 8301; FP929032
0	0	0	0	0	0	2	1257	Bacteroidetes	Bacteroidia	Bacteroidales	Prevotellaceae	Paraprevotella	0.587	Paraprevotella clara (T); YIT 11840 (= JCM 14859, = DSM 19731); AB331896
0	0	0	0	0	1	0	1264	Bacteroidetes	Bacteroidia	Bacteroidales	unclassified_"Bacteroidales"		0.576	Bacteroidales genomosp. P1; P4PB_6; AY341819
0	0	0	0	0	6	2	1271	Bacteroidetes	Bacteroidia	Bacteroidales	Bacteroidaceae	Bacteroides	0.724	Bacteroides barnesiae (T); JCM 13652; BL2; AB253726
0	0	0	0	0	0	1	1275	Bacteroidetes	Bacteroidia	Bacteroidales	unclassified_"Bacteroidales"		0.514	rumen bacterium R-23; AB239488
0	0	0	0	0	1	0	1284	Bacteroidetes	Bacteroidia	Bacteroidales	Bacteroidaceae	Bacteroides	0.688	Bacteroides plebeius (T); M12; AB200217
0	0	0	0	0	0	1	1289	Bacteroidetes	Bacteroidia	Bacteroidales	Bacteroidaceae	Bacteroides	0.497	Bacteroides vulgatus; BCRC12903; EU136687
0	0	1	0	0	7	1	1290	Bacteroidetes	Bacteroidia	Bacteroidales	Porphyromonadaceae	Barnesiella	0.820	Barnesiella intestinihominis (T); YIT 11860; AB370251
0	0	0	0	0	0	2	1297	Bacteroidetes	Bacteroidia	Bacteroidales	Bacteroidaceae	Bacteroides	0.643	Bacteroides coprophilus; CB40 (= JCM 13816); AB064919
0	0	0	0	0	0	1	1303	Bacteroidetes	Bacteroidia	Bacteroidales	Porphyromonadaceae	unclassified_"Porphyromonadaceae"	0.515	Porphyromonadaceae bacterium C941; JF803519
0	0	1	0	0	0	1	1305	Bacteroidetes	Bacteroidia	Bacteroidales	Bacteroidaceae	Bacteroides	0.898	Bacteroides plebeius; M122; AB200220
0	0	0	0	0	0	1	1311	Bacteroidetes	Bacteroidia	Bacteroidales	Porphyromonadaceae	unclassified_"Porphyromonadaceae"	0.549	Porphyromonadaceae bacterium C941; JF803519
0	0	0	0	0	1	0	1314	Bacteroidetes	Bacteroidia	Bacteroidales	Bacteroidaceae	Bacteroides	0.634	Bacteroides helcogenes P 36-108; CP002352
0	0	0	0	0	1	0	1317	Bacteroidetes	Bacteroidia	Bacteroidales	Porphyromonadaceae	Barnesiella	0.585	Gram-negative bacterium cL10-2b-4; AY239469
0	0	0	0	0	2	0	1324	Bacteroidetes	Bacteroidia	Bacteroidales	Prevotellaceae	Prevotella	0.480	Prevotella dentasini (T); NUM 1903; AB477014
0	0	0	0	0	1	0	1326	Bacteroidetes	Bacteroidia	Bacteroidales	Porphyromonadaceae	Butyricimonas	0.492	Butyricimonas virosa (T); JCM 15149; MT12; AB443949
0	0	0	0	0	0	1	1329	Bacteroidetes	unclassified_"Bacteroidetes"				0.552	Bacteroidetes bacterium oral taxon 365; WWP_SS3_G15; GU410828
0	0	0	0	0	1	0	1330	Bacteroidetes	Bacteroidia	Bacteroidales	Porphyromonadaceae	Tannerella	0.555	Tannerella forsythensis; L7; AB053945
0	0	1	1	0	0	0	1338	Bacteroidetes	Flavobacteria	Flavobacteriales	Flavobacteriaceae	Gramella	0.571	Flavobacteriaceae bacterium ACEMC 2F-9; FM163050
0	0	0	0	0	0	1	1340	Bacteroidetes	Bacteroidia	Bacteroidales	Bacteroidaceae	Bacteroides	0.639	Bacteroides helcogenes; JCM 6297; AB510702
0	0	0	1	0	4	0	1370	Bacteroidetes	unclassified_"Bacteroidetes"				0.514	Eubacterium sp. F1; EU281854
0	0	0	0	0	1	0	1371	Bacteroidetes	Flavobacteria	Flavobacteriales	Flavobacteriaceae	Capnocytophaga	0.469	Capnocytophaga canimorsus; 24231; AY643077
0	0	1	0	0	0	0	1373	Bacteroidetes	Sphingobacteria	Sphingobacteriales	Chitinophagaceae	unclassified_Chitinophagaceae	0.783	Sediminibacterium sp. HME6815; HQ231219
0	0	0	0	0	0	1	1374	Bacteroidetes	Bacteroidia	Bacteroidales	Porphyromonadaceae	Barnesiella	0.493	Barnesiella viscericola (T); JCM 13660; C46; AB267809
0	1	2	4	0	64	32	1379	Bacteroidetes	unclassified_"Bacteroidetes"				0.599	Bacteroidetes bacterium oral taxon 365; WWP_SS4_G09; GU410821
0	0	0	0	0	1	0	1386	Bacteroidetes	Bacteroidia	Bacteroidales	unclassified_"Bacteroidales"		0.456	Bacteroidetes bacterium PPf50E2; AY548787
0	0	0	0	0	0	2	1387	Bacteroidetes	Bacteroidetes_incertae_sedis	Ohtaekwangia			0.462	Ohtaekwangia kribbensis (T); 10AO; GU117703
0	0	0	0	0	0	2	1393	Bacteroidetes	unclassified_"Bacteroidetes"				0.535	Bacteroidetes bacterium oral taxon 365; WWP_SS3_G12; GU410827
0	0	0	0	0	0	3	1394	Bacteroidetes	Bacteroidia	Bacteroidales	Porphyromonadaceae	Barnesiella	0.480	Barnesiella viscericola (T); JCM 13660; C46; AB267809
0	0	0	0	0	0	1	1403	Bacteroidetes	Bacteroidia	Bacteroidales	Porphyromonadaceae	Barnesiella	0.538	Barnesiella intestinihominis (T); YIT 11860; AB370251
0	0	0	0	0	0	1	1405	Bacteroidetes	Bacteroidia	Bacteroidales	Bacteroidaceae	Bacteroides	0.591	Bacteroides coprophilus; CB40 (= JCM 13816); AB064919
0	0	0	0	0	0	1	1411	Bacteroidetes	unclassified_"Bacteroidetes"				0.535	Bacteroidetes bacterium oral taxon 365; WWP_SS3_G12; GU410827
0	0	0	0	0	1	0	1416	Bacteroidetes	Bacteroidia	Bacteroidales	Prevotellaceae	Prevotella	0.609	Prevotella buccae; JCM 12245; AB547675
1	0	2	0	0	17	10	1417	Bacteroidetes	unclassified_"Bacteroidetes"				0.480	Bacteroidetes bacterium oral taxon 365; WWP_SS3_G12; GU410827
0	0	0	0	0	0	3	1425	Bacteroidetes	Bacteroidia	Bacteroidales	Porphyromonadaceae	Barnesiella	0.497	Barnesiella intestinihominis (T); YIT 11860; AB370251
0	0	0	0	0	0	1	1430	Bacteroidetes	Bacteroidia	Bacteroidales	Prevotellaceae	Prevotella	0.625	Prevotella oralis; JCM 12251; AB547698
0	0	0	0	0	0	1	1433	Bacteroidetes	Bacteroidia	Bacteroidales	Bacteroidaceae	Bacteroides	0.631	Bacteroides uniformis; WH207; AY349154
0	0	0	1	0	0	0	1435	Bacteroidetes	Bacteroidia	Bacteroidales	Porphyromonadaceae	Parabacteroides	0.611	Parabacteroides merdae; JCM9497; 18; EU136685
0	0	1	0	0	21	22	1447	Bacteroidetes	Bacteroidia	Bacteroidales	Bacteroidaceae	Bacteroides	0.958	bacterium 'New Zealand B'; AY721625
0	0	0	0	0	0	1	1458	Bacteroidetes	Bacteroidia	Bacteroidales	Bacteroidaceae	Bacteroides	0.638	Bacteroides helcogenes P 36-108; CP002352
0	0	0	0	0	4	3	1472	Bacteroidetes	Bacteroidia	Bacteroidales	Porphyromonadaceae	Porphyromonas	0.556	Porphyromonas sp. MI10-1288x; HM583587
0	0	0	0	0	1	0	1473	Bacteroidetes	unclassified_"Bacteroidetes"				0.524	Bacteroidetes bacterium oral taxon 365; WWP_SS4_G09; GU410821
0	1	0	0	0	0	0	1479	Bacteroidetes	Sphingobacteria	Sphingobacteriales	Cytophagaceae	Cytophaga	1.000	Cytophaga hutchinsonii; Cat004D_B12; EU572392
1	0	1	0	0	12	13	1481	Bacteroidetes	Bacteroidia	Bacteroidales	Bacteroidaceae	Bacteroides	0.574	Bacteroides coprophilus; CB40 (= JCM 13816); AB064919
0	0	0	0	0	0	1	1493	Bacteroidetes	Bacteroidia	Bacteroidales	Bacteroidaceae	Bacteroides	0.566	bacterium 'New Zealand B'; AY721625
0	0	0	0	0	0	2	1494	Bacteroidetes	Bacteroidia	Bacteroidales	unclassified_"Bacteroidales"		0.435	rumen bacterium R-23; AB239488
0	0	0	0	0	1	0	1503	Bacteroidetes	Bacteroidia	Bacteroidales	Bacteroidaceae	Bacteroides	0.631	Bacteroides helcogenes; JCM6297; 15; EU136692
0	0	0	0	0	0	2	1508	Bacteroidetes	Bacteroidia	Bacteroidales	Bacteroidaceae	Bacteroides	0.608	Bacteroides salanitronis (T); JCM 13657; BL78; AB253731
0	0	0	0	0	80	39	1513	Bacteroidetes	Bacteroidia	Bacteroidales	Bacteroidaceae	Bacteroides	0.633	Bacteroides salanitronis DSM 18170; CP002530
0	0	0	0	0	1	0	1514	Bacteroidetes	unclassified_"Bacteroidetes"				0.508	Bacteroidetes bacterium oral taxon 365; WWP_SS3_G15; GU410828
0	0	5	2	0	47	29	1517	Bacteroidetes	Bacteroidia	Bacteroidales	Bacteroidaceae	Bacteroides	1.000	Bacteroides salanitronis (T); JCM 13657; BL78; AB253731
0	0	0	0	0	0	1	1524	Bacteroidetes	Bacteroidia	Bacteroidales	Porphyromonadaceae	unclassified_"Porphyromonadaceae"	0.530	Porphyromonadaceae bacterium C941; JF803519
0	0	0	0	0	0	1	1528	Bacteroidetes	unclassified_"Bacteroidetes"				0.554	Eubacterium sp. F1; EU281854
0	1	5	0	0	0	0	1533	Bacteroidetes	Sphingobacteria	Sphingobacteriales	Cytophagaceae	Arcicella	1.000	bacterium MI3-53; AJ964899
0	0	0	0	0	0	1	1536	Bacteroidetes	Bacteroidia	Bacteroidales	Bacteroidaceae	Bacteroides	0.581	Bacteroides caccae; JCM9498; EU136686
0	1	0	0	0	0	0	1541	Bacteroidetes	Bacteroidia	Bacteroidales	Prevotellaceae	Prevotella	0.607	Prevotella oralis; JCM 12251; AB547698
0	0	0	0	0	0	1	1546	Bacteroidetes	Bacteroidia	Bacteroidales	Porphyromonadaceae	Parabacteroides	0.669	Parabacteroides merdae; JCM9497; 18; EU136685
0	0	0	0	0	0	1	1555	Bacteroidetes	Bacteroidia	Bacteroidales	Bacteroidaceae	Bacteroides	0.566	Bacteroides caccae; JCM9498; EU136686
0	0	0	0	0	0	1	1563	Bacteroidetes	Bacteroidia	Bacteroidales	Porphyromonadaceae	Barnesiella	0.614	Barnesiella viscericola (T); JCM 13660; C46; AB267809
0	0	0	0	0	0	1	1575	Bacteroidetes	unclassified_"Bacteroidetes"				0.488	Bacteroidetes bacterium oral taxon 365; WWP_SS4_G09; GU410821
0	0	0	0	0	0	1	1580	Bacteroidetes	Bacteroidia	Bacteroidales	Bacteroidaceae	Bacteroides	0.719	Bacteroides coprophilus; CB40 (= JCM 13816); AB064919
0	0	0	0	0	0	1	1590	Bacteroidetes	Bacteroidia	Bacteroidales	Bacteroidaceae	Bacteroides	0.723	Bacteroides uniformis; JCM5828; 3; EU136680
0	0	0	0	0	0	1	1592	Bacteroidetes	Bacteroidia	Bacteroidales	Porphyromonadaceae	Barnesiella	0.494	Barnesiella intestinihominis (T); YIT 11860; AB370251
0	0	0	0	0	1	0	1596	Bacteroidetes	unclassified_"Bacteroidetes"				0.529	Bacteroidetes bacterium oral taxon 365; WWP_SS3_G15; GU410828
0	0	0	0	0	0	1	1602	Bacteroidetes	Bacteroidia	Bacteroidales	Bacteroidaceae	Bacteroides	0.791	Bacteroides plebeius (T); M12; AB200217
0	0	0	0	0	1	0	1628	Bacteroidetes	Bacteroidia	Bacteroidales	Bacteroidaceae	Bacteroides	0.637	Bacteroides salanitronis DSM 18170; CP002530
0	0	0	1	0	0	0	1630	Bacteroidetes	unclassified_"Bacteroidetes"				0.466	Eubacterium sp. F1; EU281854
0	0	0	0	0	0	1	1637	Bacteroidetes	unclassified_"Bacteroidetes"				0.575	Bacteroidetes bacterium oral taxon 365; WWP_SS4_G09; GU410821
0	0	0	0	0	0	2	1639	Bacteroidetes	Bacteroidia	Bacteroidales	Bacteroidaceae	Bacteroides	0.613	Bacteroides barnesiae (T); JCM 13652; BL2; AB253726
0	0	0	0	0	0	1	1644	Bacteroidetes	Bacteroidia	Bacteroidales	Porphyromonadaceae	Barnesiella	0.558	Gram-negative bacterium cL10-2b-4; AY239469
0	0	0	0	0	1	0	1656	Bacteroidetes	Bacteroidia	Bacteroidales	Bacteroidaceae	Bacteroides	0.610	Bacteroides vulgatus; BCRC12903; EU136687
0	0	0	0	0	1	0	1657	Bacteroidetes	Bacteroidia	Bacteroidales	Rikenellaceae	Alistipes	0.690	Bacteroidetes bacterium Eg28; FJ611795
0	0	0	0	0	15	25	1661	Bacteroidetes	Bacteroidia	Bacteroidales	Porphyromonadaceae	unclassified_"Porphyromonadaceae"	0.517	Porphyromonadaceae bacterium C941; JF803519
1	0	6	1	0	1	1	1665	Bacteroidetes	unclassified_"Bacteroidetes"				0.564	Bacteroidetes bacterium oral taxon 365; WWP_SS3_G15; GU410828
0	0	0	0	0	1	0	1668	Bacteroidetes	unclassified_"Bacteroidetes"				0.471	Eubacterium sp. F1; EU281854
0	0	0	0	0	0	3	1674	Bacteroidetes	Bacteroidia	Bacteroidales	Bacteroidaceae	Bacteroides	0.723	Bacteroides plebeius (T); M12; AB200217
0	0	0	0	0	0	1	1675	Bacteroidetes	Bacteroidia	Bacteroidales	Bacteroidaceae	Bacteroides	0.530	Bacteroides barnesiae; JCM 13654; EG3; AB253728
0	0	0	0	0	0	2	1682	Bacteroidetes	Bacteroidia	Bacteroidales	Bacteroidaceae	Bacteroides	0.693	Bacteroides barnesiae (T); JCM 13652; BL2; AB253726
0	0	0	0	0	0	1	1685	Bacteroidetes	Bacteroidia	Bacteroidales	Bacteroidaceae	Bacteroides	0.660	Bacteroides coprophilus; CB40 (= JCM 13816); AB064919
0	0	0	0	0	1	0	1689	Bacteroidetes	unclassified_"Bacteroidetes"				0.431	Eubacterium sp. F1; EU281854
0	0	0	0	0	1	0	1695	Bacteroidetes	Flavobacteria	Flavobacteriales	Flavobacteriaceae	Ornithobacterium	0.474	Ornithobacterium rhinotracheale (T); LMG 9086T; U87101
0	0	0	0	0	0	2	1698	Bacteroidetes	Bacteroidia	Bacteroidales	unclassified_"Bacteroidales"		0.449	Bacteroidetes bacterium PPf50E2; AY548787
0	0	0	0	0	0	2	1729	Bacteroidetes	Bacteroidia	Bacteroidales	Porphyromonadaceae	Barnesiella	0.486	Gram-negative bacterium cL10-2b-4; AY239469
0	0	0	0	0	2	1	1736	Bacteroidetes	Bacteroidia	Bacteroidales	Bacteroidaceae	Bacteroides	0.745	Bacteroides helcogenes P 36-108; CP002352
0	0	0	0	0	1	0	1739	Bacteroidetes	Bacteroidia	Bacteroidales	Porphyromonadaceae	Barnesiella	0.469	Barnesiella intestinihominis (T); YIT 11860; AB370251
0	0	2	0	0	4	1	1743	Bacteroidetes	Bacteroidia	Bacteroidales	Bacteroidaceae	Bacteroides	0.596	Bacteroides caccae; JCM9498; EU136686
0	0	0	0	0	0	1	1748	Bacteroidetes	Bacteroidia	Bacteroidales	Bacteroidaceae	Bacteroides	0.864	Bacteroides plebeius (T); M12; AB200217
0	2	8	1	0	37	36	1763	Bacteroidetes	Bacteroidia	Bacteroidales	Bacteroidaceae	Bacteroides	0.684	Prevotella sp. 326-8; FJ848548
0	0	0	0	0	0	1	1764	Bacteroidetes	Bacteroidia	Bacteroidales	Bacteroidaceae	Bacteroides	0.636	Bacteroides salanitronis (T); JCM 13657; BL78; AB253731
0	0	0	0	0	0	1	1765	Bacteroidetes	Bacteroidia	Bacteroidales	Prevotellaceae	Prevotella	0.686	Prevotella buccae; JCM 12245; AB547675
0	0	0	0	0	0	1	1766	Bacteroidetes	unclassified_"Bacteroidetes"				0.522	Bacteroidetes bacterium oral taxon 365; WWP_SS3_G12; GU410827
0	0	0	0	0	1	0	1769	Bacteroidetes	Bacteroidia	Bacteroidales	Porphyromonadaceae	Parabacteroides	0.714	Parabacteroides merdae; JCM9497; 18; EU136685
0	0	1	0	0	2	0	1778	Bacteroidetes	Bacteroidia	Bacteroidales	Prevotellaceae	Prevotella	0.630	Prevotella oralis; JCM 12251; AB547698
0	0	0	0	0	16	4	1783	Bacteroidetes	Bacteroidia	Bacteroidales	Porphyromonadaceae	Barnesiella	0.549	Gram-negative bacterium cL10-2b-4; AY239469
0	0	0	0	0	0	1	1784	Bacteroidetes	unclassified_"Bacteroidetes"				0.529	Bacteroidetes bacterium oral taxon 365; WWP_SS3_G12; GU410827
0	0	0	0	0	0	1	1785	Bacteroidetes	unclassified_"Bacteroidetes"				0.483	Bacteroidetes bacterium oral taxon 365; WWP_SS3_G15; GU410828
0	0	0	0	0	1	0	1796	Bacteroidetes	Bacteroidia	Bacteroidales	Bacteroidaceae	Bacteroides	0.713	Bacteroides salanitronis DSM 18170; CP002530
0	0	0	0	0	7	1	1798	Bacteroidetes	Bacteroidia	Bacteroidales	Bacteroidaceae	Bacteroides	0.636	Bacteroides coprophilus; CB40 (= JCM 13816); AB064919
0	0	0	0	0	0	1	1800	Bacteroidetes	Bacteroidia	Bacteroidales	Prevotellaceae	Prevotella	0.597	Prevotella baroniae; LBN 427; FJ940875
1	0	0	0	0	10	8	1806	Bacteroidetes	unclassified_"Bacteroidetes"				0.594	Bacteroidetes bacterium oral taxon 365; WWP_SS3_G12; GU410827
0	0	0	0	0	2	0	1807	Bacteroidetes	unclassified_"Bacteroidetes"				0.494	Bacteroidetes bacterium RL-C; AB611036
0	0	0	0	0	0	1	1817	Bacteroidetes	Bacteroidia	Bacteroidales	Bacteroidaceae	Bacteroides	0.616	Bacteroides helcogenes; JCM6297; 15; EU136692
0	0	0	0	0	1	0	1820	Bacteroidetes	Bacteroidia	Bacteroidales	Porphyromonadaceae	Barnesiella	0.669	Barnesiella viscericola (T); JCM 13660; C46; AB267809
0	0	0	0	0	0	1	1841	Bacteroidetes	Bacteroidia	Bacteroidales	Porphyromonadaceae	Proteiniphilum	0.431	Proteiniphilum acetatigenes (T); TB107; AY742226
0	0	0	0	0	0	1	1844	Bacteroidetes	Bacteroidia	Bacteroidales	Porphyromonadaceae	unclassified_"Porphyromonadaceae"	0.436	Porphyromonadaceae bacterium C941; JF803519
0	0	0	0	0	1	0	1845	Bacteroidetes	Bacteroidia	Bacteroidales	Bacteroidaceae	Bacteroides	0.573	Bacteroides barnesiae (T); JCM 13652; BL2; AB253726
0	0	0	0	0	1	0	1847	Bacteroidetes	unclassified_"Bacteroidetes"				0.582	Bacteroidetes bacterium oral taxon 365; WWP_SS4_G09; GU410821
0	0	0	0	0	1	0	1849	Bacteroidetes	Bacteroidia	Bacteroidales	Prevotellaceae	Prevotella	0.545	Prevotella oralis (T); ATCC 33269; AY323522
0	0	0	0	0	0	1	1853	Bacteroidetes	Bacteroidia	Bacteroidales	Bacteroidaceae	Bacteroides	0.669	Bacteroides salanitronis DSM 18170; CP002530
0	0	0	0	0	5	10	1862	Bacteroidetes	Bacteroidia	Bacteroidales	Bacteroidaceae	Bacteroides	0.613	Bacteroides salanitronis DSM 18170; CP002530
0	0	0	0	0	1	0	1864	Bacteroidetes	Bacteroidia	Bacteroidales	Prevotellaceae	Prevotella	0.704	Prevotella buccae; JCM 12245; AB547675
0	0	0	0	0	19	12	1866	Bacteroidetes	Bacteroidia	Bacteroidales	Porphyromonadaceae	Barnesiella	0.578	Gram-negative bacterium cL10-2b-4; AY239469
0	0	0	0	0	1	0	1867	Bacteroidetes	Bacteroidia	Bacteroidales	Bacteroidaceae	Bacteroides	0.584	Bacteroides coprophilus; CB40 (= JCM 13816); AB064919
0	0	0	0	0	0	1	1869	Bacteroidetes	Bacteroidia	Bacteroidales	Bacteroidaceae	Bacteroides	0.672	Bacteroides helcogenes P 36-108; CP002352
0	0	0	0	0	4	2	1870	Bacteroidetes	Bacteroidia	Bacteroidales	Porphyromonadaceae	Barnesiella	0.576	Barnesiella intestinihominis (T); YIT 11860; AB370251
0	0	0	0	0	0	1	1876	Bacteroidetes	Bacteroidia	Bacteroidales	Porphyromonadaceae	Barnesiella	0.410	Barnesiella intestinihominis (T); YIT 11860; AB370251
1	0	0	0	0	61	81	1879	Bacteroidetes	Bacteroidia	Bacteroidales	Bacteroidaceae	Bacteroides	0.682	Bacteroides salanitronis DSM 18170; CP002530
0	0	0	0	0	0	1	1881	Bacteroidetes	Bacteroidia	Bacteroidales	Porphyromonadaceae	Barnesiella	0.462	Barnesiella intestinihominis (T); YIT 11860; AB370251
0	0	0	0	0	1	0	1886	Bacteroidetes	Bacteroidia	Bacteroidales	Prevotellaceae	Prevotella	0.595	Prevotella baroniae; JCM 13447; AB547671
0	0	0	0	0	2	0	1895	Bacteroidetes	unclassified_"Bacteroidetes"				0.471	Bacteroidetes bacterium oral taxon 365; WWP_SS3_G15; GU410828
0	0	0	0	0	0	2	1898	Bacteroidetes	Bacteroidia	Bacteroidales	Porphyromonadaceae	Parabacteroides	0.527	Parabacteroides goldsteinii; JCM13446; 14; EU136697
0	0	0	0	0	1	0	1899	Bacteroidetes	unclassified_"Bacteroidetes"				0.470	Eubacterium sp. F1; EU281854
0	0	0	0	0	0	1	1900	Bacteroidetes	Bacteroidia	Bacteroidales	Porphyromonadaceae	Barnesiella	0.675	Barnesiella viscericola (T); JCM 13660; C46; AB267809
0	0	0	0	0	1	1	1904	Bacteroidetes	Bacteroidia	Bacteroidales	Prevotellaceae	Prevotella	0.619	Prevotella oralis (T); ATCC 33269; AY323522
0	0	0	0	0	0	1	1906	Bacteroidetes	Bacteroidia	Bacteroidales	Prevotellaceae	Prevotella	0.632	Prevotella baroniae; LBN 427; FJ940875
0	0	0	0	0	0	3	1912	Bacteroidetes	Bacteroidia	Bacteroidales	Bacteroidaceae	Bacteroides	0.595	Bacteroides salanitronis (T); JCM 13657; BL78; AB253731
0	0	0	0	0	0	1	1918	Bacteroidetes	Bacteroidia	Bacteroidales	Bacteroidaceae	Bacteroides	0.709	Bacteroides salanitronis DSM 18170; CP002530
0	0	0	0	0	0	1	1923	Bacteroidetes	Bacteroidia	Bacteroidales	Bacteroidaceae	Bacteroides	0.740	Bacteroides coprocola; M11; AB200223
0	0	0	0	0	1	0	1924	Bacteroidetes	Bacteroidia	Bacteroidales	Rikenellaceae	Alistipes	0.649	Alistipes finegoldii; ANH 2437; AJ518874
0	0	1	0	0	7	6	1933	Bacteroidetes	Bacteroidia	Bacteroidales	Prevotellaceae	Paraprevotella	0.558	Paraprevotella xylaniphila (T); YIT 11841 (= JCM 14860, = DSM 19681); AB331897
0	0	0	0	0	0	1	1934	Bacteroidetes	Bacteroidia	Bacteroidales	Bacteroidaceae	Bacteroides	0.521	Bacteroides salanitronis (T); JCM 13657; BL78; AB253731
0	0	0	0	0	0	1	1936	Bacteroidetes	Bacteroidia	Bacteroidales	unclassified_"Bacteroidales"		0.559	rumen bacterium R-23; AB239488
0	0	0	0	0	1	0	1939	Bacteroidetes	Bacteroidia	Bacteroidales	Bacteroidaceae	Bacteroides	0.660	Bacteroides helcogenes; JCM6297; 15; EU136692
0	0	11	2	0	176	147	1941	Bacteroidetes	unclassified_"Bacteroidetes"				0.566	Bacteroidetes bacterium oral taxon 365; WWP_SS3_G15; GU410828
0	0	0	0	0	2	0	1946	Bacteroidetes	Bacteroidia	Bacteroidales	Rikenellaceae	Alistipes	0.590	Alistipes sp. DJF_B185; EU728719
2	4	23	7	0	260	244	1947	Bacteroidetes	Bacteroidia	Bacteroidales	Bacteroidaceae	Bacteroides	0.650	Bacteroides barnesiae (T); JCM 13652; BL2; AB253726
0	0	0	0	0	1	0	1963	Bacteroidetes	Sphingobacteria	Sphingobacteriales	Sphingobacteriaceae	Pedobacter	0.491	Pedobacter sp. MaI11-5; AB666454
0	0	0	0	0	0	1	1964	Bacteroidetes	Bacteroidia	Bacteroidales	Bacteroidaceae	Bacteroides	0.605	Bacteroides coprophilus; CB40 (= JCM 13816); AB064919
0	0	0	0	0	2	0	1971	Bacteroidetes	Bacteroidia	Bacteroidales	Bacteroidaceae	Bacteroides	0.802	Bacteroides salanitronis DSM 18170; CP002530
0	0	0	0	0	0	2	1976	Bacteroidetes	Bacteroidia	Bacteroidales	Porphyromonadaceae	Parabacteroides	0.626	Parabacteroides merdae; JCM9497; 18; EU136685
0	0	0	0	0	0	1	1979	Bacteroidetes	Bacteroidia	Bacteroidales	Porphyromonadaceae	Barnesiella	0.495	Barnesiella intestinihominis (T); YIT 11860; AB370251
0	0	0	0	0	0	1	1985	Bacteroidetes	Bacteroidia	Bacteroidales	Bacteroidaceae	Bacteroides	0.653	Bacteroides caccae; JCM9498; EU136686
0	0	0	0	0	0	1	1994	Bacteroidetes	Bacteroidia	Bacteroidales	Porphyromonadaceae	Porphyromonas	0.505	human oral bacterium C67; AF201974
0	0	0	0	0	0	1	1997	Bacteroidetes	Bacteroidia	Bacteroidales	Porphyromonadaceae	Barnesiella	0.537	Barnesiella viscericola (T); JCM 13660; C46; AB267809
0	0	0	0	0	1	0	2004	Bacteroidetes	Bacteroidia	Bacteroidales	Rikenellaceae	Alistipes	0.752	Bacteroidetes bacterium Eg28; FJ611795
0	0	0	0	0	1	0	2012	Bacteroidetes	Bacteroidia	Bacteroidales	Porphyromonadaceae	Parabacteroides	0.474	Parabacteroides distasonis; JCM5825; EU136681
0	0	1	0	0	6	4	2018	Bacteroidetes	Bacteroidia	Bacteroidales	Prevotellaceae	Prevotella	0.602	Prevotella sp. E9_42; AF481229
0	0	0	0	0	0	1	2020	Bacteroidetes	Bacteroidia	Bacteroidales	Bacteroidaceae	Bacteroides	0.631	Bacteroides salanitronis DSM 18170; CP002530
0	0	0	0	0	0	1	2026	Bacteroidetes	unclassified_"Bacteroidetes"				0.563	Bacteroidetes bacterium oral taxon 365; WWP_SS3_G15; GU410828
0	0	0	0	0	0	2	2052	Bacteroidetes	Bacteroidia	Bacteroidales	Bacteroidaceae	Bacteroides	0.760	Bacteroides plebeius; M122; AB200220
0	0	0	0	0	0	1	2054	Bacteroidetes	Bacteroidia	Bacteroidales	Bacteroidaceae	Bacteroides	0.819	Bacteroides plebeius (T); M12; AB200217
0	0	0	0	0	1	0	2055	Bacteroidetes	Bacteroidia	Bacteroidales	Porphyromonadaceae	Parabacteroides	0.666	Parabacteroides distasonis; JCM5825; EU136681
0	0	0	0	0	0	2	2057	Bacteroidetes	Bacteroidia	Bacteroidales	Bacteroidaceae	Bacteroides	0.556	Bacteroides salanitronis DSM 18170; CP002530
0	0	0	0	0	6	0	2058	Bacteroidetes	Bacteroidia	Bacteroidales	Bacteroidaceae	Bacteroides	0.796	Bacteroides helcogenes; JCM 6297; AB510702
0	0	0	0	0	0	1	2061	Bacteroidetes	Bacteroidia	Bacteroidales	Bacteroidaceae	Bacteroides	0.760	Bacteroides plebeius (T); M12; AB200217
0	0	0	0	0	2	1	2074	Bacteroidetes	Bacteroidia	Bacteroidales	Porphyromonadaceae	Barnesiella	0.503	Barnesiella intestinihominis (T); YIT 11860; AB370251
0	0	4	0	0	118	46	2076	Bacteroidetes	Bacteroidia	Bacteroidales	Rikenellaceae	Alistipes	0.845	Alistipes shahii WAL 8301; FP929032
0	0	0	0	0	0	1	2079	Bacteroidetes	Bacteroidia	Bacteroidales	Bacteroidaceae	Bacteroides	0.804	Bacteroides salanitronis DSM 18170; CP002530
1	0	8	3	0	66	20	2080	Bacteroidetes	Bacteroidia	Bacteroidales	Bacteroidaceae	Bacteroides	0.559	Bacteroides caccae; JCM9498; EU136686
0	0	0	0	0	0	1	2081	Bacteroidetes	Bacteroidia	Bacteroidales	Bacteroidaceae	Bacteroides	0.580	Bacteroides coprophilus; CB40 (= JCM 13816); AB064919
0	0	0	0	0	1	0	2115	Bacteroidetes	Bacteroidia	Bacteroidales	Porphyromonadaceae	Barnesiella	0.605	Barnesiella viscericola (T); JCM 13660; C46; AB267809
0	0	0	0	0	0	1	2118	Bacteroidetes	Bacteroidia	Bacteroidales	Bacteroidaceae	Bacteroides	0.613	Bacteroides salanitronis (T); JCM 13657; BL78; AB253731
0	0	0	0	0	1	1	2125	Bacteroidetes	Bacteroidia	Bacteroidales	Bacteroidaceae	Bacteroides	0.832	Bacteroides plebeius (T); M12; AB200217
0	0	0	0	0	0	1	2130	Bacteroidetes	unclassified_"Bacteroidetes"				0.526	Bacteroidetes bacterium oral taxon 365; WWP_SS4_G09; GU410821
0	0	0	0	0	0	1	2137	Bacteroidetes	Bacteroidia	Bacteroidales	Porphyromonadaceae	Barnesiella	0.436	Barnesiella intestinihominis (T); YIT 11860; AB370251
0	0	0	0	0	0	1	2145	Bacteroidetes	Bacteroidia	Bacteroidales	Bacteroidaceae	Bacteroides	0.533	Bacteroides intestinalis; JCM13266; EU136691
0	0	0	0	0	5	13	2155	Bacteroidetes	Bacteroidia	Bacteroidales	Prevotellaceae	Prevotella	0.645	Prevotella bryantii (T); B14 (DSM 11371, species type strain); AJ006457
0	0	0	0	0	1	0	2156	Bacteroidetes	unclassified_"Bacteroidetes"				0.421	Eubacterium sp. F1; EU281854
0	0	0	0	0	26	30	2159	Bacteroidetes	Bacteroidia	Bacteroidales	Prevotellaceae	Prevotella	0.621	Prevotella sp. B31FD; AY005061
0	0	0	0	0	1	0	2163	Bacteroidetes	Bacteroidia	Bacteroidales	Rikenellaceae	Alistipes	0.593	Alistipes finegoldii; ANH 2437; AJ518874
0	0	1	0	0	0	0	2168	Bacteroidetes	Sphingobacteria	Sphingobacteriales	Chitinophagaceae	Sediminibacterium	0.799	Bacteroidetes bacterium SCGC AAA043-A17; HQ663380
0	0	12	8	0	278	430	2172	Bacteroidetes	Bacteroidia	Bacteroidales	Bacteroidaceae	Bacteroides	0.578	Bacteroides salanitronis (T); JCM 13657; BL78; AB253731
0	0	0	0	0	0	2	2176	Bacteroidetes	Bacteroidia	Bacteroidales	Bacteroidaceae	Bacteroides	0.725	Bacteroides uniformis; JCM5828; 3; EU136680
0	0	0	0	0	0	1	2177	Bacteroidetes	Bacteroidia	Bacteroidales	Bacteroidaceae	Bacteroides	0.442	Bacteroides uniformis; JCM5828; 3; EU136680
0	0	0	0	0	2	0	2182	Bacteroidetes	unclassified_"Bacteroidetes"				0.505	Bacteroidetes bacterium oral taxon 365; WWP_SS3_G12; GU410827
0	0	0	0	0	2	1	2183	Bacteroidetes	Bacteroidia	Bacteroidales	Bacteroidaceae	Bacteroides	0.515	Bacteroides plebeius (T); M12; AB200217
0	0	0	0	0	0	1	2200	Bacteroidetes	unclassified_"Bacteroidetes"				0.551	Bacteroidetes bacterium oral taxon 365; WWP_SS4_G09; GU410821
0	0	7	2	0	86	84	2205	Bacteroidetes	Bacteroidia	Bacteroidales	Porphyromonadaceae	Barnesiella	0.482	Gram-negative bacterium cL10-2b-4; AY239469
0	0	0	0	0	2	2	2207	Bacteroidetes	Bacteroidia	Bacteroidales	Bacteroidaceae	Bacteroides	0.777	swine fecal bacterium RF3E-Xyl1; FJ753769
0	0	0	0	0	2	0	2214	Bacteroidetes	Bacteroidia	Bacteroidales	Bacteroidaceae	Bacteroides	0.600	Bacteroides salanitronis (T); JCM 13657; BL78; AB253731
0	0	4	0	0	28	17	2215	Bacteroidetes	Bacteroidia	Bacteroidales	Porphyromonadaceae	Parabacteroides	0.666	Parabacteroides merdae; JCM9497; 18; EU136685
0	0	0	0	0	1	0	2224	Bacteroidetes	Bacteroidia	Bacteroidales	Bacteroidaceae	Bacteroides	0.640	Bacteroides clarus; JCM 16067; AB547638
0	0	0	0	0	0	1	2237	Bacteroidetes	Bacteroidia	Bacteroidales	Bacteroidaceae	Bacteroides	0.705	Bacteroides uniformis; JCM5828; 3; EU136680
0	0	1	0	0	0	0	2239	Bacteroidetes	Sphingobacteria	Sphingobacteriales	Flammeovirgaceae	Reichenbachiella	0.600	Reichenbachiella sp. PCP104; GU143095
0	0	0	0	0	1	0	2244	Bacteroidetes	unclassified_"Bacteroidetes"				0.541	Bacteroidetes bacterium oral taxon 365; WWP_SS4_G09; GU410821
0	0	0	0	0	1	0	2245	Bacteroidetes	Bacteroidia	Bacteroidales	Porphyromonadaceae	Barnesiella	0.547	Gram-negative bacterium cL10-2b-4; AY239469
0	0	0	0	0	7	5	2253	Bacteroidetes	Bacteroidia	Bacteroidales	Bacteroidaceae	Bacteroides	0.714	Bacteroides helcogenes P 36-108; CP002352
0	0	0	0	0	3	1	2257	Bacteroidetes	Bacteroidia	Bacteroidales	Rikenellaceae	Alistipes	0.795	Alistipes sp. NML05A004; EU189022
0	0	1	1	0	18	3	2262	Bacteroidetes	Bacteroidia	Bacteroidales	unclassified_"Bacteroidales"		0.463	Bacteroidetes bacterium PPf50E2; AY548787
0	0	0	0	0	0	1	2266	Bacteroidetes	Bacteroidia	Bacteroidales	Bacteroidaceae	Bacteroides	0.668	Bacteroides helcogenes; JCM6297; 15; EU136692
0	0	1	1	0	22	13	2278	Bacteroidetes	Bacteroidia	Bacteroidales	Rikenellaceae	Alistipes	0.601	Alistipes finegoldii; ANH 2437; AJ518874
0	0	0	0	0	0	1	2282	Bacteroidetes	unclassified_"Bacteroidetes"				0.556	Bacteroidetes bacterium oral taxon 365; WWP_SS4_G09; GU410821
0	0	0	0	0	0	1	2291	Bacteroidetes	Bacteroidia	Bacteroidales	Porphyromonadaceae	Barnesiella	0.580	Barnesiella viscericola (T); JCM 13660; C46; AB267809
0	0	0	0	0	0	1	2295	Bacteroidetes	Bacteroidia	Bacteroidales	Bacteroidaceae	Bacteroides	0.595	Bacteroides vulgatus; BCRC12903; EU136687
0	0	0	0	0	0	2	2300	Bacteroidetes	Bacteroidia	Bacteroidales	Bacteroidaceae	Bacteroides	0.420	Bacteroides salanitronis (T); JCM 13657; BL78; AB253731
0	0	0	0	0	0	1	2305	Bacteroidetes	Bacteroidia	Bacteroidales	Porphyromonadaceae	Odoribacter	0.584	Odoribacter splanchnicus DSM 20712; CP002544
0	0	4	1	0	29	8	2315	Bacteroidetes	Bacteroidia	Bacteroidales	Porphyromonadaceae	Barnesiella	0.815	Barnesiella viscericola (T); JCM 13660; C46; AB267809
0	0	0	0	0	2	2	2316	Bacteroidetes	unclassified_"Bacteroidetes"				0.498	Eubacterium sp. F1; EU281854
0	0	0	0	0	0	1	2327	Bacteroidetes	Bacteroidia	Bacteroidales	Prevotellaceae	Prevotella	0.651	Prevotella sp. B31FD; AY005061
0	0	0	0	0	1	1	2331	Bacteroidetes	Bacteroidia	Bacteroidales	Rikenellaceae	Alistipes	0.842	Bacteroides sp. ANH 2438; AJ518875
0	0	0	0	0	1	0	2332	Bacteroidetes	Bacteroidia	Bacteroidales	Bacteroidaceae	Bacteroides	0.651	Bacteroides salanitronis (T); JCM 13657; BL78; AB253731
0	0	0	1	0	3	2	2340	Bacteroidetes	Bacteroidia	Bacteroidales	Bacteroidaceae	Bacteroides	0.712	Bacteroides salanitronis (T); JCM 13657; BL78; AB253731
0	0	0	0	0	0	1	2348	Bacteroidetes	unclassified_"Bacteroidetes"				0.505	Eubacterium sp. F1; EU281854
0	0	0	0	0	0	1	2351	Bacteroidetes	Bacteroidia	Bacteroidales	Porphyromonadaceae	unclassified_"Porphyromonadaceae"	0.432	Porphyromonadaceae bacterium C941; JF803519
0	0	1	0	0	0	3	2356	Bacteroidetes	Bacteroidia	Bacteroidales	Porphyromonadaceae	Parabacteroides	0.672	Parabacteroides merdae; JCM9497; 18; EU136685
0	0	0	0	0	13	23	2357	Bacteroidetes	Bacteroidia	Bacteroidales	Porphyromonadaceae	Barnesiella	0.565	Gram-negative bacterium cL10-2b-4; AY239469
0	0	0	0	0	0	1	2364	Bacteroidetes	Bacteroidia	Bacteroidales	Bacteroidaceae	Bacteroides	0.628	Bacteroides coprophilus; CB40 (= JCM 13816); AB064919
0	0	0	0	0	1	0	2368	Bacteroidetes	Bacteroidia	Bacteroidales	Prevotellaceae	Prevotella	0.695	Prevotella sp. B31FD; AY005061
3	0	2	1	0	5	8	2369	Bacteroidetes	Bacteroidia	Bacteroidales	Porphyromonadaceae	Parabacteroides	0.808	Parabacteroides goldsteinii; JCM13446; 14; EU136697
0	0	0	0	0	1	0	2370	Bacteroidetes	Bacteroidia	Bacteroidales	Porphyromonadaceae	Parabacteroides	0.607	Porphyromonadaceae bacterium DJF_B175; EU728718
0	0	0	1	0	0	0	2371	Bacteroidetes	Bacteroidia	Bacteroidales	Porphyromonadaceae	Barnesiella	0.451	Barnesiella intestinihominis (T); YIT 11860; AB370251
0	0	3	0	0	0	0	2372	Bacteroidetes	Bacteroidia	Bacteroidales	Bacteroidaceae	Bacteroides	0.588	Bacteroides caccae; JCM9498; EU136686
0	0	0	0	0	0	1	2373	Bacteroidetes	Bacteroidia	Bacteroidales	Rikenellaceae	Alistipes	0.695	Alistipes shahii WAL 8301; FP929032
0	0	0	0	0	0	1	2377	Bacteroidetes	Bacteroidia	Bacteroidales	Bacteroidaceae	Bacteroides	0.807	Bacteroides salanitronis DSM 18170; CP002530
0	0	0	0	0	0	2	2378	Bacteroidetes	Bacteroidia	Bacteroidales	Bacteroidaceae	Bacteroides	0.647	Bacteroides salanitronis DSM 18170; CP002530
0	0	0	0	0	0	1	2397	Bacteroidetes	Bacteroidia	Bacteroidales	Porphyromonadaceae	unclassified_"Porphyromonadaceae"	0.529	Porphyromonadaceae bacterium C941; JF803519
0	0	0	0	0	0	1	2400	Bacteroidetes	Bacteroidia	Bacteroidales	Porphyromonadaceae	Barnesiella	0.602	Barnesiella intestinihominis (T); YIT 11860; AB370251
0	0	0	0	0	11	2	2405	Bacteroidetes	Bacteroidia	Bacteroidales	Rikenellaceae	Alistipes	0.800	Alistipes shahii WAL 8301; FP929032
0	0	0	0	0	14	0	2425	Bacteroidetes	Bacteroidia	Bacteroidales	Rikenellaceae	Alistipes	0.713	Alistipes shahii (T); WAL 8301; AY974072
0	0	0	0	0	1	0	2426	Bacteroidetes	Bacteroidia	Bacteroidales	Porphyromonadaceae	Odoribacter	0.517	Odoribacter splanchnicus DSM 20712; CP002544
6	5	5	1	0	0	0	2431	Bacteroidetes	Flavobacteria	Flavobacteriales	Flavobacteriaceae	Ornithobacterium	0.979	Ornithobacterium rhinotracheale; CH-H930715-D; DQ195240
0	0	0	1	0	17	14	2442	Bacteroidetes	unclassified_"Bacteroidetes"				0.465	Eubacterium sp. F1; EU281854
0	0	0	0	0	0	2	2458	Bacteroidetes	unclassified_"Bacteroidetes"				0.531	Bacteroidetes bacterium oral taxon 365; WWP_SS4_G09; GU410821
0	0	3	0	0	22	26	2459	Bacteroidetes	Bacteroidia	Bacteroidales	Bacteroidaceae	Bacteroides	0.639	Bacteroides caccae; JCM9498; EU136686
0	0	0	0	0	0	2	2467	Bacteroidetes	Bacteroidia	Bacteroidales	Prevotellaceae	unclassified_"Prevotellaceae"	0.542	bacterium A7(2010); FN821378
0	0	0	0	0	0	3	2469	Bacteroidetes	Bacteroidia	Bacteroidales	Bacteroidaceae	Bacteroides	0.931	Bacteroides plebeius; M122; AB200220
0	0	0	0	0	0	1	2476	Bacteroidetes	Bacteroidia	Bacteroidales	Bacteroidaceae	Bacteroides	0.750	Bacteroides helcogenes P 36-108; CP002352
0	0	0	0	0	1	0	2496	Bacteroidetes	Bacteroidia	Bacteroidales	Porphyromonadaceae	Odoribacter	0.454	Odoribacter splanchnicus DSM 20712; CP002544
0	0	0	0	0	2	5	2498	Bacteroidetes	Bacteroidia	Bacteroidales	Prevotellaceae	Prevotella	0.664	Prevotella sp. 152R-1a; DQ278861
0	0	0	0	0	1	0	2499	Bacteroidetes	Bacteroidia	Bacteroidales	Rikenellaceae	Alistipes	0.655	Alistipes finegoldii; ANH 2437; AJ518874
0	0	0	0	0	2	1	2501	Bacteroidetes	Bacteroidia	Bacteroidales	unclassified_"Bacteroidales"		0.505	Clostridium sp. 6-44; AB596885
0	0	0	0	0	0	1	2513	Bacteroidetes	Bacteroidia	Bacteroidales	Porphyromonadaceae	unclassified_"Porphyromonadaceae"	0.595	Candidatus Vestibaculum illigatum; AY540335
0	0	0	0	0	0	1	2514	Bacteroidetes	Bacteroidia	Bacteroidales	Bacteroidaceae	Bacteroides	0.726	Bacteroides barnesiae (T); JCM 13652; BL2; AB253726
0	0	0	0	0	0	1	2519	Bacteroidetes	Bacteroidia	Bacteroidales	Porphyromonadaceae	unclassified_"Porphyromonadaceae"	0.518	Porphyromonadaceae bacterium C941; JF803519
0	0	0	0	0	0	2	2535	Bacteroidetes	Bacteroidia	Bacteroidales	Bacteroidaceae	Bacteroides	0.709	Bacteroides helcogenes (T); JCM 6297; AB200227
0	0	0	0	0	1	0	2540	Bacteroidetes	Bacteroidia	Bacteroidales	Bacteroidaceae	Bacteroides	0.574	Bacteroides intestinalis; JCM13266; EU136691
0	0	0	0	0	0	1	2550	Bacteroidetes	Bacteroidia	Bacteroidales	Prevotellaceae	Prevotella	0.559	Prevotella buccae; JCM 12245; AB547675
0	0	0	0	0	0	1	2552	Bacteroidetes	Bacteroidia	Bacteroidales	Bacteroidaceae	Bacteroides	0.698	Bacteroides helcogenes; JCM6297; 15; EU136692
0	0	0	0	0	0	2	2555	Bacteroidetes	Bacteroidia	Bacteroidales	Prevotellaceae	Prevotella	0.412	Prevotella denticola (T); ATCC 35308; AY323524
0	0	0	0	0	1	0	2559	Bacteroidetes	Bacteroidia	Bacteroidales	Prevotellaceae	Prevotella	0.671	Prevotella sp. 152R-1a; DQ278861
0	0	0	0	0	1	0	2560	Bacteroidetes	Bacteroidia	Bacteroidales	Porphyromonadaceae	Parabacteroides	0.566	Porphyromonadaceae bacterium DJF_B175; EU728718
0	0	0	0	0	1	4	2563	Bacteroidetes	Bacteroidia	Bacteroidales	Bacteroidaceae	Bacteroides	0.784	Bacteroides plebeius (T); M12; AB200217
0	0	0	0	0	0	1	2566	Bacteroidetes	Bacteroidia	Bacteroidales	unclassified_"Bacteroidales"		0.559	Bacteroidales genomosp. P1; P4PB_6; AY341819
0	0	1	0	0	0	0	2570	Bacteroidetes	Bacteroidia	Bacteroidales	Bacteroidaceae	Bacteroides	0.744	Bacteroides helcogenes P 36-108; CP002352
0	0	0	0	0	1	0	2571	Bacteroidetes	Bacteroidia	Bacteroidales	Porphyromonadaceae	Barnesiella	0.483	Barnesiella viscericola (T); JCM 13660; C46; AB267809
0	0	0	0	0	1	0	2573	Bacteroidetes	Bacteroidia	Bacteroidales	unclassified_"Bacteroidales"		0.435	Bacteroidetes bacterium PPf50E2; AY548787
1	0	0	0	0	16	9	2583	Bacteroidetes	Bacteroidia	Bacteroidales	Rikenellaceae	Alistipes	0.859	Bacteroides sp. DSM 12148; AJ518876
0	0	0	0	0	1	2	2586	Bacteroidetes	unclassified_"Bacteroidetes"				0.489	Bacteroidetes bacterium oral taxon 365; WWP_SS4_G09; GU410821
0	0	0	0	0	0	1	2587	Bacteroidetes	Bacteroidia	Bacteroidales	Prevotellaceae	Prevotella	0.606	Prevotella sp. B31FD; AY005061
0	0	0	0	0	2	0	2590	Bacteroidetes	Bacteroidia	Bacteroidales	Porphyromonadaceae	Parabacteroides	0.529	Porphyromonadaceae bacterium DJF_B175; EU728718
0	0	0	0	0	0	1	2603	Bacteroidetes	Bacteroidia	Bacteroidales	Prevotellaceae	Prevotella	0.624	Prevotella sp. B31FD; AY005061
0	0	0	0	0	1	3	2605	Bacteroidetes	Bacteroidia	Bacteroidales	Porphyromonadaceae	Barnesiella	0.485	Barnesiella intestinihominis (T); YIT 11860; AB370251
0	0	0	0	0	1	0	2630	Bacteroidetes	unclassified_"Bacteroidetes"				0.511	Bacteroidetes bacterium oral taxon 365; WWP_SS4_G09; GU410821
0	0	0	0	0	3	1	2633	Bacteroidetes	Bacteroidia	Bacteroidales	Porphyromonadaceae	Barnesiella	0.594	Barnesiella viscericola (T); JCM 13660; C46; AB267809
0	0	1	0	0	0	0	2637	Bacteroidetes	Bacteroidia	Bacteroidales	Prevotellaceae	Prevotella	0.702	Prevotella sp. B31FD; AY005061
0	0	1	0	0	18	29	2641	Bacteroidetes	Bacteroidia	Bacteroidales	Prevotellaceae	Prevotella	0.650	Prevotella sp. 152R-1a; DQ278861
14	0	0	0	0	0	0	2644	Bacteroidetes	Flavobacteria	Flavobacteriales	Flavobacteriaceae	Chryseobacterium	0.738	Chryseobacterium sp. IPB2; AM232725
0	0	7	0	0	70	34	2648	Bacteroidetes	unclassified_"Bacteroidetes"				0.584	Eubacterium sp. F1; EU281854
0	0	0	0	0	0	1	2668	Bacteroidetes	Bacteroidia	Bacteroidales	Bacteroidaceae	Bacteroides	0.725	Bacteroides plebeius; M131; AB200221
0	0	0	0	0	1	1	2679	Bacteroidetes	Bacteroidia	Bacteroidales	Rikenellaceae	Alistipes	0.498	Alistipes finegoldii; ANH 2437; AJ518874
0	0	2	0	0	13	8	2685	Bacteroidetes	unclassified_"Bacteroidetes"				0.554	Bacteroidetes bacterium oral taxon 365; WWP_SS4_G09; GU410821
0	0	0	0	0	0	1	2701	Bacteroidetes	Bacteroidia	Bacteroidales	Rikenellaceae	Alistipes	0.554	Alistipes finegoldii; ANH 2437; AJ518874
0	0	0	0	0	2	1	2707	Bacteroidetes	Bacteroidia	Bacteroidales	Prevotellaceae	Prevotella	0.632	Prevotella sp. B31FD; AY005061
0	0	0	0	0	0	1	2711	Bacteroidetes	Bacteroidia	Bacteroidales	Porphyromonadaceae	Barnesiella	0.500	Barnesiella intestinihominis (T); YIT 11860; AB370251
0	0	0	0	0	1	0	2713	Bacteroidetes	Bacteroidia	Bacteroidales	Porphyromonadaceae	Barnesiella	0.537	Barnesiella intestinihominis (T); YIT 11860; AB370251
0	0	0	0	0	0	1	2717	Bacteroidetes	Bacteroidia	Bacteroidales	Porphyromonadaceae	Parabacteroides	0.651	Bacteroides merdae; 1-18; AY169416
0	0	0	0	0	0	1	2719	Bacteroidetes	Bacteroidia	Bacteroidales	Bacteroidaceae	Bacteroides	0.631	Bacteroides barnesiae (T); JCM 13652; BL2; AB253726
0	0	0	0	0	0	2	2721	Bacteroidetes	unclassified_"Bacteroidetes"				0.526	Bacteroidetes bacterium oral taxon 365; WWP_SS4_G09; GU410821
0	0	0	0	0	1	0	2722	Bacteroidetes	Bacteroidia	Bacteroidales	Bacteroidaceae	Bacteroides	0.716	Bacteroides helcogenes (T); JCM 6297; AB200227
0	0	0	1	0	0	0	2726	Bacteroidetes	Bacteroidia	Bacteroidales	Bacteroidaceae	Bacteroides	0.681	Bacteroides coprocola; M11; AB200223
1	2	17	6	0	149	127	2729	Bacteroidetes	unclassified_"Bacteroidetes"				0.603	Bacteroidetes bacterium oral taxon 365; WWP_SS3_G12; GU410827
0	0	0	0	0	1	2	2749	Bacteroidetes	unclassified_"Bacteroidetes"				0.453	Eubacterium sp. F1; EU281854
0	0	0	0	0	0	5	2754	Bacteroidetes	Bacteroidia	Bacteroidales	Bacteroidaceae	Bacteroides	0.640	Bacteroides coprophilus; CB40 (= JCM 13816); AB064919
0	0	0	0	0	0	1	2757	Bacteroidetes	Bacteroidia	Bacteroidales	Porphyromonadaceae	unclassified_"Porphyromonadaceae"	0.437	Porphyromonadaceae bacterium C941; JF803519
0	1	0	0	0	0	0	2763	Bacteroidetes	Flavobacteria	Flavobacteriales	Flavobacteriaceae	Flavobacterium	0.937	Flavobacterium sp. AKB-2008-JO15; AM988908
0	0	0	0	0	1	0	2765	Bacteroidetes	Bacteroidia	Bacteroidales	Bacteroidaceae	Bacteroides	0.730	Bacteroides helcogenes P 36-108; CP002352
0	0	0	0	0	0	1	2769	Bacteroidetes	Bacteroidia	Bacteroidales	Porphyromonadaceae	unclassified_"Porphyromonadaceae"	0.524	Porphyromonadaceae bacterium C941; JF803519
2	1	1	2	0	0	0	2771	Bacteroidetes	Bacteroidia	Bacteroidales	Bacteroidaceae	Bacteroides	1.000	Bacteroides fragilis; Bfr920; 12; X83946
0	0	0	0	0	2	0	2776	Bacteroidetes	Bacteroidia	Bacteroidales	Rikenellaceae	Alistipes	0.737	Alistipes sp. JC136; JF824799
0	0	0	0	0	0	1	2777	Bacteroidetes	Bacteroidia	Bacteroidales	Bacteroidaceae	Bacteroides	0.628	Bacteroides uniformis; JCM5828; 3; EU136680
0	0	0	0	0	1	2	2802	Bacteroidetes	Bacteroidia	Bacteroidales	Rikenellaceae	Alistipes	0.422	Alistipes sp. NML05A004; EU189022
1	0	1	0	0	4	1	2805	Bacteroidetes	Bacteroidia	Bacteroidales	Porphyromonadaceae	Barnesiella	0.502	Gram-negative bacterium cL10-2b-4; AY239469
0	0	0	0	0	0	1	2813	Bacteroidetes	Bacteroidia	Bacteroidales	Prevotellaceae	Prevotella	0.682	Prevotella bryantii (T); B14 (DSM 11371, species type strain); AJ006457
0	0	0	0	0	0	1	2818	Bacteroidetes	Bacteroidia	Bacteroidales	Bacteroidaceae	Bacteroides	0.737	Bacteroides barnesiae (T); JCM 13652; BL2; AB253726
0	0	0	0	0	0	1	2822	Bacteroidetes	Bacteroidia	Bacteroidales	Bacteroidaceae	Bacteroides	0.601	Bacteroides fluxus (T); YIT 12057; AB490802
0	0	1	0	0	0	2	2824	Bacteroidetes	Bacteroidia	Bacteroidales	Prevotellaceae	Prevotella	0.660	Prevotella sp. E9_42; AF481229
0	0	7	5	0	331	144	2832	Bacteroidetes	Bacteroidia	Bacteroidales	unclassified_"Bacteroidales"		0.442	Bacteroidetes bacterium PPf50E2; AY548787
0	0	0	0	0	0	1	2845	Bacteroidetes	Bacteroidia	Bacteroidales	Prevotellaceae	Prevotella	0.591	Prevotella oralis; JCM 12251; AB547698
0	0	0	0	0	0	1	2850	Bacteroidetes	Bacteroidia	Bacteroidales	Rikenellaceae	Alistipes	0.666	Alistipes shahii WAL 8301; FP929032
0	0	1	0	0	0	0	2860	Bacteroidetes	Bacteroidia	Bacteroidales	Bacteroidaceae	Bacteroides	0.945	Bacteroides barnesiae (T); JCM 13652; BL2; AB253726
0	0	0	0	0	0	1	2864	Bacteroidetes	Bacteroidia	Bacteroidales	Prevotellaceae	Prevotella	0.599	Prevotella sp. B31FD; AY005061
0	0	0	0	0	0	1	2875	Bacteroidetes	Bacteroidia	Bacteroidales	Porphyromonadaceae	unclassified_"Porphyromonadaceae"	0.506	Porphyromonadaceae bacterium C941; JF803519
0	0	0	0	0	1	0	2878	Bacteroidetes	Bacteroidia	Bacteroidales	Porphyromonadaceae	Barnesiella	0.483	Barnesiella intestinihominis (T); YIT 11860; AB370251
0	0	2	2	0	65	33	2881	Bacteroidetes	Bacteroidia	Bacteroidales	Bacteroidaceae	Bacteroides	0.679	Bacteroides uniformis; JCM5828; 3; EU136680
0	0	0	0	0	1	0	2894	Bacteroidetes	Bacteroidia	Bacteroidales	Bacteroidaceae	Bacteroides	0.712	Bacteroides salanitronis (T); JCM 13657; BL78; AB253731
0	0	0	0	0	1	0	2899	Bacteroidetes	Bacteroidia	Bacteroidales	Porphyromonadaceae	Parabacteroides	0.401	Porphyromonadaceae bacterium DJF_B175; EU728718
0	0	0	0	0	1	0	2903	Bacteroidetes	Bacteroidia	Bacteroidales	Porphyromonadaceae	Barnesiella	0.593	Barnesiella viscericola (T); JCM 13660; C46; AB267809
0	0	0	0	0	0	2	2912	Bacteroidetes	Bacteroidia	Bacteroidales	Bacteroidaceae	Bacteroides	0.608	Bacteroides salanitronis DSM 18170; CP002530
0	0	0	0	0	0	1	2918	Bacteroidetes	Bacteroidia	Bacteroidales	Bacteroidaceae	Bacteroides	0.539	Bacteroides salanitronis (T); JCM 13657; BL78; AB253731
0	0	0	0	0	2	2	2919	Bacteroidetes	unclassified_"Bacteroidetes"				0.512	Bacteroidetes bacterium oral taxon 365; WWP_SS3_G12; GU410827
0	0	0	0	0	0	1	2923	Bacteroidetes	Bacteroidia	Bacteroidales	Prevotellaceae	Prevotella	0.538	bacterium mpn-isolate group 3; AF357576
0	0	0	0	0	0	1	2924	Bacteroidetes	Bacteroidia	Bacteroidales	Bacteroidaceae	Bacteroides	0.601	Bacteroides coprocola; JCM12979; EU136688
0	0	0	0	0	1	1	2925	Bacteroidetes	Bacteroidia	Bacteroidales	unclassified_"Bacteroidales"		0.427	Bacteroidetes bacterium PPf50E2; AY548787
0	0	0	0	0	0	1	2930	Bacteroidetes	Bacteroidia	Bacteroidales	Porphyromonadaceae	unclassified_"Porphyromonadaceae"	0.486	Porphyromonadaceae bacterium C941; JF803519
0	0	0	0	0	8	16	2932	Bacteroidetes	unclassified_"Bacteroidetes"				0.581	Eubacterium sp. F1; EU281854
0	0	0	0	0	1	0	2934	Bacteroidetes	Bacteroidia	Bacteroidales	Porphyromonadaceae	Barnesiella	0.537	Barnesiella intestinihominis (T); YIT 11860; AB370251
0	0	0	0	0	1	0	2943	Bacteroidetes	Bacteroidia	Bacteroidales	Porphyromonadaceae	Porphyromonas	0.413	Porphyromonas bennonis (T); WAL 1926C; EU414673
0	0	0	0	0	2	0	2944	Bacteroidetes	Bacteroidia	Bacteroidales	Porphyromonadaceae	Odoribacter	0.650	Odoribacter splanchnicus DSM 20712; CP002544
0	0	0	0	0	0	1	2945	Bacteroidetes	Bacteroidia	Bacteroidales	Porphyromonadaceae	Parabacteroides	0.599	Parabacteroides merdae; JCM9497; 18; EU136685
0	0	1	0	0	3	14	2949	Bacteroidetes	Bacteroidia	Bacteroidales	Bacteroidaceae	Bacteroides	0.532	Bacteroides salanitronis DSM 18170; CP002530
0	1	0	0	0	0	0	2955	Bacteroidetes	Flavobacteria	Flavobacteriales	Flavobacteriaceae	Chryseobacterium	0.931	Chryseobacterium gregarium (T); type strain: DSM 19109 = LMG 24052 = P 461/12; AM773820
0	0	0	0	0	2	0	2956	Bacteroidetes	Bacteroidia	Bacteroidales	Prevotellaceae	Prevotella	0.486	Prevotella enoeca (T); ATCC 51261; AJ005635
0	0	0	0	0	0	1	2968	Bacteroidetes	Bacteroidia	Bacteroidales	Bacteroidaceae	Bacteroides	0.680	Bacteroides barnesiae (T); JCM 13652; BL2; AB253726
0	0	0	0	0	0	1	2970	Bacteroidetes	unclassified_"Bacteroidetes"				0.594	Bacteroidetes bacterium oral taxon 365; WWP_SS4_G09; GU410821
0	0	0	0	0	0	1	2981	Bacteroidetes	Bacteroidia	Bacteroidales	Bacteroidaceae	Bacteroides	0.571	Bacteroides salanitronis (T); JCM 13657; BL78; AB253731
0	0	0	0	0	0	2	2987	Bacteroidetes	Bacteroidia	Bacteroidales	Bacteroidaceae	Bacteroides	0.862	Bacteroides plebeius (T); M12; AB200217
0	0	0	0	0	0	1	2992	Bacteroidetes	Bacteroidia	Bacteroidales	Porphyromonadaceae	unclassified_"Porphyromonadaceae"	0.558	Porphyromonadaceae bacterium C941; JF803519
0	0	0	0	0	0	1	3001	Bacteroidetes	Bacteroidia	Bacteroidales	Porphyromonadaceae	Parabacteroides	0.536	Parabacteroides distasonis; JCM5825; EU136681
0	0	0	0	0	0	1	3016	Bacteroidetes	Bacteroidia	Bacteroidales	Bacteroidaceae	Bacteroides	0.584	Bacteroides barnesiae (T); JCM 13652; BL2; AB253726
0	0	0	0	0	1	0	3018	Bacteroidetes	Bacteroidia	Bacteroidales	Bacteroidaceae	Bacteroides	0.623	Bacteroides helcogenes; JCM6297; 15; EU136692
0	0	0	0	0	0	1	3031	Bacteroidetes	Bacteroidia	Bacteroidales	Bacteroidaceae	Bacteroides	0.651	Bacteroides barnesiae (T); JCM 13652; BL2; AB253726
0	0	0	0	0	12	11	3036	Bacteroidetes	Bacteroidia	Bacteroidales	Prevotellaceae	unclassified_"Prevotellaceae"	0.623	bacterium A7(2010); FN821378
0	0	0	0	0	0	2	3043	Bacteroidetes	Bacteroidia	Bacteroidales	Bacteroidaceae	Bacteroides	0.796	bacterium 'New Zealand B'; AY721625
0	0	0	0	0	0	1	3051	Bacteroidetes	Bacteroidia	Bacteroidales	Porphyromonadaceae	Tannerella	0.547	Tannerella forsythensis; RMA 7251; DQ344914
0	0	0	0	0	1	0	3053	Bacteroidetes	Bacteroidia	Bacteroidales	Porphyromonadaceae	Parabacteroides	0.526	Porphyromonadaceae bacterium DJF_B175; EU728718
0	0	7	0	0	0	0	3061	Bacteroidetes	Sphingobacteria	Sphingobacteriales	Chitinophagaceae	unclassified_Chitinophagaceae	0.706	bacterium SCGC AAA018-D18; HQ290487
0	0	0	0	0	3	2	3065	Bacteroidetes	Bacteroidia	Bacteroidales	Prevotellaceae	Prevotella	0.669	Prevotella sp. MSX73; HQ593875
0	0	0	0	0	0	1	3077	Bacteroidetes	Bacteroidia	Bacteroidales	Porphyromonadaceae	Porphyromonas	0.474	Porphyromonas sp. UQD 308; EU012303
0	0	0	0	0	0	1	3078	Bacteroidetes	Bacteroidia	Bacteroidales	Porphyromonadaceae	Barnesiella	0.544	Barnesiella viscericola (T); JCM 13660; C46; AB267809
0	0	0	0	0	1	1	3079	Bacteroidetes	Bacteroidia	Bacteroidales	Bacteroidaceae	Bacteroides	0.583	Bacteroides barnesiae; JCM 13654; EG3; AB253728
0	0	0	0	0	0	1	3081	Bacteroidetes	Bacteroidia	Bacteroidales	Marinilabiaceae	Anaerophaga	0.503	Anaerophaga thermohalophila (T); Fru22; AJ418048
0	0	0	0	0	0	1	3086	Bacteroidetes	Bacteroidia	Bacteroidales	Rikenellaceae	Alistipes	0.642	Alistipes finegoldii; JCM 16770; AB554230
0	0	0	0	0	4	2	3088	Bacteroidetes	Bacteroidia	Bacteroidales	unclassified_"Bacteroidales"		0.483	Bacteroidetes bacterium PPf50E2; AY548787
0	0	0	0	0	0	1	3090	Bacteroidetes	unclassified_"Bacteroidetes"				0.500	Bacteroidetes bacterium oral taxon 365; WWP_SS3_G15; GU410828
0	0	1	0	0	0	0	3103	Bacteroidetes	Bacteroidia	Bacteroidales	Bacteroidaceae	Bacteroides	0.657	Bacteroides cellulosilyticus; JCM 15632; AB510698
0	0	0	0	0	1	0	3110	Bacteroidetes	Bacteroidia	Bacteroidales	Porphyromonadaceae	Barnesiella	0.477	Barnesiella intestinihominis (T); YIT 11860; AB370251
0	0	0	0	0	1	0	3112	Bacteroidetes	Bacteroidia	Bacteroidales	Porphyromonadaceae	Barnesiella	0.483	Gram-negative bacterium cL10-2b-4; AY239469
0	0	0	0	0	0	1	3122	Bacteroidetes	Bacteroidia	Bacteroidales	Bacteroidaceae	Bacteroides	0.627	Bacteroides coprophilus; CB40 (= JCM 13816); AB064919
0	0	0	0	0	1	0	3123	Bacteroidetes	Bacteroidia	Bacteroidales	Bacteroidaceae	Bacteroides	0.652	Bacteroides helcogenes; JCM6297; 15; EU136692
0	0	0	0	0	0	1	3127	Bacteroidetes	Bacteroidia	Bacteroidales	Bacteroidaceae	Bacteroides	0.709	Bacteroides barnesiae (T); JCM 13652; BL2; AB253726
0	0	0	0	0	1	0	3131	Bacteroidetes	Bacteroidia	Bacteroidales	Rikenellaceae	Alistipes	0.880	Alistipes sp. JC136; JF824799
0	0	0	0	0	1	1	3132	Bacteroidetes	unclassified_"Bacteroidetes"				0.505	Bacteroidetes bacterium oral taxon 365; WWP_SS3_G12; GU410827
0	0	0	0	0	4	4	3138	Bacteroidetes	Bacteroidia	Bacteroidales	Bacteroidaceae	Bacteroides	0.690	Bacteroides caccae; JCM9498; EU136686
0	0	0	0	0	1	0	3141	Bacteroidetes	Bacteroidia	Bacteroidales	Rikenellaceae	Alistipes	0.791	Alistipes shahii WAL 8301; FP929032
0	0	0	0	0	0	1	3143	Bacteroidetes	Bacteroidia	Bacteroidales	Prevotellaceae	Prevotella	0.502	Prevotella enoeca (T); ATCC 51261; AJ005635
0	0	0	0	0	1	1	3144	Bacteroidetes	Bacteroidia	Bacteroidales	Porphyromonadaceae	Parabacteroides	0.685	Parabacteroides distasonis; JCM5825; EU136681
0	0	0	0	0	1	2	3145	Bacteroidetes	Bacteroidia	Bacteroidales	Bacteroidaceae	Bacteroides	0.710	Bacteroides salanitronis (T); JCM 13657; BL78; AB253731
0	0	0	0	0	0	1	3147	Bacteroidetes	Bacteroidia	Bacteroidales	Prevotellaceae	Prevotella	0.561	Prevotella genomosp. C1; C3MKM081; AY278624
0	0	0	0	0	0	1	3150	Bacteroidetes	Bacteroidia	Bacteroidales	Porphyromonadaceae	Porphyromonas	0.549	Porphyromonas sp. 2069; FJ848564
0	0	0	0	0	9	14	3162	Bacteroidetes	Bacteroidia	Bacteroidales	Porphyromonadaceae	Barnesiella	0.617	Gram-negative bacterium cL10-2b-4; AY239469
0	0	1	0	0	0	0	3163	Bacteroidetes	Flavobacteria	Flavobacteriales	Cryomorphaceae	unclassified_Cryomorphaceae	0.738	Bacteroidetes bacterium S10/1; AY847473
0	0	0	0	0	1	0	3165	Bacteroidetes	unclassified_"Bacteroidetes"				0.486	Bacteroidetes bacterium oral taxon 365; WWP_SS3_G15; GU410828
0	0	0	0	0	4	0	3167	Bacteroidetes	Bacteroidia	Bacteroidales	Rikenellaceae	Alistipes	0.857	Alistipes shahii WAL 8301; FP929032
0	0	0	0	0	0	1	3169	Bacteroidetes	Bacteroidia	Bacteroidales	Bacteroidaceae	Bacteroides	0.883	Bacteroides plebeius (T); M12; AB200217
0	0	0	0	0	0	1	3170	Bacteroidetes	Bacteroidia	Bacteroidales	Bacteroidaceae	Bacteroides	0.588	Bacteroides coprocola; JCM12979; EU136688
0	0	0	0	0	1	0	3179	Bacteroidetes	Bacteroidia	Bacteroidales	Bacteroidaceae	Bacteroides	0.810	Bacteroides plebeius (T); M12; AB200217
0	0	0	0	0	1	0	3184	Bacteroidetes	unclassified_"Bacteroidetes"				0.565	Bacteroidetes bacterium oral taxon 365; WWP_SS3_G12; GU410827
0	0	0	0	0	1	2	3192	Bacteroidetes	unclassified_"Bacteroidetes"				0.449	Bacteroidetes bacterium oral taxon 365; WWP_SS4_G15; GU410831
0	0	5	1	0	0	0	3193	Bacteroidetes	Flavobacteria	Flavobacteriales	Flavobacteriaceae	Flavobacterium	1.000	Bacteroidetes bacterium Mo-0.2plat-K5; AJ622887
3	0	0	0	0	0	0	144	Cyanobacteria/Chloroplast	Chloroplast	Chloroplast	Streptophyta		0.982	Chloroplast transformation vector pCLT312; AY575999
84	2	5	0	0	0	0	428	Cyanobacteria/Chloroplast	Chloroplast	Chloroplast	Streptophyta		1.000	Chloroplast transformation vector pCLT312; AY575999
0	0	0	0	0	0	1	2821	Cyanobacteria/Chloroplast	Cyanobacteria	Family I	GpI		0.471	Nostoc sp. 'Protopannaria pezizoides cyanobiont'; Ppez426; EF102268
0	0	0	0	0	0	1	290	Deferribacteres	Deferribacteres	Deferribacterales	Deferribacteraceae	Mucispirillum	0.697	Flexistipes group bacterium UNSWRSp12; AF059190
0	0	1	0	0	7	3	1047	Deferribacteres	Deferribacteres	Deferribacterales	Deferribacteraceae	Mucispirillum	0.951	Flexistipes group bacterium UNSWRSp12; AF059190
0	0	0	0	0	1	0	1207	Deferribacteres	Deferribacteres	Deferribacterales	Deferribacteraceae	Mucispirillum	0.787	Flexistipes group bacterium UNSWRSp12; AF059190
0	0	0	0	0	6	3	2700	Deferribacteres	Deferribacteres	Deferribacterales	Deferribacteraceae	Mucispirillum	0.861	Flexistipes group bacterium UNSWRSp12; AF059190
0	0	5	3	0	59	25	2882	Deferribacteres	Deferribacteres	Deferribacterales	Deferribacteraceae	Mucispirillum	0.951	Flexistipes group bacterium UNSWRSp12; AF059190
0	0	0	0	0	4	4	64	Elusimicrobia	Elusimicrobia	Elusimicrobiales	Elusimicrobiaceae	Elusimicrobium	0.733	Elusimicrobium minutum Pei191; CP001055
0	0	0	0	0	0	1	838	Elusimicrobia	Elusimicrobia	Elusimicrobiales	Elusimicrobiaceae	Elusimicrobium	0.641	Elusimicrobium minutum Pei191; CP001055
0	0	0	0	0	0	1	1106	Elusimicrobia	Elusimicrobia	Elusimicrobiales	Elusimicrobiaceae	Elusimicrobium	0.653	Elusimicrobium minutum Pei191; CP001055
0	0	1	0	0	4	8	2098	Elusimicrobia	Elusimicrobia	Elusimicrobiales	Elusimicrobiaceae	Elusimicrobium	0.787	Elusimicrobium minutum Pei191; CP001055
0	0	0	0	0	0	2	2309	Elusimicrobia	Elusimicrobia	Elusimicrobiales	Elusimicrobiaceae	Elusimicrobium	0.703	Elusimicrobium minutum Pei191; CP001055
1	0	3	1	0	40	58	2901	Elusimicrobia	Elusimicrobia	Elusimicrobiales	Elusimicrobiaceae	Elusimicrobium	0.720	Elusimicrobium minutum Pei191; CP001055
0	0	0	0	0	3	1	2920	Elusimicrobia	Elusimicrobia	Elusimicrobiales	Elusimicrobiaceae	Elusimicrobium	0.759	Elusimicrobium minutum Pei191; CP001055
0	0	0	1	0	0	0	3104	Elusimicrobia	Elusimicrobia	Elusimicrobiales	Elusimicrobiaceae	Elusimicrobium	0.688	Elusimicrobium minutum Pei191; CP001055
2	0	0	0	0	0	0	6	Firmicutes	Bacilli	Lactobacillales	Carnobacteriaceae	Granulicatella	0.979	Granulicatella elegans; 4067-96; Y15413
0	0	0	0	0	0	1	7	Firmicutes	Bacilli	Lactobacillales	Lactobacillaceae	Lactobacillus	0.676	Lactobacillus fermentum; DSPV 012C; GQ231445
0	0	0	0	0	0	1	12	Firmicutes	Clostridia	Clostridiales	Lachnospiraceae	unclassified_Lachnospiraceae	0.771	bacterium ic1311; DQ057463
0	0	1	0	0	0	0	17	Firmicutes	Clostridia	Clostridiales	Lachnospiraceae	Hespellia	0.827	Hespellia porcina (T); PPC80; AF445239
0	0	0	0	0	0	1	18	Firmicutes	Clostridia	Clostridiales	Lachnospiraceae	unclassified_Lachnospiraceae	0.747	bacterium YE257; FJ966227
0	0	0	0	0	4	6	21	Firmicutes	Clostridia	Clostridiales	Lachnospiraceae	unclassified_Lachnospiraceae	0.732	bacterium YE257; FJ966227
0	0	0	0	0	0	1	22	Firmicutes	Clostridia	Clostridiales	Ruminococcaceae	Oscillibacter	0.707	Oscillibacter sp. G2; HM626173
0	2	0	1	0	0	0	29	Firmicutes	Bacilli	Lactobacillales	Lactobacillaceae	Lactobacillus	0.934	Lactobacillus reuteri; KLDS 1.0730; EU626015
0	0	1	0	0	1	0	32	Firmicutes	Clostridia	Clostridiales	Veillonellaceae	Megasphaera	0.777	Megasphaera micronuciformis; AIP 49.01; AF473833
0	0	3	0	0	1	10	33	Firmicutes	Clostridia	Clostridiales	Lachnospiraceae	unclassified_Lachnospiraceae	0.911	bacterium ic1311; DQ057463
0	0	0	0	0	5	6	34	Firmicutes	Clostridia	Clostridiales	Ruminococcaceae	Clostridium IV	0.698	bacterium mpn-isolate group 25; AF357573
0	1	1	3	0	39	37	38	Firmicutes	Clostridia	Clostridiales	Lachnospiraceae	Clostridium XlVa	0.812	Clostridium leptum; 10900; AF262239
1	0	0	0	0	0	0	39	Firmicutes	Bacilli	Lactobacillales	Lactobacillaceae	Lactobacillus	0.895	Lactobacillus crispatus; KC12b; AF243150
0	0	0	0	0	0	2	43	Firmicutes	Clostridia	Clostridiales	Veillonellaceae	Phascolarctobacterium	0.677	Phascolarctobacterium faecium; X72866
0	0	0	0	0	0	1	46	Firmicutes	Clostridia	Clostridiales	Ruminococcaceae	Acetanaerobacterium	0.734	Acetanaerobacterium elongatum; Z1; AY518589
0	0	0	0	0	1	2	47	Firmicutes	Clostridia	Clostridiales	Veillonellaceae	Megasphaera	0.589	Megasphaera elsdenii; La03; AF283705
0	0	0	0	0	0	2	48	Firmicutes	Clostridia	Clostridiales	Lachnospiraceae	unclassified_Lachnospiraceae	0.846	butyrate-producing bacterium SM4/1; FP929060
0	0	0	0	0	0	2	51	Firmicutes	Clostridia	Clostridiales	Ruminococcaceae	Pseudoflavonifractor	0.946	Pseudoflavonifractor capillosus (T); ATCC 29799; AY136666
0	1	0	0	0	0	0	53	Firmicutes	Bacilli	Lactobacillales	Lactobacillaceae	Lactobacillus	0.904	Lactobacillus sp. KC38; AF215872
0	0	0	0	0	0	1	54	Firmicutes	Clostridia	Clostridiales	Lachnospiraceae	Clostridium XlVb	0.818	Clostridiales bacterium 21-4c; HQ452858
0	0	0	0	0	0	1	57	Firmicutes	Clostridia	Clostridiales	unclassified_Clostridiales		0.701	Clostridiales bacterium JN18_A89_K*; DQ168653
0	0	0	0	0	0	1	59	Firmicutes	Clostridia	Clostridiales	Lachnospiraceae	Lachnospiracea_incertae_sedis	0.629	Clostridiales bacterium 33-7e; HQ452856
0	0	0	1	0	0	0	65	Firmicutes	Bacilli	Lactobacillales	Lactobacillaceae	Lactobacillus	0.683	Lactobacillus agilis; DSPV 005C; GQ231439
0	0	0	1	0	0	0	70	Firmicutes	Bacilli	Lactobacillales	Lactobacillaceae	Lactobacillus	0.905	bacterium ii1389; DQ057477
0	0	0	0	0	0	1	73	Firmicutes	Clostridia	Clostridiales	Lachnospiraceae	Clostridium XlVa	0.728	Clostridium leptum; 10900; AF262239
0	0	1	0	0	12	1	75	Firmicutes	Clostridia	Clostridiales	Veillonellaceae	Megamonas	0.964	Clostridiales bacterium Art 12/1; FJ748581
0	0	0	0	0	0	2	76	Firmicutes	Clostridia	Clostridiales	Ruminococcaceae	Faecalibacterium	0.767	Faecalibacterium prausnitzii (T); ATCC 27768; AJ413954
1	4	28	5	0	448	462	77	Firmicutes	Clostridia	Clostridiales	Veillonellaceae	Phascolarctobacterium	0.732	Phascolarctobacterium faecium; X72867
0	0	0	0	0	0	1	78	Firmicutes	Clostridia	Clostridiales	unclassified_Clostridiales		0.725	rumen bacterium R-7; AB239481
0	0	1	0	0	2	0	80	Firmicutes	Clostridia	Clostridiales	Ruminococcaceae	Clostridium IV	0.809	Clostridium sp. YIT 12070; AB491208
1	31	0	210	14	0	0	86	Firmicutes	Bacilli	Lactobacillales	Lactobacillaceae	Lactobacillus	0.957	Lactobacillus sp. KC38; AF243160
0	0	0	0	0	2	0	92	Firmicutes	Clostridia	Clostridiales	Clostridiales_Incertae Sedis XIII	Mogibacterium	0.765	Mogibacterium pumilum (T); ATCC 700696; AB021701
0	0	0	0	0	0	1	94	Firmicutes	Clostridia	Clostridiales	Lachnospiraceae	unclassified_Lachnospiraceae	0.521	bacterium YE257; FJ966227
0	0	0	0	0	0	2	97	Firmicutes	Clostridia	Clostridiales	Lachnospiraceae	Clostridium XlVa	0.855	butyrate-producing bacterium M62/1; AY305309
0	0	0	0	0	0	1	99	Firmicutes	Clostridia	Clostridiales	Veillonellaceae	Anaerovibrio	0.533	rumen bacterium NK4A55; GU324413
9	2	0	11	0	0	0	100	Firmicutes	Bacilli	Lactobacillales	Lactobacillaceae	Lactobacillus	1.000	Lactobacillus agilis; TB-B13; AB425919
0	0	0	1	0	0	0	104	Firmicutes	Clostridia	Clostridiales	Ruminococcaceae	Ethanoligenens	0.721	Ethanoligenens harbinense; MD-12; AY434718
0	0	1	6	0	0	0	107	Firmicutes	Bacilli	Lactobacillales	Lactobacillaceae	Lactobacillus	0.846	Lactobacillus hayakitensis (T); KBL13; AB267406
0	0	0	0	0	1	0	108	Firmicutes	Clostridia	Clostridiales	Ruminococcaceae	Clostridium IV	0.752	Ruminococcus sp. 16442; AJ318889
0	0	2	1	0	16	8	109	Firmicutes	Clostridia	Clostridiales	unclassified_Clostridiales		0.911	Eubacterium desmolans (T); L34618
0	1	0	1	0	0	0	112	Firmicutes	Bacilli	Lactobacillales	Lactobacillaceae	Lactobacillus	0.846	Lactobacillus crispatus; ZDY35b; EU559595
0	0	0	0	0	1	1	113	Firmicutes	Clostridia	Clostridiales	Clostridiales_Incertae Sedis XI	Sporanaerobacter	0.595	Sporanaerobacter sp. SN28; EU887812
0	0	0	0	0	0	1	114	Firmicutes	Clostridia	Clostridiales	Lachnospiraceae	Blautia	0.746	Blautia glucerasea; JCM 17039; AB588023
0	0	0	0	0	0	5	115	Firmicutes	Clostridia	Clostridiales	Ruminococcaceae	Ruminococcus	0.834	Ruminococcus lactaris (T); ATCC 29176; L76602
0	0	0	1	0	0	0	117	Firmicutes	Bacilli	Lactobacillales	Lactobacillaceae	Lactobacillus	0.861	Lactobacillus kitasatonis (T); JCM 1039; AB107638
0	0	0	0	0	0	1	122	Firmicutes	Clostridia	Clostridiales	Veillonellaceae	Megamonas	0.523	Megamonas hypermegale; ABXD_Q43; FJ489247
0	2	3	1	0	24	55	123	Firmicutes	Clostridia	Clostridiales	Lachnospiraceae	unclassified_Lachnospiraceae	1.000	bacterium ic1291; DQ057456
0	0	0	0	0	1	0	125	Firmicutes	Clostridia	Clostridiales	Lachnospiraceae	unclassified_Lachnospiraceae	0.674	bacterium YE257; FJ966227
0	0	0	1	0	3	1	127	Firmicutes	Clostridia	Clostridiales	Lachnospiraceae	unclassified_Lachnospiraceae	0.861	butyrate-producing bacterium SM4/1; FP929060
0	0	0	1	0	0	0	130	Firmicutes	Clostridia	Clostridiales	Ruminococcaceae	Acetivibrio	0.685	Clostridiales bacterium oral taxon F32; VO026; HM099644
0	0	0	0	0	0	1	134	Firmicutes	Clostridia	Clostridiales	Lachnospiraceae	unclassified_Lachnospiraceae	0.886	Ruminococcus sp. 14531; AJ315979
0	0	0	1	0	0	0	135	Firmicutes	Bacilli	Lactobacillales	Lactobacillaceae	Lactobacillus	0.933	Lactobacillus vaginalis; NWL43; HQ293066
0	0	0	0	0	0	1	137	Firmicutes	Clostridia	Clostridiales	Ruminococcaceae	Pseudoflavonifractor	0.841	Clostridiales bacterium 24-4c; HQ452852
0	0	1	0	0	1	0	143	Firmicutes	Clostridia	Clostridiales	Ruminococcaceae	Oscillibacter	0.685	Oscillospira guilliermondii; OSC2; AB040496
0	0	0	0	0	1	0	145	Firmicutes	Clostridia	Clostridiales	Lachnospiraceae	Clostridium XlVa	0.761	Clostridium leptum; 10900; AF262239
0	0	3	0	0	0	0	149	Firmicutes	Clostridia	Clostridiales	Ruminococcaceae	Clostridium IV	0.396	Clostridium cellulosi; D3; FJ465164
0	0	0	0	0	1	0	152	Firmicutes	Clostridia	Clostridiales	Veillonellaceae	Megasphaera	0.694	Megasphaera elsdenii; T81; AY038995
0	0	0	1	0	0	0	156	Firmicutes	Bacilli	Lactobacillales	Lactobacillaceae	Lactobacillus	0.810	Lactobacillus ingluviei; G22; AF308147
0	0	0	0	0	0	1	160	Firmicutes	Clostridia	Clostridiales	Lachnospiraceae	unclassified_Lachnospiraceae	0.806	bacterium ic1294; DQ057458
0	0	0	0	0	0	2	162	Firmicutes	Clostridia	Clostridiales	Veillonellaceae	Phascolarctobacterium	0.795	Phascolarctobacterium faecium; X72867
0	0	0	0	0	1	0	163	Firmicutes	Clostridia	Clostridiales	Lachnospiraceae	Clostridium XlVa	0.586	Clostridium saccharolyticum; JPL_23; FJ957875
0	2	7	2	0	42	52	166	Firmicutes	Clostridia	Clostridiales	Lachnospiraceae	Clostridium XlVa	0.885	Clostridium leptum; 10900; AF262239
0	0	0	0	0	1	0	170	Firmicutes	Clostridia	Clostridiales	Ruminococcaceae	Clostridium IV	0.942	Clostridium leptum (T); DSM 753T; AJ305238
0	0	0	0	0	0	4	171	Firmicutes	Clostridia	Clostridiales	unclassified_Clostridiales		0.611	Dehalobacterium formicoaceticum; DMC; X86690
0	0	0	0	0	0	1	175	Firmicutes	Clostridia	Clostridiales	Lachnospiraceae	Blautia	0.836	Ruminococcus schinkii (T); Bie 41; X94964
0	0	0	1	0	0	0	176	Firmicutes	Bacilli	Lactobacillales	Lactobacillaceae	Lactobacillus	0.802	Lactobacillus sp. AB511; GU366016
0	0	0	1	0	0	0	177	Firmicutes	Bacilli	Lactobacillales	Lactobacillaceae	Lactobacillus	0.912	Lactobacillus sp. AB05-1; GU366020
0	0	0	2	0	0	0	178	Firmicutes	Bacilli	Lactobacillales	Lactobacillaceae	Lactobacillus	0.867	Lactobacillus fermentum; DSPV 012C; GQ231445
0	0	0	0	0	1	0	179	Firmicutes	Clostridia	Clostridiales	Ruminococcaceae	Acetivibrio	0.700	Clostridiales bacterium oral taxon F32; VO026; HM099644
0	7	30	10	0	172	231	180	Firmicutes	Clostridia	Clostridiales	Lachnospiraceae	Blautia	0.985	Blautia glucerasea (T); HFTH-1; AB439724
0	0	0	1	0	0	0	182	Firmicutes	Bacilli	Lactobacillales	Lactobacillaceae	Lactobacillus	0.866	Lactobacillus delbrueckii subsp. bulgaricus; IMAU40078; QH11-3; FJ749353
0	0	1	0	0	0	0	184	Firmicutes	Clostridia	Clostridiales	Clostridiaceae 1	Oxobacter	0.555	unidentified eubacterium clone BSV07; AJ229181
0	1	0	0	0	0	0	185	Firmicutes	Bacilli	Lactobacillales	Lactobacillaceae	Lactobacillus	0.885	Lactobacillus kitasatonis (T); JCM 1039; AB107638
0	0	0	0	0	0	1	186	Firmicutes	Clostridia	Clostridiales	Lachnospiraceae	unclassified_Lachnospiraceae	0.625	butyrate-producing bacterium SM4/1; FP929060
0	0	0	0	0	0	1	189	Firmicutes	Clostridia	Clostridiales	Veillonellaceae	Megamonas	0.818	Megamonas hypermegale (T); DSM 1672T; AJ420107
0	1	0	0	0	0	0	191	Firmicutes	Bacilli	Lactobacillales	Enterococcaceae	Enterococcus	0.790	Enterococcus cecorum; NCDO 2674T; Y18355
0	0	0	0	0	0	1	195	Firmicutes	Clostridia	Clostridiales	Ruminococcaceae	Faecalibacterium	0.644	Faecalibacterium prausnitzii (T); ATCC 27768; AJ413954
0	0	0	1	0	0	0	197	Firmicutes	Bacilli	Lactobacillales	Lactobacillaceae	Lactobacillus	0.834	Lactobacillus kitasatonis; DLM 0607; AB186339
17	39	20	109	2	1	0	202	Firmicutes	Bacilli	Lactobacillales	Lactobacillaceae	Lactobacillus	1.000	Lactobacillus sp. AB511; GU366016
0	0	0	0	0	2	0	203	Firmicutes	Clostridia	Clostridiales	Ruminococcaceae	Subdoligranulum	0.970	bacterium ic1395; DQ057482
0	0	0	1	0	0	0	206	Firmicutes	Bacilli	Lactobacillales	Lactobacillaceae	Lactobacillus	0.893	swine fecal bacterium RF1A-Cel8; FJ753767
0	0	0	0	0	1	1	207	Firmicutes	Clostridia	Clostridiales	Ruminococcaceae	Ruminococcus	0.620	rumen bacterium NK4A78; GU324374
0	1	1	0	0	3	1	211	Firmicutes	Clostridia	Clostridiales	Lachnospiraceae	Clostridium XlVa	0.824	Clostridium hylemonae; TN-271; AB023972
0	0	0	0	0	1	2	212	Firmicutes	Clostridia	Clostridiales	unclassified_Clostridiales		0.568	Clostridiales bacterium oral taxon 093; CK059; GQ422712
0	0	0	1	0	0	0	222	Firmicutes	Clostridia	Clostridiales	Veillonellaceae	Veillonella	0.827	Veillonella magna (T); lac18; EU096495
0	0	0	0	0	0	2	224	Firmicutes	Clostridia	Clostridiales	Lachnospiraceae	unclassified_Lachnospiraceae	0.662	Eubacterium rangiferina; R3_91_1; EU124830
0	0	0	0	0	1	2	229	Firmicutes	Clostridia	Clostridiales	Veillonellaceae	Megamonas	0.864	Megamonas hypermegale; ABXD_AC41; FJ489243
0	0	0	0	1	0	0	231	Firmicutes	Bacilli	Lactobacillales	Lactobacillaceae	Lactobacillus	0.782	Lactobacillus coleohominis; AJ292530
0	0	0	0	0	1	0	235	Firmicutes	Clostridia	Clostridiales	Lachnospiraceae	Blautia	0.807	Blautia glucerasea (T); HFTH-1; AB439724
0	0	0	0	0	1	1	236	Firmicutes	Clostridia	Clostridiales	Ruminococcaceae	Pseudoflavonifractor	0.748	bacterium ASF500; ASF 500; AF157051
0	0	0	0	0	0	1	238	Firmicutes	Clostridia	Clostridiales	Lachnospiraceae	unclassified_Lachnospiraceae	0.882	bacterium ic1291; DQ057456
0	0	0	0	0	0	6	244	Firmicutes	Clostridia	Clostridiales	Ruminococcaceae	Faecalibacterium	0.839	Faecalibacterium prausnitzii; A2-165; AJ270469
0	0	1	1	0	0	0	247	Firmicutes	Bacilli	Lactobacillales	Lactobacillaceae	Lactobacillus	0.940	bacterium ii1270; DQ057451
0	0	0	0	0	0	1	248	Firmicutes	Clostridia	Clostridiales	Clostridiaceae 2	Alkaliphilus	0.533	Alkaliphilus crotonatoxidans (T); B11-2; AF467248
0	0	1	0	0	0	5	251	Firmicutes	Clostridia	Clostridiales	Ruminococcaceae	Faecalibacterium	0.840	butyrate-producing bacterium M21/2; AY305307
0	0	0	0	0	1	0	253	Firmicutes	Clostridia	Clostridiales	Ruminococcaceae	Oscillibacter	0.742	bacterium AN1045; DQ286651
0	0	0	0	0	0	2	255	Firmicutes	Clostridia	Clostridiales	Lachnospiraceae	unclassified_Lachnospiraceae	0.801	bacterium ic1291; DQ057456
0	0	0	0	0	4	0	258	Firmicutes	Clostridia	Clostridiales	Ruminococcaceae	Clostridium IV	0.548	Clostridium cellulosi (T); L09177
1	0	1	5	0	0	0	259	Firmicutes	Bacilli	Lactobacillales	Lactobacillaceae	Lactobacillus	0.979	Lactobacillus reuteri; IMAU70067; HS1302; GQ131183
1	1	0	34	1	0	0	260	Firmicutes	Bacilli	Lactobacillales	Lactobacillaceae	Lactobacillus	0.890	Lactobacillus kitasatonis (T); JCM 1039; AB107638
0	0	0	0	0	0	2	264	Firmicutes	Clostridia	Clostridiales	Ruminococcaceae	Faecalibacterium	0.810	Faecalibacterium prausnitzii SL3/3; FP929046
0	0	0	0	0	0	1	268	Firmicutes	Clostridia	Clostridiales	Ruminococcaceae	Ruminococcus	0.661	Ruminococcus lactaris (T); ATCC 29176; L76602
0	0	0	1	0	0	0	270	Firmicutes	Bacilli	Lactobacillales	Lactobacillaceae	Lactobacillus	0.896	Lactobacillus crispatus; DSM 20584 T; Y17362
0	0	0	0	0	1	0	272	Firmicutes	Clostridia	Clostridiales	unclassified_Clostridiales		0.676	rumen bacterium R-7; AB239481
0	0	0	0	0	1	0	275	Firmicutes	Clostridia	Clostridiales	Ruminococcaceae	Ruminococcus	0.822	Ruminococcus lactaris (T); ATCC 29176; L76602
0	0	0	0	0	0	1	277	Firmicutes	Clostridia	Clostridiales	Ruminococcaceae	Faecalibacterium	0.906	Faecalibacterium prausnitzii (T); ATCC 27768; AJ413954
0	0	0	0	0	0	1	278	Firmicutes	Clostridia	Clostridiales	Lachnospiraceae	unclassified_Lachnospiraceae	0.684	bacterium ic1311; DQ057463
0	1	0	0	0	0	0	283	Firmicutes	Bacilli	Lactobacillales	Lactobacillaceae	Lactobacillus	0.793	Lactobacillus agilis; TB-B13; AB425919
0	0	0	0	0	1	0	288	Firmicutes	Clostridia	Clostridiales	Ruminococcaceae	Pseudoflavonifractor	0.535	Clostridiales bacterium 24-4c; HQ452852
0	0	0	0	0	0	2	292	Firmicutes	Clostridia	Clostridiales	Lachnospiraceae	unclassified_Lachnospiraceae	0.881	bacterium ic1297; DQ057460
0	0	0	0	0	1	0	293	Firmicutes	Clostridia	Clostridiales	Ruminococcaceae	Butyricicoccus	0.678	Clostridiales bacterium DJF_B152; EU728715
3	0	4	3	0	28	37	295	Firmicutes	Clostridia	Clostridiales	Lachnospiraceae	Lachnospiracea_incertae_sedis	0.887	Clostridiales bacterium 33-7e; HQ452856
0	0	0	0	0	0	1	296	Firmicutes	Clostridia	Clostridiales	Ruminococcaceae	Clostridium IV	0.682	Clostridium sp. strain S6; AY949858
0	0	0	0	0	6	0	298	Firmicutes	Clostridia	Clostridiales	Ruminococcaceae	Clostridium IV	0.592	bacterium Irt-JG1-68; AJ295665
0	10	0	13	0	0	0	303	Firmicutes	Bacilli	Lactobacillales	Lactobacillaceae	Lactobacillus	0.854	Lactobacillus sp. RA2066; AY445130
0	0	1	0	0	2	4	305	Firmicutes	Clostridia	Clostridiales	Clostridiaceae 1	Clostridium sensu stricto	0.494	Clostridium gasigenes (T); DSM 12272; AF092548
0	0	0	0	0	5	2	306	Firmicutes	Clostridia	Clostridiales	unclassified_Clostridiales		0.604	Clostridiales bacterium oral taxon 093; CK059; GQ422712
0	0	0	0	0	0	1	307	Firmicutes	Clostridia	Clostridiales	Lachnospiraceae	Blautia	0.825	Blautia glucerasea (T); HFTH-1; AB439724
0	7	0	30	4	0	0	308	Firmicutes	Bacilli	Lactobacillales	Lactobacillaceae	Lactobacillus	0.836	Lactobacillus amylolyticus (T); DSM 1664 T; Y17361
0	0	1	3	0	0	0	311	Firmicutes	Bacilli	Lactobacillales	Lactobacillaceae	Lactobacillus	0.970	Lactobacillus oris (T); DSM 4864T; X94229
0	0	0	2	0	0	0	315	Firmicutes	Bacilli	Lactobacillales	Lactobacillaceae	Lactobacillus	0.797	Lactobacillus ingluviei; G 12; AF308146
0	0	1	0	0	0	0	317	Firmicutes	Bacilli	Lactobacillales	Lactobacillaceae	Lactobacillus	0.936	Lactobacillus acidophilus NCFM; CP000033
0	0	0	0	0	0	1	319	Firmicutes	Clostridia	Clostridiales	unclassified_Clostridiales		0.491	anaerobic bacterium sk.prop8; AY538172
0	0	0	0	0	0	1	320	Firmicutes	Clostridia	Clostridiales	Lachnospiraceae	Lachnospiracea_incertae_sedis	0.784	Clostridiales bacterium 33-7e; HQ452856
0	0	0	0	0	3	5	323	Firmicutes	Clostridia	Clostridiales	Veillonellaceae	Megamonas	0.866	Megamonas hypermegale; ABXD_AC41; FJ489243
0	0	0	0	0	1	0	324	Firmicutes	Clostridia	Clostridiales	unclassified_Clostridiales		0.565	Dehalobacterium formicoaceticum; DMC; X86690
1	0	3	0	0	5	10	330	Firmicutes	Clostridia	Clostridiales	Clostridiaceae 2	Alkaliphilus	0.562	Alkaliphilus crotonatoxidans (T); B11-2; AF467248
0	0	0	0	0	0	1	333	Firmicutes	Clostridia	Clostridiales	Lachnospiraceae	Clostridium XlVa	0.708	Clostridium sp. AIP 321.05; DQ507245
0	0	0	3	0	0	0	336	Firmicutes	Clostridia	Clostridiales	Veillonellaceae	Veillonella	0.748	Veillonella magna (T); lac18; EU096495
0	3	0	0	1	0	0	337	Firmicutes	Bacilli	Lactobacillales	Lactobacillaceae	Lactobacillus	0.912	Lactobacillus sp. oral taxon 052; DoxG2; GQ422710
0	0	0	0	0	1	1	338	Firmicutes	Clostridia	Clostridiales	Lachnospiraceae	Lachnospiracea_incertae_sedis	0.809	Eubacterium ramulus; Human gut; AJ011522
0	0	1	1	0	0	0	350	Firmicutes	Bacilli	Lactobacillales	Lactobacillaceae	Lactobacillus	0.954	Lactobacillus reuteri; LU3; AY735406
0	0	0	0	0	0	1	351	Firmicutes	Bacilli	Lactobacillales	Lactobacillaceae	Lactobacillus	0.717	Lactobacillus helveticus; IMAU30123; F1402; FJ749689
0	3	1	5	5	0	0	354	Firmicutes	Bacilli	Lactobacillales	Lactobacillaceae	Lactobacillus	0.833	Lactobacillus sp. KC45a; AF243163
0	0	1	0	0	0	0	356	Firmicutes	Clostridia	Clostridiales	Clostridiaceae 2	Alkaliphilus	0.564	Alkaliphilus crotonatoxidans (T); B11-2; AF467248
0	2	10	0	0	0	0	358	Firmicutes	Bacilli	Bacillales	Thermoactinomycetaceae 1	unclassified_Thermoactinomycetaceae 1	1.000	Thermoactinomyces sanguinis; CCUG 38657T; AJ251778
1	0	0	0	0	0	0	365	Firmicutes	Bacilli	Lactobacillales	Lactobacillaceae	Lactobacillus	0.773	Lactobacillus reuteri; L-M15; EF140740
0	1	0	0	0	0	0	370	Firmicutes	Bacilli	Lactobacillales	Lactobacillaceae	Lactobacillus	0.783	Lactobacillus sp. KC45b; AF243164
0	0	0	1	0	2	6	372	Firmicutes	Clostridia	Clostridiales	Lachnospiraceae	unclassified_Lachnospiraceae	0.835	bacterium ic1291; DQ057456
0	1	0	0	0	0	0	377	Firmicutes	Clostridia	Clostridiales	Lachnospiraceae	Clostridium XlVa	0.822	Clostridium fimetarium (T); Z-2189; DSM 9179; AF126687
0	0	0	1	0	0	0	378	Firmicutes	Bacilli	Lactobacillales	Lactobacillaceae	Lactobacillus	0.888	Lactobacillus kitasatonis (T); JCM 1039; AB107638
21	24	9	2	0	1	0	379	Firmicutes	Clostridia	Clostridiales	Veillonellaceae	Veillonella	1.000	Veillonella magna (T); lac18; EU096495
0	0	2	3	0	17	16	382	Firmicutes	Clostridia	Clostridiales	unclassified_Clostridiales		0.491	Clostridiales bacterium oral taxon 093; CK059; GQ422712
0	0	0	0	0	1	0	384	Firmicutes	Clostridia	Clostridiales	Lachnospiraceae	Clostridium XlVb	0.866	Clostridiaceae bacterium SH021; AB298756
0	0	0	0	0	0	1	386	Firmicutes	Clostridia	Clostridiales	unclassified_Clostridiales		0.509	Clostridiales bacterium oral taxon 093; WWP_SS4_G12; GU400659
0	0	0	0	0	1	0	387	Firmicutes	Clostridia	Clostridiales	Lachnospiraceae	Anaerostipes	0.455	Anaerostipes sp. IE4; AY960568
0	1	0	0	0	0	0	397	Firmicutes	Bacilli	Lactobacillales	Lactobacillaceae	Lactobacillus	0.841	Lactobacillus ingluviei; G 12; AF308146
0	0	1	4	0	14	16	398	Firmicutes	Clostridia	Clostridiales	Lachnospiraceae	unclassified_Lachnospiraceae	0.844	butyrate-producing bacterium GM2/1; AY305315
0	0	0	0	0	0	1	400	Firmicutes	Clostridia	Clostridiales	Lachnospiraceae	unclassified_Lachnospiraceae	0.720	bacterium ic1291; DQ057456
0	0	0	2	0	0	0	402	Firmicutes	Bacilli	Lactobacillales	Lactobacillaceae	Lactobacillus	0.789	Lactobacillus saerimneri (T); GDA154 (T); LMG 22087 (T); DSM 16049 (T); CCUG 48462 (T); AY255802
0	0	0	0	0	0	1	404	Firmicutes	Clostridia	Clostridiales	Lachnospiraceae	Roseburia	0.827	Roseburia intestinalis (T); L1-82; AJ312385
0	0	0	0	0	0	1	410	Firmicutes	Clostridia	Clostridiales	Ruminococcaceae	Oscillibacter	0.622	Oscillibacter sp. G2; HM626173
0	0	0	0	0	0	1	414	Firmicutes	Clostridia	Clostridiales	Ruminococcaceae	Anaerofilum	0.724	Anaerofilum agile (T); F; DSM 4272; X98011
0	0	0	0	0	2	1	420	Firmicutes	Clostridia	Clostridiales	Ruminococcaceae	Clostridium IV	0.878	Ruminococcus sp. YE281; DQ882650
0	0	0	0	0	0	2	421	Firmicutes	Clostridia	Clostridiales	unclassified_Clostridiales		0.708	Eubacterium sp. WAL 14571; FJ687606
0	0	0	0	0	1	2	422	Firmicutes	Clostridia	Clostridiales	Ruminococcaceae	Clostridium III	0.619	Clostridium sp. FG4; AB207248
0	0	0	1	0	0	0	427	Firmicutes	Bacilli	Lactobacillales	Lactobacillaceae	Lactobacillus	0.897	Lactobacillus saerimneri (T); GDA154 (T); LMG 22087 (T); DSM 16049 (T); CCUG 48462 (T); AY255802
0	1	0	0	0	0	0	433	Firmicutes	Clostridia	Clostridiales	Ruminococcaceae	Sporobacter	0.636	Sporobacter termitidis (T); SYR; Z49863
0	0	0	0	0	0	1	435	Firmicutes	Clostridia	Clostridiales	Veillonellaceae	Megamonas	0.635	Megamonas hypermegale (T); DSM 1672T; AJ420107
0	0	0	0	0	0	1	436	Firmicutes	Clostridia	Clostridiales	Ruminococcaceae	Subdoligranulum	0.891	bacterium ic1395; DQ057482
0	0	0	1	0	0	0	437	Firmicutes	Bacilli	Lactobacillales	Lactobacillaceae	Lactobacillus	0.848	bacterium ii1270; DQ057451
0	0	0	0	0	1	0	440	Firmicutes	Clostridia	Clostridiales	unclassified_Clostridiales		0.634	Christensenella minuta; YIT 12065; AB490809
0	0	1	0	0	0	2	444	Firmicutes	Clostridia	Clostridiales	Lachnospiraceae	Clostridium XlVb	0.770	Clostridiaceae bacterium SH021; AB298756
0	0	0	0	0	0	2	445	Firmicutes	Clostridia	Clostridiales	Ruminococcaceae	Faecalibacterium	0.787	Faecalibacterium prausnitzii (T); ATCC 27768; AJ413954
18	29	15	23	0	3	1	446	Firmicutes	Bacilli	Lactobacillales	Lactobacillaceae	Lactobacillus	0.982	Lactobacillus fermentum; DSPV 012C; GQ231445
0	0	0	0	0	0	3	452	Firmicutes	Clostridia	Clostridiales	Ruminococcaceae	Faecalibacterium	0.752	Faecalibacterium prausnitzii SL3/3; FP929046
0	0	0	0	0	0	1	454	Firmicutes	Clostridia	Clostridiales	Lachnospiraceae	unclassified_Lachnospiraceae	0.854	bacterium ic1311; DQ057463
0	0	0	0	0	0	1	455	Firmicutes	Clostridia	Clostridiales	Lachnospiraceae	Lachnospiracea_incertae_sedis	0.532	bacterium YE62; AY442826
0	1	0	0	0	0	0	456	Firmicutes	Bacilli	Lactobacillales	Lactobacillaceae	Lactobacillus	0.821	Lactobacillus coleohominis; AJ292530
0	1	0	1	0	0	0	457	Firmicutes	Bacilli	Lactobacillales	Lactobacillaceae	Lactobacillus	0.830	Lactobacillus saerimneri (T); GDA154 (T); LMG 22087 (T); DSM 16049 (T); CCUG 48462 (T); AY255802
0	3	0	3	0	0	0	458	Firmicutes	Bacilli	Lactobacillales	Streptococcaceae	Streptococcus	1.000	Streptococcus pluranimalium; 20315H1Hj4; EU391526
0	0	0	0	0	0	2	461	Firmicutes	Clostridia	Clostridiales	unclassified_Clostridiales		0.517	Clostridiales bacterium oral taxon 093; CK059; GQ422712
0	0	2	0	0	8	10	467	Firmicutes	Clostridia	Clostridiales	Ruminococcaceae	Clostridium IV	0.690	Clostridium sp. YIT 12070; AB491208
0	0	1	0	0	0	0	470	Firmicutes	Clostridia	Clostridiales	Peptococcaceae 2	Desulfotomaculum	0.512	Desulfotomaculum halophilum (T); SEBR 3139; U88891
0	0	0	5	0	0	0	473	Firmicutes	Bacilli	Lactobacillales	Lactobacillaceae	Lactobacillus	0.833	Lactobacillus secaliphilus (T); type strain: TMW 1.1309; AM279150
119	225	186	102	5	1	1	474	Firmicutes	Bacilli	Lactobacillales	Lactobacillaceae	Lactobacillus	1.000	Lactobacillus sp. LEM 202; FR681899
0	0	0	0	0	0	1	477	Firmicutes	Clostridia	Clostridiales	Ruminococcaceae	Acetivibrio	0.780	Clostridiales bacterium oral taxon F32; VO026; HM099644
0	1	1	0	1	0	3	478	Firmicutes	Clostridia	Clostridiales	Peptostreptococcaceae	Clostridium XI	0.942	Clostridium ruminantium; LA1; EU089964
0	0	0	1	0	2	14	480	Firmicutes	Clostridia	Clostridiales	Peptococcaceae 2	Desulfotomaculum	0.529	Desulfotomaculum halophilum (T); SEBR 3139; U88891
0	1	0	0	0	0	0	482	Firmicutes	Bacilli	Lactobacillales	Lactobacillaceae	Lactobacillus	0.876	Lactobacillus oris (T); DSM 4864T; X94229
0	0	0	0	0	0	1	485	Firmicutes	Clostridia	Clostridiales	Peptococcaceae 2	Desulfotomaculum	0.521	Desulfotomaculum halophilum (T); SEBR 3139; U88891
1	0	1	1	0	0	0	493	Firmicutes	Bacilli	Lactobacillales	Lactobacillaceae	Lactobacillus	1.000	Lactobacillus ingluviei; G 12; AF308146
0	0	1	0	0	0	0	497	Firmicutes	Bacilli	Lactobacillales	Lactobacillaceae	Lactobacillus	0.831	Lactobacillus reuteri; L-M15; EF140740
0	0	0	0	0	0	1	500	Firmicutes	Clostridia	Clostridiales	Ruminococcaceae	Acetanaerobacterium	0.722	Acetanaerobacterium elongatum (T); Z7; AY487928
0	0	0	0	0	0	2	502	Firmicutes	Clostridia	Clostridiales	Lachnospiraceae	Lachnospiracea_incertae_sedis	0.733	Clostridium sp. ID11; AY960565
0	0	0	0	0	0	2	507	Firmicutes	Clostridia	Clostridiales	Ruminococcaceae	Acetanaerobacterium	0.773	Acetanaerobacterium elongatum (T); Z7; AY487928
0	0	0	0	0	0	2	508	Firmicutes	Clostridia	Clostridiales	Clostridiaceae 1	Caloramator	0.607	Caloramator australicus RC3; HE575354
0	0	0	0	0	0	2	511	Firmicutes	Clostridia	Clostridiales	Peptococcaceae 2	Pelotomaculum	0.577	Pelotomaculum terephthalicicum (T); JT; AB091323
1	3	0	2	0	0	0	513	Firmicutes	Bacilli	Lactobacillales	Lactobacillaceae	Lactobacillus	0.957	Lactobacillus kitasatonis (T); JCM 1039; AB107638
0	0	0	0	0	5	5	514	Firmicutes	Clostridia	Clostridiales	Lachnospiraceae	unclassified_Lachnospiraceae	0.899	butyrate-producing bacterium SM4/1; FP929060
0	0	0	0	0	0	8	516	Firmicutes	Clostridia	Clostridiales	Lachnospiraceae	unclassified_Lachnospiraceae	0.778	butyrate-producing bacterium SM4/1; FP929060
0	0	0	0	0	0	1	517	Firmicutes	Clostridia	Clostridiales	Lachnospiraceae	unclassified_Lachnospiraceae	0.596	bacterium ic1311; DQ057463
74	52	46	367	6	0	2	521	Firmicutes	Bacilli	Lactobacillales	Lactobacillaceae	Lactobacillus	1.000	Lactobacillus saerimneri (T); GDA154 (T); LMG 22087 (T); DSM 16049 (T); CCUG 48462 (T); AY255802
0	0	0	0	0	0	2	523	Firmicutes	Clostridia	Clostridiales	Ruminococcaceae	Flavonifractor	0.702	Clostridium orbiscindens (T); DSM 6740; Y18187
0	0	0	0	0	0	1	528	Firmicutes	Clostridia	Clostridiales	Ruminococcaceae	Oscillibacter	0.661	Lactobacillales bacterium DJF_B280; EU728724
0	0	1	0	0	1	0	529	Firmicutes	Clostridia	Clostridiales	unclassified_Clostridiales		0.576	Ruminococcus sp. CCUG 37327 A; AJ318864
0	0	0	0	0	0	3	531	Firmicutes	Clostridia	Clostridiales	Ruminococcaceae	Anaerotruncus	0.712	Anaerotruncus sp. NML 070203; EU815226
0	0	0	0	0	9	6	532	Firmicutes	Clostridia	Clostridiales	unclassified_Clostridiales		0.568	Clostridiaceae bacterium UBM1-4; HQ913519
0	1	0	0	0	0	0	534	Firmicutes	Bacilli	Lactobacillales	Lactobacillaceae	Lactobacillus	0.815	Lactobacillus acidophilus (T); BCRC10695; AY773947
1	0	0	2	1	0	0	541	Firmicutes	Bacilli	Lactobacillales	Lactobacillaceae	Lactobacillus	0.929	Lactobacillus crispatus; 178; AJ421223
0	0	0	0	0	0	1	548	Firmicutes	Clostridia	Clostridiales	Ruminococcaceae	Subdoligranulum	0.710	bacterium ic1395; DQ057482
0	0	0	0	0	0	2	551	Firmicutes	Clostridia	Clostridiales	Lachnospiraceae	unclassified_Lachnospiraceae	0.870	bacterium ic1291; DQ057456
0	0	0	0	0	0	1	554	Firmicutes	Clostridia	Clostridiales	Ruminococcaceae	Acetivibrio	0.692	Clostridiales bacterium oral taxon F32; VO026; HM099644
0	1	0	0	0	0	0	555	Firmicutes	Bacilli	Lactobacillales	Lactobacillaceae	Lactobacillus	0.905	Lactobacillus reuteri; KLDS 1.0736; EU626021
0	1	0	0	0	0	0	560	Firmicutes	Bacilli	Lactobacillales	Lactobacillaceae	Lactobacillus	0.927	Lactobacillus vaginalis; DoxG3; GQ422709
1	0	3	0	0	32	38	562	Firmicutes	Clostridia	Clostridiales	Ruminococcaceae	Clostridium IV	0.888	Lachnospiraceae bacterium 19gly4; AF550610
0	0	0	0	0	1	2	564	Firmicutes	Clostridia	Clostridiales	Ruminococcaceae	Acetivibrio	0.815	Clostridiales bacterium oral taxon F32; VO026; HM099644
0	0	1	0	0	0	0	566	Firmicutes	Bacilli	Bacillales	Paenibacillaceae 1	Paenibacillus	0.961	Paenibacillus sp. L47; AM162329
0	3	6	20	0	0	0	569	Firmicutes	Bacilli	Lactobacillales	Lactobacillaceae	Lactobacillus	0.979	Lactobacillus coleohominis; AJ292530
0	0	0	0	0	0	1	570	Firmicutes	Clostridia	Clostridiales	Lachnospiraceae	Lachnospiracea_incertae_sedis	0.724	Clostridium sp. cTPY-17; AY239462
0	0	0	0	0	0	1	573	Firmicutes	Clostridia	Clostridiales	Ruminococcaceae	Faecalibacterium	0.730	bacterium ic1379; DQ057476
0	0	0	0	0	0	1	574	Firmicutes	Clostridia	Clostridiales	Lachnospiraceae	unclassified_Lachnospiraceae	0.918	bacterium ic1311; DQ057463
1	0	0	0	0	0	0	577	Firmicutes	Bacilli	Lactobacillales	Lactobacillaceae	Lactobacillus	0.888	Lactobacillus salivarius; DSPV 344T; FJ751787
0	0	0	0	0	0	1	579	Firmicutes	Clostridia	Clostridiales	Ruminococcaceae	Subdoligranulum	0.771	bacterium ic1395; DQ057482
0	0	0	0	0	0	1	581	Firmicutes	Clostridia	Clostridiales	Ruminococcaceae	Subdoligranulum	0.729	bacterium ic1395; DQ057482
0	0	4	0	0	5	8	582	Firmicutes	Clostridia	Clostridiales	Peptostreptococcaceae	Clostridium XI	0.920	Clostridium difficile; VPI 10463; AF072473
0	0	0	1	0	0	0	584	Firmicutes	Bacilli	Lactobacillales	Lactobacillaceae	Lactobacillus	0.896	Lactobacillus sp. AB511; GU366016
0	0	0	0	0	0	1	585	Firmicutes	Clostridia	Clostridiales	Ruminococcaceae	Clostridium IV	0.624	Clostridium sp. YIT 12070; AB491208
339	1111	616	2964	112	30	51	587	Firmicutes	Bacilli	Lactobacillales	Lactobacillaceae	Lactobacillus	1.000	Lactobacillus vaginalis; DoxG3; GQ422709
0	9	0	10	1	0	0	588	Firmicutes	Bacilli	Lactobacillales	Lactobacillaceae	Lactobacillus	0.876	Lactobacillus panis (T); DSM 6035T; X94230
1	1	0	4	0	0	0	590	Firmicutes	Bacilli	Lactobacillales	Lactobacillaceae	Lactobacillus	0.820	Lactobacillus sp. RA2066; AY445130
0	0	0	0	0	0	1	591	Firmicutes	Clostridia	Clostridiales	Ruminococcaceae	Ruminococcus	0.865	rumen bacterium NK3A76; GU324399
0	0	0	0	0	0	1	593	Firmicutes	Clostridia	Clostridiales	unclassified_Clostridiales		0.613	Clostridiales bacterium W060; EU203323
0	0	0	0	0	0	1	594	Firmicutes	Clostridia	Clostridiales	Ruminococcaceae	Subdoligranulum	0.764	bacterium ic1395; DQ057482
0	2	2	3	0	14	16	595	Firmicutes	Clostridia	Clostridiales	Lachnospiraceae	Clostridium XlVa	0.805	Clostridium celerecrescens; IrT-JG1-12; AJ295659
0	0	1	0	0	0	0	597	Firmicutes	Clostridia	Clostridiales	Ruminococcaceae	Clostridium IV	0.745	Clostridium viride (T); T2-7 (DSM 6836); X81125
0	0	0	0	1	0	0	601	Firmicutes	Bacilli	Lactobacillales	Lactobacillaceae	Lactobacillus	0.822	Lactobacillus reuteri; IMAU70067; HS1302; GQ131183
0	0	0	0	0	0	1	602	Firmicutes	Clostridia	Clostridiales	Lachnospiraceae	unclassified_Lachnospiraceae	0.635	Eubacteriaceae bacterium DJF_CR57k1; EU728737
0	0	0	1	0	0	3	603	Firmicutes	Clostridia	Clostridiales	Ruminococcaceae	Acetivibrio	0.674	Clostridiales bacterium oral taxon F32; VO026; HM099644
0	0	0	0	0	2	5	604	Firmicutes	Clostridia	Clostridiales	Ruminococcaceae	Ruminococcus	0.888	Ruminococcus lactaris (T); ATCC 29176; L76602
0	1	0	0	0	0	0	606	Firmicutes	Bacilli	Lactobacillales	Lactobacillaceae	Lactobacillus	0.978	Lactobacillus sp. LEM 202; FR681899
0	0	0	0	0	0	1	607	Firmicutes	Clostridia	Clostridiales	Veillonellaceae	Acidaminococcus	0.707	Acidaminococcus intestini (T); ADV 255.99; AF473835
1	0	0	0	0	0	0	613	Firmicutes	Bacilli	Lactobacillales	Lactobacillaceae	Lactobacillus	0.878	Lactobacillus delbrueckii subsp. delbrueckii; ATCC 9649; AY050172
0	0	0	0	0	0	1	614	Firmicutes	Clostridia	Clostridiales	Gracilibacteraceae	Gracilibacter	0.471	Clostridium sp. FCB90-3; AJ229251
0	1	0	0	0	0	0	617	Firmicutes	Bacilli	Lactobacillales	Lactobacillaceae	Lactobacillus	0.866	Lactobacillus kitasatonis (T); JCM 1039; AB107638
0	0	0	0	0	1	0	619	Firmicutes	Clostridia	Clostridiales	Lachnospiraceae	unclassified_Lachnospiraceae	0.976	bacterium ic1291; DQ057456
0	0	0	0	0	0	1	620	Firmicutes	Clostridia	Clostridiales	Eubacteriaceae	Anaerofustis	0.806	Anaerofustis stercorihominis (T); type strain: wal 14563; AJ518871
0	0	0	0	0	1	0	627	Firmicutes	Clostridia	Clostridiales	Ruminococcaceae	Pseudoflavonifractor	0.739	bacterium ASF500; ASF 500; AF157051
0	0	0	0	0	0	1	628	Firmicutes	Clostridia	Clostridiales	Ruminococcaceae	Faecalibacterium	0.734	bacterium ic1379; DQ057476
0	0	0	0	0	0	2	629	Firmicutes	Bacilli	Lactobacillales	Lactobacillaceae	Lactobacillus	0.840	Lactobacillus fermentum; DSPV 012C; GQ231445
0	0	0	1	0	0	0	631	Firmicutes	Bacilli	Lactobacillales	Lactobacillaceae	Lactobacillus	0.921	Lactobacillus sp. AB05-1; GU366020
7	55	14	30	3	0	0	639	Firmicutes	Bacilli	Lactobacillales	Lactobacillaceae	Lactobacillus	0.903	Lactobacillus amylolyticus (T); DSM 1664 T; Y17361
0	0	0	0	0	3	7	640	Firmicutes	Clostridia	Clostridiales	Eubacteriaceae	Eubacterium	0.832	Eubacterium sp. WAL 17363; GQ461729
0	0	0	1	0	0	0	641	Firmicutes	Bacilli	Lactobacillales	Lactobacillaceae	Lactobacillus	0.915	Lactobacillus amylolyticus (T); DSM 1664 T; Y17361
0	0	1	1	0	1	2	643	Firmicutes	Clostridia	Clostridiales	Ruminococcaceae	Pseudoflavonifractor	0.618	bacterium ASF500; ASF 500; AF157051
0	0	0	0	0	0	1	645	Firmicutes	Clostridia	Clostridiales	Lachnospiraceae	unclassified_Lachnospiraceae	0.752	Ruminococcus sp. 14531; AJ315979
0	0	0	0	0	0	2	646	Firmicutes	Clostridia	Clostridiales	Ruminococcaceae	Subdoligranulum	0.912	Clostridiales bacterium 40-4c; HQ452855
0	1	0	0	0	0	2	648	Firmicutes	Clostridia	Clostridiales	unclassified_Clostridiales		0.706	Clostridiales bacterium JN18_A89_K*; DQ168653
0	0	0	0	0	4	2	651	Firmicutes	Clostridia	Clostridiales	Ruminococcaceae	Pseudoflavonifractor	0.738	bacterium ASF500; ASF 500; AF157051
0	0	0	0	0	0	2	653	Firmicutes	Bacilli	Lactobacillales	unclassified_Lactobacillales		0.598	Lactobacillus sp. L26; AF159005
0	0	0	0	0	2	5	658	Firmicutes	Clostridia	Clostridiales	Ruminococcaceae	Pseudoflavonifractor	0.749	bacterium ASF500; ASF 500; AF157051
0	0	0	0	0	1	0	661	Firmicutes	Clostridia	Clostridiales	Veillonellaceae	Megamonas	0.586	Clostridiales bacterium Art 12/1; FJ748581
0	0	1	1	0	1	0	667	Firmicutes	Clostridia	Clostridiales	Ruminococcaceae	Anaerofilum	0.739	Anaerofilum agile (T); F; DSM 4272; X98011
0	0	0	0	0	0	1	669	Firmicutes	Clostridia	Clostridiales	Ruminococcaceae	Clostridium III	0.464	Clostridium sp. JC3; AB093546
0	0	0	1	0	0	1	672	Firmicutes	Bacilli	Lactobacillales	Lactobacillaceae	Lactobacillus	0.940	bacterium ii1270; DQ057451
0	5	0	4	1	0	0	676	Firmicutes	Bacilli	Lactobacillales	Lactobacillaceae	Lactobacillus	0.960	Lactobacillus kitasatonis; DLM 0607; AB186339
319	621	131	420	47	6	2	679	Firmicutes	Bacilli	Lactobacillales	Lactobacillaceae	Lactobacillus	1.000	Lactobacillus ingluviei; G 12; AF308146
0	0	0	0	0	0	1	682	Firmicutes	Clostridia	Clostridiales	Lachnospiraceae	unclassified_Lachnospiraceae	0.634	butyrate-producing bacterium SM4/1; FP929060
0	0	4	0	0	5	7	684	Firmicutes	Clostridia	Clostridiales	Lachnospiraceae	Lachnospiracea_incertae_sedis	0.831	Eubacterium ramulus; Human gut; AJ011522
0	0	0	0	0	0	3	687	Firmicutes	Clostridia	Clostridiales	Peptococcaceae 1	Peptococcus	0.678	Peptococcus niger (T); X55797
0	0	0	0	0	0	4	691	Firmicutes	Clostridia	Clostridiales	Lachnospiraceae	Blautia	0.816	Blautia glucerasea; JCM 17039; AB588023
0	1	0	0	0	0	0	693	Firmicutes	Bacilli	Lactobacillales	Lactobacillaceae	Lactobacillus	0.872	Lactobacillus ingluviei; G 12; AF308146
0	1	0	0	0	0	0	696	Firmicutes	Bacilli	Lactobacillales	Lactobacillaceae	Lactobacillus	0.830	Lactobacillus fermentum; DSPV 012C; GQ231445
0	0	0	0	0	1	0	697	Firmicutes	Clostridia	Clostridiales	Veillonellaceae	Megamonas	0.579	Clostridiales bacterium Art 12/1; FJ748581
0	0	0	1	0	0	0	699	Firmicutes	Bacilli	Lactobacillales	Lactobacillaceae	Lactobacillus	0.884	Lactobacillus gasseri; KC36a; AF243151
0	0	0	0	0	0	1	702	Firmicutes	Clostridia	Clostridiales	unclassified_Clostridiales		0.479	Clostridiales bacterium oral taxon 093; CK059; GQ422712
0	1	0	1	0	29	39	703	Firmicutes	Clostridia	Clostridiales	Ruminococcaceae	Pseudoflavonifractor	1.000	Clostridiales bacterium 24-4c; HQ452852
0	3	1	0	0	16	59	707	Firmicutes	Clostridia	Clostridiales	Lachnospiraceae	unclassified_Lachnospiraceae	0.917	bacterium ic1291; DQ057456
0	0	0	0	0	0	1	710	Firmicutes	Clostridia	Clostridiales	unclassified_Clostridiales		0.434	Clostridiales bacterium oral taxon 093; CK059; GQ422712
0	2	10	3	0	163	214	714	Firmicutes	Clostridia	Clostridiales	Veillonellaceae	Megamonas	0.963	Clostridiales bacterium Art 12/1; FJ748581
0	0	0	1	0	0	0	715	Firmicutes	Bacilli	Lactobacillales	Lactobacillaceae	Lactobacillus	1.000	Lactobacillus salivarius; AF335475
0	0	0	0	0	0	1	719	Firmicutes	Clostridia	Clostridiales	Peptococcaceae 1	Peptococcus	0.559	Peptococcus niger (T); X55797
0	1	0	0	0	0	0	721	Firmicutes	Clostridia	Clostridiales	Ruminococcaceae	Clostridium IV	0.713	Clostridium viride (T); T2-7 (DSM 6836); X81125
0	1	0	0	0	0	0	725	Firmicutes	Bacilli	Lactobacillales	Lactobacillaceae	Lactobacillus	0.841	Lactobacillus kitasatonis (T); JCM 1039; AB107638
0	1	0	0	0	0	0	728	Firmicutes	Bacilli	Lactobacillales	Lactobacillaceae	Lactobacillus	0.902	Lactobacillus panis (T); DSM 6035T; X94230
0	0	0	0	0	1	3	734	Firmicutes	Clostridia	Clostridiales	Lachnospiraceae	Blautia	0.870	Ruminococcus schinkii (T); Bie 41; X94964
0	0	1	0	0	0	0	738	Firmicutes	Clostridia	Clostridiales	Veillonellaceae	Veillonella	0.800	Veillonella magna (T); lac18; EU096495
0	2	0	1	0	0	0	739	Firmicutes	Bacilli	Lactobacillales	Lactobacillaceae	Lactobacillus	0.886	Lactobacillus crispatus; ZDY35b; EU559595
2	3	3	4	0	271	111	741	Firmicutes	Clostridia	Clostridiales	unclassified_Clostridiales		0.584	Clostridiales bacterium oral taxon 093; CK059; GQ422712
0	0	0	1	0	0	0	742	Firmicutes	Bacilli	Lactobacillales	Lactobacillaceae	Lactobacillus	0.785	Lactobacillus sp. RA2113; AY445127
0	0	0	0	0	0	2	744	Firmicutes	Clostridia	Clostridiales	Veillonellaceae	Megamonas	0.616	Clostridiales bacterium Art 12/1; FJ748581
0	0	0	0	0	0	1	748	Firmicutes	Clostridia	Clostridiales	Lachnospiraceae	unclassified_Lachnospiraceae	0.774	bacterium ic1291; DQ057456
0	0	0	0	0	5	15	749	Firmicutes	Clostridia	Clostridiales	Ruminococcaceae	Clostridium IV	0.678	Clostridium sp. YIT 12070; AB491208
0	0	0	1	0	0	0	752	Firmicutes	Bacilli	Lactobacillales	Lactobacillaceae	Lactobacillus	0.824	Lactobacillus sp. ID9203; AY862434
0	0	0	0	0	6	23	753	Firmicutes	Clostridia	Clostridiales	Veillonellaceae	Megamonas	1.000	Megamonas hypermegale (T); DSM 1672T; AJ420107
0	2	0	0	0	0	1	756	Firmicutes	Clostridia	Clostridiales	Ruminococcaceae	Anaerofilum	0.761	Anaerofilum pentosovorans (T); Fae; DSM 7168; X97852
0	1	0	0	0	9	24	764	Firmicutes	Clostridia	Clostridiales	Lachnospiraceae	unclassified_Lachnospiraceae	0.897	Lachnospiraceae bacterium DJF_CP76; EU728729
0	0	0	1	0	0	0	771	Firmicutes	Bacilli	Lactobacillales	Lactobacillaceae	Lactobacillus	1.000	Lactobacillus gasseri (T); ATCC 33323; AF519171
0	0	0	0	0	0	1	773	Firmicutes	Clostridia	Clostridiales	unclassified_Clostridiales		0.576	Clostridiales bacterium oral taxon 093; WWP_SS4_G12; GU400659
0	0	0	1	0	0	0	774	Firmicutes	Bacilli	Lactobacillales	Lactobacillaceae	Lactobacillus	0.814	Lactobacillus crispatus; KC35b; AF243158
0	1	1	0	0	0	0	775	Firmicutes	Bacilli	Lactobacillales	Lactobacillaceae	Lactobacillus	0.954	Lactobacillus kitasatonis (T); JCM 1039; AB107638
0	0	0	0	0	2	2	781	Firmicutes	Clostridia	Clostridiales	Ruminococcaceae	Pseudoflavonifractor	0.670	bacterium ASF500; ASF 500; AF157051
0	0	0	0	0	1	1	782	Firmicutes	Clostridia	Clostridiales	Lachnospiraceae	Clostridium XlVa	0.847	butyrate-producing bacterium SM4/1; AY305314
0	0	2	0	0	0	0	783	Firmicutes	Clostridia	Clostridiales	Lachnospiraceae	Blautia	0.870	bacterium ic1272; DQ057452
0	0	0	0	0	0	1	784	Firmicutes	Clostridia	Clostridiales	Ruminococcaceae	Sporobacter	0.637	Sporobacter termitidis (T); SYR; Z49863
0	0	0	2	1	0	0	786	Firmicutes	Bacilli	Lactobacillales	Lactobacillaceae	Lactobacillus	0.895	Lactobacillus hamsteri; type strain: JCM 6256; FR683094
0	0	2	3	0	12	33	791	Firmicutes	Clostridia	Clostridiales	Lachnospiraceae	Blautia	0.940	bacterium ic1272; DQ057452
0	0	0	1	0	0	0	793	Firmicutes	Bacilli	Lactobacillales	Lactobacillaceae	Lactobacillus	0.666	Lactobacillus crispatus; KLB79; AF243169
0	0	1	0	0	0	0	796	Firmicutes	Clostridia	Clostridiales	Lachnospiraceae	Lachnospiracea_incertae_sedis	0.939	Blautia hydrogenotrophica (T); S5a36; X95624
0	0	0	0	0	3	7	798	Firmicutes	Clostridia	Clostridiales	Ruminococcaceae	Acetivibrio	0.595	Acetivibrio cellulolyticus; L35515
0	0	0	6	0	0	0	801	Firmicutes	Bacilli	Lactobacillales	Lactobacillaceae	Lactobacillus	0.893	Lactobacillus gasseri; BLB3; AF243142
0	0	1	2	0	0	1	806	Firmicutes	Clostridia	Clostridiales	Eubacteriaceae	Eubacterium	0.824	Eubacterium coprostanoligenes (T); HL; HM037995
0	1	0	0	0	0	0	807	Firmicutes	Bacilli	Lactobacillales	Lactobacillaceae	Lactobacillus	0.827	Lactobacillus reuteri; L-M15; EF140740
0	0	0	0	0	0	1	808	Firmicutes	Clostridia	Clostridiales	Ruminococcaceae	Subdoligranulum	0.878	Subdoligranulum variabile (T); type strain:BI 114=CCUG 47106=DSM 15176; AJ518869
0	0	0	0	0	0	1	811	Firmicutes	Clostridia	Clostridiales	Veillonellaceae	Megamonas	0.736	Megamonas hypermegale (T); DSM 1672T; AJ420107
0	0	0	0	0	0	1	825	Firmicutes	Clostridia	Clostridiales	Clostridiales_incertae_sedis	Proteiniborus	0.511	Proteiniborus ethanoligenes (T); GW; EF116488
1	15	0	167	12	0	0	826	Firmicutes	Bacilli	Lactobacillales	Lactobacillaceae	Lactobacillus	0.872	Lactobacillus sp. ID9203; AY862434
0	0	0	0	0	1	1	828	Firmicutes	Clostridia	Clostridiales	Lachnospiraceae	unclassified_Lachnospiraceae	0.648	Firmicutes bacterium VNs03; FJ168473
0	0	0	0	0	0	2	836	Firmicutes	Clostridia	Clostridiales	Lachnospiraceae	unclassified_Lachnospiraceae	0.842	bacterium ic1291; DQ057456
0	0	1	0	0	2	11	839	Firmicutes	Clostridia	Clostridiales	Lachnospiraceae	Lachnospiracea_incertae_sedis	0.873	Eubacterium ramulus; Human gut; AJ011522
0	0	0	0	0	2	2	840	Firmicutes	Clostridia	Clostridiales	Ruminococcaceae	Ruminococcus	0.674	Ruminococcus albus; 8; AY445594
0	0	0	0	0	0	2	841	Firmicutes	Clostridia	Clostridiales	Ruminococcaceae	Faecalibacterium	0.825	Faecalibacterium prausnitzii SL3/3; FP929046
0	0	0	1	0	0	0	846	Firmicutes	Bacilli	Bacillales	Bacillaceae 1	Geobacillus	1.000	Bacillaceae bacterium NS2-3; AY466705
0	0	0	0	0	0	1	847	Firmicutes	Clostridia	Clostridiales	Ruminococcaceae	Faecalibacterium	0.729	bacterium ic1379; DQ057476
0	0	0	0	0	0	1	848	Firmicutes	Clostridia	Clostridiales	Ruminococcaceae	Clostridium IV	0.634	Clostridium sp. BS-1; FJ805840
26	58	9	30	0	2	0	851	Firmicutes	Bacilli	Lactobacillales	Lactobacillaceae	Lactobacillus	1.000	Lactobacillus ingluviei; G 12; AF308146
0	0	0	0	0	0	1	852	Firmicutes	Clostridia	Clostridiales	Lachnospiraceae	Clostridium XlVa	0.767	butyrate-producing bacterium M62/1; AY305309
0	0	0	0	0	0	1	855	Firmicutes	Clostridia	Clostridiales	Lachnospiraceae	unclassified_Lachnospiraceae	0.676	Lachnospiraceae bacterium DJF_CP76; EU728729
0	1	0	0	0	0	0	858	Firmicutes	Clostridia	Clostridiales	Ruminococcaceae	Acetivibrio	0.700	Clostridiales bacterium oral taxon F32; VO026; HM099644
0	1	0	0	0	0	0	863	Firmicutes	Bacilli	Lactobacillales	Lactobacillaceae	Lactobacillus	0.946	Lactobacillus kitasatonis (T); JCM 1039; AB107638
0	9	9	6	0	0	0	868	Firmicutes	Bacilli	Lactobacillales	Lactobacillaceae	Lactobacillus	1.000	Lactobacillus kitasatonis (T); JCM 1039; AB107638
0	0	0	0	0	0	1	874	Firmicutes	Clostridia	Clostridiales	unclassified_Clostridiales		0.812	Eubacterium desmolans (T); L34618
0	0	0	0	0	1	1	875	Firmicutes	Clostridia	Clostridiales	Lachnospiraceae	unclassified_Lachnospiraceae	0.858	butyrate-producing bacterium SM4/1; FP929060
0	0	0	0	0	3	0	876	Firmicutes	Clostridia	Clostridiales	Lachnospiraceae	Anaerostipes	0.548	butyrate-producing bacterium SS2/1; AY305319
0	0	0	0	0	0	1	877	Firmicutes	Bacilli	Lactobacillales	Streptococcaceae	Streptococcus	0.595	Streptococcus infantarius; 908; EU163504
0	0	0	1	0	0	0	881	Firmicutes	Bacilli	Lactobacillales	Lactobacillaceae	Lactobacillus	0.774	Lactobacillus sp. KC45a; AF215886
0	0	0	0	0	0	1	884	Firmicutes	Clostridia	Clostridiales	Ruminococcaceae	Pseudoflavonifractor	0.581	bacterium ASF500; ASF 500; AF157051
0	0	0	0	0	2	1	887	Firmicutes	Clostridia	Clostridiales	Lachnospiraceae	unclassified_Lachnospiraceae	0.884	intestinal bacterium CG19-1; FJ711049
0	0	0	0	0	0	1	890	Firmicutes	Clostridia	Clostridiales	Ruminococcaceae	Ruminococcus	0.752	Ruminococcus lactaris (T); ATCC 29176; L76602
0	0	0	0	0	0	5	893	Firmicutes	Clostridia	Clostridiales	Lachnospiraceae	unclassified_Lachnospiraceae	0.854	bacterium ic1311; DQ057463
0	0	0	0	0	1	0	895	Firmicutes	Clostridia	Clostridiales	Clostridiales_Incertae Sedis XIII	Anaerovorax	0.569	Anaerovorax odorimutans (T); NorPut; AJ251215
0	0	0	3	0	0	0	896	Firmicutes	Bacilli	Lactobacillales	Lactobacillaceae	Lactobacillus	0.914	swine fecal bacterium RF1A-Cel8; FJ753767
2	0	1	4	1	0	0	901	Firmicutes	Bacilli	Lactobacillales	Lactobacillaceae	Lactobacillus	0.899	Lactobacillus gallinarum (T); ATCC 33199; AJ417737
0	1	1	0	0	17	73	905	Firmicutes	Clostridia	Clostridiales	Peptococcaceae 1	Peptococcus	0.694	Peptococcus niger (T); X55797
0	0	0	1	0	0	0	906	Firmicutes	Bacilli	Lactobacillales	Lactobacillaceae	Lactobacillus	0.825	Lactobacillus reuteri; BCS159; EU547313
117	474	166	419	52	0	9	915	Firmicutes	Bacilli	Lactobacillales	Lactobacillaceae	Lactobacillus	1.000	Lactobacillus crispatus; DSM 20584 T; Y17362
0	0	0	0	0	0	1	916	Firmicutes	Clostridia	Clostridiales	Ruminococcaceae	Pseudoflavonifractor	0.713	Clostridiales bacterium 24-4c; HQ452852
1	0	0	2	0	0	1	918	Firmicutes	Bacilli	Lactobacillales	Lactobacillaceae	Lactobacillus	0.949	Lactobacillus panis (T); DSM 6035T; X94230
0	0	0	0	0	0	1	921	Firmicutes	Clostridia	Clostridiales	Lachnospiraceae	Blautia	0.740	Ruminococcus obeum; 1-33; AY169419
0	0	0	0	0	3	2	922	Firmicutes	Clostridia	Clostridiales	Lachnospiraceae	Lachnospiracea_incertae_sedis	0.884	Ruminococcus gnavus; KCTC5920; GU723312
0	0	1	0	0	0	0	923	Firmicutes	Bacilli	Bacillales	Bacillaceae 1	Geobacillus	0.963	Geobacillus sp. JAM-FM0501; AB362270
0	0	0	0	0	0	1	929	Firmicutes	Clostridia	Clostridiales	Lachnospiraceae	Blautia	0.665	Clostridiales bacterium A2-162; DQ986224
0	0	1	0	0	0	0	931	Firmicutes	Clostridia	Clostridiales	Ruminococcaceae	Acetanaerobacterium	0.721	Acetanaerobacterium elongatum; Z1; AY518589
0	0	0	0	0	0	1	938	Firmicutes	Clostridia	Clostridiales	Ruminococcaceae	Clostridium IV	0.667	Lachnospiraceae bacterium 19gly4; AF550610
0	0	0	0	0	1	0	942	Firmicutes	Clostridia	Clostridiales	Ruminococcaceae	Acetivibrio	0.633	Acetivibrio cellulolyticus; L35515
0	0	0	0	0	0	4	944	Firmicutes	Clostridia	Clostridiales	Peptococcaceae 1	Peptococcus	0.610	Peptococcus niger (T); X55797
0	0	0	0	0	0	1	945	Firmicutes	Clostridia	Clostridiales	Lachnospiraceae	unclassified_Lachnospiraceae	0.622	Acetivibrio ethanolgignens; type strain: DSM 3005; FR749897
0	0	0	0	0	3	4	947	Firmicutes	Clostridia	Clostridiales	Ruminococcaceae	Clostridium IV	0.827	bacterium mpn-isolate group 25; AF357573
0	0	0	0	0	0	2	951	Firmicutes	Clostridia	Clostridiales	Ruminococcaceae	Pseudoflavonifractor	0.805	bacterium ASF500; ASF 500; AF157051
0	1	0	1	0	0	0	952	Firmicutes	Bacilli	Lactobacillales	Lactobacillaceae	Lactobacillus	0.948	Lactobacillus secaliphilus (T); type strain: TMW 1.1309; AM279150
0	0	0	0	0	0	1	954	Firmicutes	Clostridia	Clostridiales	Peptostreptococcaceae	Clostridium XI	0.468	Clostridium halophilum (T); DSM 5387; X77837
0	0	0	0	0	0	2	955	Firmicutes	Clostridia	Clostridiales	Veillonellaceae	Megamonas	0.834	Megamonas hypermegale; ABXD_AC41; FJ489243
0	1	1	7	0	1	0	957	Firmicutes	Bacilli	Lactobacillales	Lactobacillaceae	Lactobacillus	0.910	Lactobacillus oris (T); DSM 4864T; X94229
0	1	0	0	0	0	1	962	Firmicutes	Bacilli	Lactobacillales	Lactobacillaceae	Lactobacillus	0.948	Lactobacillus kitasatonis (T); JCM 1039; AB107638
0	0	0	0	0	0	2	976	Firmicutes	Clostridia	Clostridiales	Veillonellaceae	Acidaminococcus	0.761	Acidaminococcus intestini (T); ADV 255.99; AF473835
0	0	2	0	0	7	12	979	Firmicutes	Clostridia	Clostridiales	Lachnospiraceae	unclassified_Lachnospiraceae	0.878	bacterium ic1311; DQ057463
0	0	1	1	0	1	1	981	Firmicutes	Clostridia	Clostridiales	Lachnospiraceae	unclassified_Lachnospiraceae	0.912	butyrate-producing bacterium SM4/1; FP929060
0	0	0	0	0	0	5	984	Firmicutes	Clostridia	Clostridiales	Veillonellaceae	Megamonas	0.826	Megamonas hypermegale; ABXD_AC41; FJ489243
0	1	1	0	0	0	0	985	Firmicutes	Bacilli	Lactobacillales	Lactobacillaceae	Lactobacillus	0.844	Lactobacillus crispatus; TL39b; AF243175
0	0	0	0	0	0	1	987	Firmicutes	Clostridia	Clostridiales	Lachnospiraceae	Lachnospiracea_incertae_sedis	0.872	butyrate-producing bacterium L2-12; AJ270488
1	0	0	1	0	23	38	990	Firmicutes	Clostridia	Clostridiales	Lachnospiraceae	Dorea	0.776	Clostridiaceae bacterium DJF_B063; EU728703
0	1	0	0	0	19	11	991	Firmicutes	Clostridia	Clostridiales	unclassified_Clostridiales		0.686	rumen bacterium R-7; AB239481
0	0	0	1	0	0	0	994	Firmicutes	Bacilli	Lactobacillales	Lactobacillaceae	Lactobacillus	0.870	Lactobacillus ingluviei; G 12; AF308146
0	0	0	0	0	0	1	998	Firmicutes	Clostridia	Clostridiales	Ruminococcaceae	Faecalibacterium	0.608	bacterium ic1379; DQ057476
0	0	1	1	0	6	19	1001	Firmicutes	Clostridia	Clostridiales	Ruminococcaceae	unclassified_Ruminococcaceae	0.771	Clostridiaceae bacterium NML 061030; EU183300
0	0	0	1	0	0	0	1008	Firmicutes	Clostridia	Clostridiales	Ruminococcaceae	Clostridium IV	0.739	rumen bacterium R-15; AB239485
0	1	0	0	0	0	0	1009	Firmicutes	Bacilli	Bacillales	Staphylococcaceae	Staphylococcus	0.911	Staphylococcus warneri; EMt 7; EU863185
0	0	0	0	0	0	1	1010	Firmicutes	Clostridia	Clostridiales	Ruminococcaceae	unclassified_Ruminococcaceae	0.767	Clostridiaceae bacterium NML 061030; EU183300
0	0	0	0	0	0	1	1015	Firmicutes	Clostridia	Clostridiales	Ruminococcaceae	Faecalibacterium	0.791	Faecalibacterium prausnitzii SL3/3; FP929046
0	0	1	0	0	0	0	1016	Firmicutes	Bacilli	Lactobacillales	Lactobacillaceae	Lactobacillus	0.960	Lactobacillus helveticus; INMIA-Er317-402; HQ379170
0	0	0	0	0	0	1	1023	Firmicutes	Clostridia	Clostridiales	Lachnospiraceae	unclassified_Lachnospiraceae	0.869	bacterium ic1311; DQ057463
0	0	0	0	0	0	2	1024	Firmicutes	Clostridia	Clostridiales	Ruminococcaceae	Subdoligranulum	0.924	bacterium ic1395; DQ057482
0	0	0	0	0	0	1	1026	Firmicutes	Clostridia	Clostridiales	Peptostreptococcaceae	Acetoanaerobium	0.489	Acetoanaerobium noterae (T); ATCC 35199; NOT-3; GU562448
0	0	0	0	0	1	0	1027	Firmicutes	Clostridia	Clostridiales	Clostridiaceae 1	Sarcina	0.529	Sarcina ventriculi; AF110272
0	0	0	0	0	1	0	1028	Firmicutes	Clostridia	Clostridiales	Ruminococcaceae	unclassified_Ruminococcaceae	0.674	Clostridiaceae bacterium NML 061030; EU183300
0	0	0	0	0	0	1	1035	Firmicutes	Clostridia	Clostridiales	Lachnospiraceae	unclassified_Lachnospiraceae	0.753	bacterium ic1291; DQ057456
1	2	1	1	0	0	0	1041	Firmicutes	Bacilli	Lactobacillales	Lactobacillaceae	Lactobacillus	0.938	Lactobacillus amylolyticus (T); DSM 1664 T; Y17361
0	0	0	1	0	0	0	1042	Firmicutes	Clostridia	Clostridiales	Lachnospiraceae	Clostridium XlVa	0.602	Clostridium sp. Iso-A1; DQ677005
1	1	0	5	0	1	5	1044	Firmicutes	Clostridia	Clostridiales	Ruminococcaceae	Acetivibrio	0.665	Clostridiales bacterium oral taxon F32; VO026; HM099644
0	0	0	1	0	0	0	1045	Firmicutes	Clostridia	Clostridiales	Ruminococcaceae	Pseudoflavonifractor	0.784	Clostridium sp. NML 04A032; EU815224
0	1	0	0	0	0	0	1046	Firmicutes	Bacilli	Lactobacillales	Lactobacillaceae	Lactobacillus	0.864	Lactobacillus kitasatonis (T); JCM 1039; AB107638
4	10	0	19	1	0	0	1048	Firmicutes	Bacilli	Lactobacillales	Lactobacillaceae	Lactobacillus	1.000	Lactobacillus saerimneri (T); GDA154 (T); LMG 22087 (T); DSM 16049 (T); CCUG 48462 (T); AY255802
0	0	0	0	0	0	1	1049	Firmicutes	Clostridia	Clostridiales	Ruminococcaceae	Anaerofilum	0.699	Anaerofilum pentosovorans (T); Fae; DSM 7168; X97852
0	0	0	0	0	0	1	1056	Firmicutes	Clostridia	Clostridiales	Ruminococcaceae	Faecalibacterium	0.574	Faecalibacterium prausnitzii SL3/3; FP929046
0	0	0	0	0	0	1	1058	Firmicutes	Clostridia	Clostridiales	Veillonellaceae	Megamonas	0.701	Clostridiales bacterium Art 12/1; FJ748581
0	0	0	1	0	0	0	1062	Firmicutes	Bacilli	Lactobacillales	Lactobacillaceae	Lactobacillus	0.905	Lactobacillus gallinarum; ATCC 33199; AJ242968
0	0	8	0	0	66	70	1064	Firmicutes	Clostridia	Clostridiales	Ruminococcaceae	Oscillibacter	0.732	Lactobacillales bacterium DJF_B280; EU728724
0	0	0	0	0	1	1	1065	Firmicutes	Clostridia	Clostridiales	unclassified_Clostridiales		0.577	Clostridiales bacterium 77-5d; HQ452857
0	0	0	1	0	0	0	1069	Firmicutes	Clostridia	Clostridiales	Lachnospiraceae	Blautia	0.813	Blautia glucerasea (T); HFTH-1; AB439724
0	4	1	29	0	0	0	1076	Firmicutes	Bacilli	Lactobacillales	Lactobacillaceae	Lactobacillus	0.864	Lactobacillus crispatus; FX7-2; AY335498
0	0	1	1	0	0	0	1079	Firmicutes	Bacilli	Lactobacillales	Lactobacillaceae	Lactobacillus	0.924	Lactobacillus crispatus; DSM 20584 T; Y17362
0	0	0	0	0	0	1	1080	Firmicutes	Clostridia	Clostridiales	Ruminococcaceae	Flavonifractor	0.622	Flavonifractor plautii; AIP165.06; EU541436
0	0	0	0	0	0	1	1081	Firmicutes	Clostridia	Clostridiales	Ruminococcaceae	Faecalibacterium	0.744	Faecalibacterium prausnitzii SL3/3; FP929046
0	0	0	0	0	0	1	1083	Firmicutes	Clostridia	Clostridiales	Ruminococcaceae	Faecalibacterium	0.800	bacterium ic1379; DQ057476
0	0	0	0	2	0	0	1088	Firmicutes	Bacilli	Lactobacillales	Lactobacillaceae	Lactobacillus	0.842	Lactobacillus crispatus; FX7-2; AY335498
0	1	2	0	0	18	28	1089	Firmicutes	Clostridia	Clostridiales	Ruminococcaceae	Sporobacter	0.742	Sporobacter termitidis (T); SYR; Z49863
0	0	0	0	0	1	1	1095	Firmicutes	Clostridia	Clostridiales	Ruminococcaceae	Subdoligranulum	0.767	bacterium ic1395; DQ057482
0	0	0	0	0	4	14	1096	Firmicutes	Clostridia	Clostridiales	Ruminococcaceae	Faecalibacterium	0.774	bacterium ic1379; DQ057476
0	1	3	3	0	9	14	1097	Firmicutes	Clostridia	Clostridiales	Ruminococcaceae	Clostridium IV	0.589	Clostridium viride (T); T2-7 (DSM 6836); X81125
0	0	0	0	0	0	2	1102	Firmicutes	Clostridia	Clostridiales	Lachnospiraceae	unclassified_Lachnospiraceae	0.727	rumen bacterium NK4B4; GU324393
0	0	1	0	0	0	0	1108	Firmicutes	Bacilli	Lactobacillales	Lactobacillaceae	Lactobacillus	0.622	Lactobacillus pontis; type strain: LMG 14187T = R-14655; AJ422032
0	1	0	0	0	0	0	1114	Firmicutes	Bacilli	Lactobacillales	Lactobacillaceae	Lactobacillus	0.891	Lactobacillus kitasatonis (T); JCM 1039; AB107638
0	0	1	0	0	0	0	1121	Firmicutes	Bacilli	Lactobacillales	Carnobacteriaceae	Atopostipes	0.897	Atopostipes suicloacalis (T); PPC79; AF445248
0	0	0	0	0	2	0	1126	Firmicutes	Clostridia	Clostridiales	Ruminococcaceae	unclassified_Ruminococcaceae	0.699	Clostridiaceae bacterium 37-7-2Cl; FJ907163
0	0	0	0	0	0	1	1130	Firmicutes	Clostridia	Clostridiales	unclassified_Clostridiales		0.561	Eubacterium sp. WAL 14571; FJ687606
0	0	0	0	0	1	0	1133	Firmicutes	Clostridia	Clostridiales	Lachnospiraceae	unclassified_Lachnospiraceae	0.730	Ruminococcus sp. 14531; AJ315979
0	0	0	0	0	1	1	1134	Firmicutes	Clostridia	Clostridiales	Lachnospiraceae	unclassified_Lachnospiraceae	0.836	intestinal bacterium CG19-1; FJ711049
0	0	0	0	0	0	1	1137	Firmicutes	Clostridia	Clostridiales	Ruminococcaceae	Acetanaerobacterium	0.657	Acetanaerobacterium elongatum; Z1; AY518589
0	0	0	0	0	0	2	1138	Firmicutes	Clostridia	Clostridiales	Ruminococcaceae	Clostridium IV	0.633	Lachnospiraceae bacterium 19gly4; AF550610
0	1	0	0	0	0	0	1145	Firmicutes	Bacilli	Lactobacillales	Lactobacillaceae	Lactobacillus	0.736	Lactobacillus salivarius (T); ATCC 11741; AF089108
0	0	1	0	0	0	0	1147	Firmicutes	Clostridia	Clostridiales	Lachnospiraceae	Coprococcus	0.791	butyrate-producing bacterium A2-231; AJ270484
0	0	0	0	0	0	1	1155	Firmicutes	Clostridia	Clostridiales	Ruminococcaceae	Faecalibacterium	0.544	bacterium ic1379; DQ057476
0	0	0	0	0	0	2	1157	Firmicutes	Clostridia	Clostridiales	Ruminococcaceae	Butyricicoccus	0.796	butyrate-producing bacterium A2-207; AJ270471
0	0	0	0	0	3	13	1163	Firmicutes	Clostridia	Clostridiales	Ruminococcaceae	unclassified_Ruminococcaceae	0.867	rumen bacterium NK3B98; GU324364
0	0	1	0	0	0	1	1168	Firmicutes	Clostridia	Clostridiales	Lachnospiraceae	Clostridium XlVb	0.912	Clostridiales bacterium 21-4c; HQ452858
0	0	0	0	0	0	1	1170	Firmicutes	Clostridia	Clostridiales	Lachnospiraceae	unclassified_Lachnospiraceae	0.807	rumen bacterium NK4B4; GU324393
0	1	1	0	0	0	0	1173	Firmicutes	Erysipelotrichia	Erysipelotrichales	Erysipelotrichaceae	Turicibacter	0.967	Turicibacter sanguinis (T); AF349724
0	0	0	0	0	0	1	1176	Firmicutes	Clostridia	Clostridiales	Ruminococcaceae	Clostridium IV	0.692	Clostridium viride (T); T2-7 (DSM 6836); X81125
0	0	0	0	0	0	1	1177	Firmicutes	Clostridia	Clostridiales	Ruminococcaceae	Faecalibacterium	0.773	Faecalibacterium prausnitzii (T); ATCC 27768; AJ413954
0	0	0	1	0	0	0	1179	Firmicutes	Bacilli	Lactobacillales	Lactobacillaceae	Lactobacillus	0.798	Lactobacillus ingluviei; G 12; AF308146
0	0	0	0	0	0	1	1180	Firmicutes	Clostridia	Clostridiales	Ruminococcaceae	Flavonifractor	0.784	Flavonifractor plautii; AIP028.07; EU541437
0	0	0	0	0	0	5	1181	Firmicutes	Clostridia	Clostridiales	Lachnospiraceae	Lachnospiracea_incertae_sedis	0.887	Clostridiales bacterium 33-7e; HQ452856
0	1	2	0	0	9	6	1184	Firmicutes	Clostridia	Clostridiales	Lachnospiraceae	Clostridium XlVa	0.884	butyrate-producing bacterium SM4/1; AY305314
0	0	0	1	0	0	2	1186	Firmicutes	Clostridia	Clostridiales	Lachnospiraceae	Anaerostipes	0.960	Anaerostipes butyraticus; JCM 17466; AB616134
0	0	0	0	0	2	13	1188	Firmicutes	Clostridia	Clostridiales	Ruminococcaceae	Clostridium IV	0.744	Clostridium leptum (T); DSM 753T; AJ305238
0	0	0	1	0	0	1	1189	Firmicutes	Clostridia	Clostridiales	Lachnospiraceae	unclassified_Lachnospiraceae	0.611	Butyrivibrio crossotus; type strain: DSM2876; FR733670
0	1	0	1	0	0	0	1191	Firmicutes	Bacilli	Lactobacillales	Lactobacillaceae	Lactobacillus	0.869	Lactobacillus salivarius; KLB39; AY112743
0	0	0	1	0	1	0	1193	Firmicutes	Bacilli	Lactobacillales	Lactobacillaceae	Lactobacillus	0.918	Lactobacillus pontis; JCM 11029; AB289265
0	0	0	0	0	2	1	1194	Firmicutes	Clostridia	Clostridiales	Ruminococcaceae	Ruminococcus	0.872	Ruminococcus callidus; X85100
1	0	0	0	0	0	0	1196	Firmicutes	Bacilli	Lactobacillales	Lactobacillaceae	Lactobacillus	0.986	Lactobacillus sp. LEM 202; FR681899
0	0	0	0	0	0	1	1197	Firmicutes	Clostridia	Clostridiales	Lachnospiraceae	unclassified_Lachnospiraceae	0.759	Acetivibrio ethanolgignens; type strain: DSM 3005; FR749897
0	0	0	0	0	1	0	1201	Firmicutes	Clostridia	Clostridiales	Ruminococcaceae	Pseudoflavonifractor	0.815	Clostridiales bacterium 53-4c; HQ452851
0	0	2	0	0	9	10	1205	Firmicutes	Clostridia	Clostridiales	Clostridiales_Incertae Sedis XIII	Anaerovorax	0.579	Clostridium aminobutyricum; DSM 2634; X76161
0	0	0	0	0	0	7	1208	Firmicutes	Clostridia	Clostridiales	Lachnospiraceae	unclassified_Lachnospiraceae	0.818	Ruminococcus sp. ID1; AY960569
0	0	0	0	0	1	0	1212	Firmicutes	Clostridia	Clostridiales	unclassified_Clostridiales		0.596	Dehalobacterium formicoaceticum; DMC; X86690
0	0	0	0	0	1	0	1214	Firmicutes	Clostridia	Clostridiales	Lachnospiraceae	Clostridium XlVa	0.704	butyrate-producing bacterium M62/1; AY305309
0	0	0	0	0	0	1	1215	Firmicutes	Clostridia	Clostridiales	unclassified_Clostridiales		0.526	Clostridiales bacterium oral taxon 093; WWP_SS4_G12; GU400659
0	0	0	0	0	0	1	1217	Firmicutes	Clostridia	Clostridiales	Ruminococcaceae	Clostridium III	0.742	Clostridium thermocellum; L09173
535	708	1010	5153	323	4	36	1221	Firmicutes	Bacilli	Lactobacillales	Lactobacillaceae	Lactobacillus	1.000	Lactobacillus gasseri (T); ATCC 33323; AF519171
0	0	0	0	0	2	25	1223	Firmicutes	Clostridia	Clostridiales	Veillonellaceae	Megamonas	0.872	Megamonas funiformis (T); YIT 11815 (= JCM 14723, = DSM 19343); AB300988
0	0	0	0	0	0	1	1225	Firmicutes	Clostridia	Clostridiales	Peptococcaceae 1	Peptococcus	0.623	Peptococcus niger; JCM 6506; AB644260
1	3	23	2	0	197	801	1227	Firmicutes	Clostridia	Clostridiales	Veillonellaceae	Megamonas	1.000	Megamonas hypermegale (T); DSM 1672T; AJ420107
0	1	0	1	0	0	0	1228	Firmicutes	Bacilli	Lactobacillales	Lactobacillaceae	Lactobacillus	0.856	Lactobacillus kitasatonis (T); JCM 1039; AB107638
0	0	0	0	0	0	1	1230	Firmicutes	Clostridia	Clostridiales	Lachnospiraceae	Clostridium XlVa	0.577	Clostridium leptum; 10900; AF262239
0	0	2	0	0	1	2	1231	Firmicutes	Clostridia	Clostridiales	Lachnospiraceae	Clostridium XlVa	0.882	Clostridium leptum; 10900; AF262239
0	0	1	0	0	0	0	1232	Firmicutes	Clostridia	Clostridiales	Lachnospiraceae	Clostridium XlVa	0.949	Clostridium sp. Kas107-2; AB114232
0	0	0	0	0	0	1	1236	Firmicutes	Clostridia	Clostridiales	Ruminococcaceae	unclassified_Ruminococcaceae	0.766	Clostridiaceae bacterium NML 061030; EU183300
0	0	1	0	0	0	0	1237	Firmicutes	Bacilli	Lactobacillales	Lactobacillaceae	Lactobacillus	0.855	Lactobacillus kitasatonis (T); JCM 1039; AB107638
24	0	1	0	0	0	0	1238	Firmicutes	Bacilli	Lactobacillales	Streptococcaceae	Streptococcus	1.000	Streptococcus mitis; 127R; AJ295848
0	0	0	0	0	1	0	1239	Firmicutes	Clostridia	Clostridiales	Ruminococcaceae	Pseudoflavonifractor	0.737	bacterium ASF500; ASF 500; AF157051
0	0	0	0	0	0	1	1247	Firmicutes	Clostridia	Clostridiales	Ruminococcaceae	unclassified_Ruminococcaceae	0.738	Clostridiales bacterium 30-4c; HQ452853
0	0	0	2	0	0	0	1249	Firmicutes	Bacilli	Lactobacillales	Lactobacillaceae	Lactobacillus	0.795	bacterium ii1270; DQ057451
0	1	1	3	0	1	9	1250	Firmicutes	Clostridia	Clostridiales	Ruminococcaceae	Acetivibrio	0.788	Clostridiales bacterium oral taxon F32; VO026; HM099644
0	0	0	3	0	0	0	1253	Firmicutes	Bacilli	Lactobacillales	Lactobacillaceae	Lactobacillus	0.769	Lactobacillus pontis; IMAU30161; XE5-2; FJ749718
0	0	0	0	0	0	7	1258	Firmicutes	Clostridia	Clostridiales	Lachnospiraceae	unclassified_Lachnospiraceae	0.792	bacterium ic1294; DQ057458
0	0	0	1	0	0	0	1259	Firmicutes	Clostridia	Clostridiales	Ruminococcaceae	Acetivibrio	0.621	Acetivibrio cellulolyticus; L35515
0	0	0	0	0	5	6	1260	Firmicutes	Clostridia	Clostridiales	Lachnospiraceae	unclassified_Lachnospiraceae	0.866	bacterium ic1297; DQ057460
0	0	0	0	0	0	2	1267	Firmicutes	Clostridia	Clostridiales	Veillonellaceae	Megamonas	0.876	Megamonas hypermegale; ABXD_AC41; FJ489243
2	1	1	2	0	0	0	1268	Firmicutes	Bacilli	Lactobacillales	Lactobacillaceae	Lactobacillus	0.933	Lactobacillus crispatus; FX192-2; AY335504
0	0	1	0	0	0	0	1273	Firmicutes	Bacilli	Lactobacillales	Lactobacillaceae	Lactobacillus	1.000	Lactobacillus sakei; HS-1; AB124845
0	0	0	0	0	0	1	1274	Firmicutes	Clostridia	Clostridiales	Peptostreptococcaceae	Clostridium XI	0.514	Clostridium difficile CD196; FN538970
0	0	1	3	0	0	0	1278	Firmicutes	Clostridia	Clostridiales	Eubacteriaceae	Eubacterium	0.698	Eubacterium coprostanoligenes (T); HL; HM037995
0	0	0	0	0	0	1	1285	Firmicutes	Clostridia	Clostridiales	Veillonellaceae	Anaerosinus	0.599	Anaerosinus glycerini (T); DSM 5192(T); AJ010960
0	0	0	0	0	0	1	1286	Firmicutes	Clostridia	Clostridiales	Veillonellaceae	Megamonas	0.812	Megamonas hypermegale (T); DSM 1672T; AJ420107
0	0	0	0	0	2	0	1287	Firmicutes	Erysipelotrichia	Erysipelotrichales	Erysipelotrichaceae	Clostridium XVIII	0.573	Clostridium saccharogumia (T); SDG-Mt85-3Db; DQ100445
0	0	0	0	0	1	2	1291	Firmicutes	Clostridia	Clostridiales	Lachnospiraceae	Syntrophococcus	0.691	Syntrophococcus sp. BS-2; GU045475
0	0	2	1	0	16	5	1293	Firmicutes	Clostridia	Clostridiales	Clostridiales_Incertae Sedis XIII	Anaerovorax	0.671	bacterium TC8; AB118593
0	0	0	0	0	0	1	1294	Firmicutes	Clostridia	Clostridiales	Ruminococcaceae	Acetivibrio	0.564	Acetivibrio cellulolyticus; L35515
0	0	0	1	0	22	24	1295	Firmicutes	Clostridia	Clostridiales	Lachnospiraceae	Lachnospiracea_incertae_sedis	0.835	Ruminococcus torques L2-14; FP929055
0	0	0	0	0	0	2	1298	Firmicutes	Clostridia	Clostridiales	Veillonellaceae	Megamonas	0.739	Megamonas hypermegale; ABXD_AC41; FJ489243
1	5	10	1	0	1	1	1299	Firmicutes	Clostridia	Clostridiales	Clostridiaceae 1	Clostridium sensu stricto	1.000	Clostridium perfringens; ATCC 13124; AB075767
0	0	0	0	0	1	0	1300	Firmicutes	Clostridia	Clostridiales	Lachnospiraceae	unclassified_Lachnospiraceae	0.762	bacterium ic1294; DQ057458
0	0	0	0	0	0	1	1301	Firmicutes	Clostridia	Clostridiales	Lachnospiraceae	Clostridium XlVa	0.764	Clostridium scindens; JCM 10421 I-10; AB020730
0	0	1	0	0	0	0	1304	Firmicutes	Clostridia	Clostridiales	Eubacteriaceae	Anaerofustis	0.891	Anaerofustis stercorihominis (T); type strain: wal 14563; AJ518871
0	0	0	1	0	0	0	1307	Firmicutes	Bacilli	Lactobacillales	Lactobacillaceae	Lactobacillus	0.834	Lactobacillus sp. KC38; AF243160
0	0	0	0	0	0	1	1310	Firmicutes	Clostridia	Clostridiales	Veillonellaceae	Selenomonas	0.498	Selenomonas ruminantium; M40; AY685142
0	0	0	1	0	0	0	1316	Firmicutes	Clostridia	Clostridiales	unclassified_Clostridiales		0.982	Clostridiales bacterium 77-5d; HQ452857
0	0	0	0	0	0	1	1321	Firmicutes	Clostridia	Clostridiales	Veillonellaceae	Phascolarctobacterium	0.727	Phascolarctobacterium faecium; X72867
1	0	1	0	0	32	53	1322	Firmicutes	Clostridia	Clostridiales	Ruminococcaceae	Pseudoflavonifractor	0.715	Clostridium sp. NML 04A032; EU815224
0	0	0	0	0	1	1	1325	Firmicutes	Clostridia	Clostridiales	Ruminococcaceae	Pseudoflavonifractor	0.749	bacterium ASF500; ASF 500; AF157051
0	0	0	0	0	0	1	1331	Firmicutes	Clostridia	Clostridiales	unclassified_Clostridiales		0.645	Christensenella minuta; YIT 12065; AB490809
0	0	1	0	0	0	3	1333	Firmicutes	Clostridia	Clostridiales	Lachnospiraceae	Lachnospiracea_incertae_sedis	0.887	Clostridiales bacterium 33-7e; HQ452856
0	0	0	0	0	0	1	1334	Firmicutes	Clostridia	Clostridiales	Ruminococcaceae	Pseudoflavonifractor	0.820	bacterium ASF500; ASF 500; AF157051
0	0	2	0	0	0	0	1339	Firmicutes	Clostridia	Clostridiales	Lachnospiraceae	unclassified_Lachnospiraceae	0.783	Lachnospiraceae bacterium DJF_CP76; EU728729
0	0	0	0	0	0	1	1341	Firmicutes	Clostridia	Clostridiales	Lachnospiraceae	Blautia	0.867	Blautia glucerasea (T); HFTH-1; AB439724
0	0	0	0	0	0	4	1342	Firmicutes	Clostridia	Clostridiales	Peptococcaceae 1	Peptococcus	0.711	Peptococcus niger (T); X55797
0	0	0	0	0	0	1	1346	Firmicutes	Clostridia	Clostridiales	Ruminococcaceae	unclassified_Ruminococcaceae	0.729	Clostridiales bacterium 30-4c; HQ452853
0	0	1	0	0	0	0	1352	Firmicutes	Bacilli	Bacillales	Paenibacillaceae 1	Thermobacillus	0.982	Thermobacillus xylanilyticus (T); XE; AJ005795
0	0	1	0	0	0	0	1354	Firmicutes	Clostridia	Clostridiales	Ruminococcaceae	Butyricicoccus	0.891	Clostridiales bacterium DJF_B152; EU728715
0	0	0	0	0	0	1	1356	Firmicutes	Clostridia	Clostridiales	Veillonellaceae	Phascolarctobacterium	0.619	Phascolarctobacterium faecium; X72867
0	0	0	0	0	0	1	1357	Firmicutes	Clostridia	Clostridiales	Lachnospiraceae	unclassified_Lachnospiraceae	0.860	bacterium ic1291; DQ057456
0	0	0	0	0	0	1	1360	Firmicutes	Clostridia	Clostridiales	Lachnospiraceae	unclassified_Lachnospiraceae	0.495	bacterium YJ1; HQ917002
0	0	1	0	0	0	0	1364	Firmicutes	Bacilli	Lactobacillales	Lactobacillaceae	Lactobacillus	0.915	Lactobacillus salivarius; DLM 2206; AB186325
0	0	0	0	0	0	1	1365	Firmicutes	Clostridia	Clostridiales	Lachnospiraceae	unclassified_Lachnospiraceae	0.815	bacterium ic1291; DQ057456
0	0	0	2	0	0	0	1368	Firmicutes	Bacilli	Lactobacillales	unclassified_Lactobacillales		0.871	Lactobacillus sp. L26; AF159005
0	0	0	1	0	0	0	1369	Firmicutes	Bacilli	Lactobacillales	Lactobacillaceae	Lactobacillus	0.763	Lactobacillus johnsonii NCC 533; AE017198
0	0	0	1	0	0	0	1376	Firmicutes	Bacilli	Lactobacillales	Lactobacillaceae	Lactobacillus	0.828	Lactobacillus sp. AB5216-2; GU366025
0	0	0	1	0	0	0	1380	Firmicutes	Bacilli	Lactobacillales	Lactobacillaceae	Lactobacillus	0.762	Lactobacillus sp. AB511; GU366016
0	0	0	0	0	11	14	1381	Firmicutes	Clostridia	Clostridiales	Ruminococcaceae	Subdoligranulum	0.728	bacterium ic1395; DQ057482
0	0	1	0	0	0	2	1383	Firmicutes	Clostridia	Clostridiales	Lachnospiraceae	unclassified_Lachnospiraceae	0.877	bacterium ic1291; DQ057456
0	1	0	0	0	0	0	1385	Firmicutes	Bacilli	Lactobacillales	Lactobacillaceae	Lactobacillus	0.935	Lactobacillus helveticus; ZL12-1; EF536361
0	17	0	27	1	0	0	1388	Firmicutes	Bacilli	Lactobacillales	Lactobacillaceae	Lactobacillus	0.876	Lactobacillus oris (T); DSM 4864T; X94229
0	0	0	1	0	0	0	1389	Firmicutes	Bacilli	Lactobacillales	Lactobacillaceae	Lactobacillus	0.814	Lactobacillus acidophilus; VPI 6032; FR683087
0	0	0	0	0	0	1	1390	Firmicutes	Clostridia	Clostridiales	Ruminococcaceae	Pseudoflavonifractor	0.748	bacterium ASF500; ASF 500; AF157051
0	0	0	0	0	0	1	1391	Firmicutes	Clostridia	Clostridiales	Lachnospiraceae	unclassified_Lachnospiraceae	0.787	bacterium ic1311; DQ057463
0	0	0	0	0	0	1	1392	Firmicutes	Clostridia	Clostridiales	Lachnospiraceae	Blautia	0.819	bacterium ic1272; DQ057452
0	0	1	0	0	0	0	1395	Firmicutes	Clostridia	Clostridiales	unclassified_Clostridiales		0.745	rumen bacterium R-7; AB239481
0	0	0	0	0	0	1	1400	Firmicutes	Clostridia	Clostridiales	Ruminococcaceae	Ruminococcus	0.728	Ruminococcus lactaris (T); ATCC 29176; L76602
0	0	0	0	0	1	0	1401	Firmicutes	Clostridia	Clostridiales	Lachnospiraceae	unclassified_Lachnospiraceae	0.699	bacterium YE257; FJ966227
0	1	0	0	0	0	0	1404	Firmicutes	Bacilli	Lactobacillales	Lactobacillaceae	Lactobacillus	0.831	Lactobacillus salivarius; DLS 0811; AB186340
0	0	0	0	0	5	7	1407	Firmicutes	Clostridia	Clostridiales	Ruminococcaceae	Butyricicoccus	0.964	Clostridiales bacterium 7-4c; HQ452854
0	1	0	0	0	0	0	1409	Firmicutes	Clostridia	Clostridiales	Lachnospiraceae	unclassified_Lachnospiraceae	0.811	bacterium ic1311; DQ057463
0	0	0	0	0	0	1	1413	Firmicutes	Clostridia	Clostridiales	Lachnospiraceae	unclassified_Lachnospiraceae	0.625	rumen bacterium NK2A14; GU324357
0	0	1	0	0	0	0	1414	Firmicutes	Bacilli	Lactobacillales	Lactobacillaceae	Lactobacillus	0.790	Lactobacillus amylolyticus (T); DSM 1664 T; Y17361
0	0	0	0	0	1	0	1420	Firmicutes	Clostridia	Clostridiales	Ruminococcaceae	Oscillibacter	0.600	Oscillospira guilliermondii; OSC2; AB040496
0	0	0	1	0	0	0	1423	Firmicutes	Bacilli	Lactobacillales	Lactobacillaceae	Lactobacillus	0.948	Lactobacillus gasseri (T); ATCC 33323; AF519171
0	0	0	0	0	0	2	1427	Firmicutes	Clostridia	Clostridiales	Lachnospiraceae	Blautia	0.813	Ruminococcus schinkii (T); Bie 41; X94964
0	0	0	0	0	0	1	1428	Firmicutes	Clostridia	Clostridiales	Veillonellaceae	Phascolarctobacterium	0.602	Phascolarctobacterium faecium; X72866
0	0	0	0	0	0	1	1431	Firmicutes	Clostridia	Clostridiales	Veillonellaceae	Veillonella	0.669	Veillonella ratti (T); DSM 20736; AY355138
0	0	0	0	0	3	5	1434	Firmicutes	Clostridia	Clostridiales	Ruminococcaceae	Clostridium IV	0.836	bacterium mpn-isolate group 25; AF357573
0	0	0	0	0	0	1	1441	Firmicutes	Clostridia	Clostridiales	Ruminococcaceae	Oscillibacter	0.667	Lactobacillales bacterium DJF_B280; EU728724
0	0	0	0	0	1	0	1443	Firmicutes	Clostridia	Clostridiales	Ruminococcaceae	Clostridium IV	0.816	Lachnospiraceae bacterium 19gly4; AF550610
0	1	0	0	0	0	0	1444	Firmicutes	Clostridia	Clostridiales	Veillonellaceae	Anaerovibrio	0.503	Anaerovibrio lipolyticus (T); ATCC 33276; AB034191
0	1	0	0	0	0	0	1446	Firmicutes	Bacilli	Lactobacillales	Lactobacillaceae	Lactobacillus	0.807	Lactobacillus amylolyticus (T); DSM 1664 T; Y17361
0	0	0	0	0	0	1	1448	Firmicutes	Clostridia	Clostridiales	Lachnospiraceae	unclassified_Lachnospiraceae	0.827	bacterium ic1311; DQ057463
0	0	0	0	0	2	0	1452	Firmicutes	Clostridia	Clostridiales	Lachnospiraceae	unclassified_Lachnospiraceae	0.884	bacterium ic1311; DQ057463
0	2	0	0	1	0	0	1453	Firmicutes	Bacilli	Lactobacillales	Lactobacillaceae	Lactobacillus	0.843	Lactobacillus crispatus; BLB2; AF243141
0	0	0	0	0	1	0	1454	Firmicutes	Clostridia	Clostridiales	Veillonellaceae	Megamonas	0.641	Megamonas hypermegale (T); DSM 1672T; AJ420107
1	0	0	0	0	0	0	1455	Firmicutes	Bacilli	Lactobacillales	Lactobacillaceae	Lactobacillus	0.738	Lactobacillus fermentum; DSPV 012C; GQ231445
0	0	0	0	0	1	1	1459	Firmicutes	Clostridia	Clostridiales	Ruminococcaceae	Acetanaerobacterium	0.666	Acetanaerobacterium elongatum (T); Z7; AY487928
0	0	0	0	0	1	4	1461	Firmicutes	Clostridia	Clostridiales	Ruminococcaceae	Clostridium IV	0.639	Lachnospiraceae bacterium 19gly4; AF550610
0	0	0	1	0	0	0	1463	Firmicutes	Bacilli	Lactobacillales	Lactobacillaceae	Lactobacillus	0.822	Lactobacillus crispatus; NCTC 4; AJ242969
0	0	0	0	0	0	1	1464	Firmicutes	Clostridia	Clostridiales	Ruminococcaceae	Faecalibacterium	0.789	bacterium ic1379; DQ057476
0	0	0	0	1	1	0	1465	Firmicutes	Bacilli	Lactobacillales	Streptococcaceae	Streptococcus	0.960	Streptococcus pasteuri; NEM1202, CIP 105070; AJ297216
0	0	0	0	0	1	2	1466	Firmicutes	Clostridia	Clostridiales	Lachnospiraceae	unclassified_Lachnospiraceae	0.849	intestinal bacterium CG19-1; FJ711049
0	0	0	0	0	2	1	1469	Firmicutes	Clostridia	Clostridiales	Lachnospiraceae	Roseburia	0.444	Butyrivibrio fibrisolvens; Mz3; AM039822
0	0	0	5	0	0	0	1470	Firmicutes	Bacilli	Lactobacillales	Lactobacillaceae	Lactobacillus	0.867	Lactobacillus delbrueckii subsp. delbrueckii; ATCC 9649; AY050172
0	0	0	0	0	1	0	1476	Firmicutes	Clostridia	Clostridiales	Lachnospiraceae	Clostridium XlVa	0.765	Clostridium hylemonae (T); TN-272; AB023973
0	0	0	0	0	6	3	1478	Firmicutes	Clostridia	Clostridiales	Ruminococcaceae	Oscillibacter	0.763	Lactobacillales bacterium DJF_B280; EU728724
0	0	2	0	0	2	5	1482	Firmicutes	Clostridia	Clostridiales	Ruminococcaceae	Oscillibacter	0.683	Oscillospiraceae bacterium NML 061048; EU149939
0	1	4	4	0	0	0	1484	Firmicutes	Bacilli	Bacillales	Staphylococcaceae	Staphylococcus	1.000	Staphylococcus caprae; DSM 20608; Y12593
0	1	0	0	0	0	0	1485	Firmicutes	Clostridia	Clostridiales	Veillonellaceae	Veillonella	0.836	Veillonella magna (T); lac18; EU096495
219	396	78	377	18	46	32	1486	Firmicutes	Bacilli	Lactobacillales	Lactobacillaceae	Lactobacillus	0.982	Lactobacillus fermentum; DSPV 012C; GQ231445
0	4	0	6	0	0	0	1487	Firmicutes	Bacilli	Lactobacillales	Lactobacillaceae	Lactobacillus	0.833	Lactobacillus helveticus; ZL12-1; EF536361
0	0	0	0	0	0	1	1488	Firmicutes	Clostridia	Clostridiales	Ruminococcaceae	Clostridium IV	0.590	Clostridium cellulosi (T); L09177
0	0	1	0	0	4	3	1491	Firmicutes	Clostridia	Clostridiales	unclassified_Clostridiales		0.719	rumen bacterium R-7; AB239481
0	0	0	0	0	0	2	1495	Firmicutes	Clostridia	Clostridiales	Ruminococcaceae	Clostridium IV	0.722	Clostridium methylpentosum (T); DSM 5476; Y18181
0	0	0	0	0	1	0	1496	Firmicutes	Clostridia	Clostridiales	Lachnospiraceae	unclassified_Lachnospiraceae	0.836	bacterium ic1296; DQ057459
0	0	0	1	0	0	0	1498	Firmicutes	Bacilli	Lactobacillales	Lactobacillaceae	Lactobacillus	0.831	Lactobacillus fermentum; DSPV 012C; GQ231445
0	0	1	0	0	1	0	1500	Firmicutes	Clostridia	Clostridiales	Ruminococcaceae	Clostridium IV	0.784	Clostridium sp. YIT 12070; AB491208
0	0	0	0	0	0	1	1501	Firmicutes	Clostridia	Clostridiales	Veillonellaceae	Megamonas	0.848	Megamonas hypermegale (T); DSM 1672T; AJ420107
0	0	0	0	0	0	1	1504	Firmicutes	Clostridia	Clostridiales	Ruminococcaceae	Pseudoflavonifractor	0.651	bacterium ASF500; ASF 500; AF157051
0	0	0	0	0	2	1	1505	Firmicutes	Clostridia	Clostridiales	Lachnospiraceae	unclassified_Lachnospiraceae	0.786	Acetivibrio ethanolgignens; type strain: DSM 3005; FR749897
0	0	2	2	0	0	0	1510	Firmicutes	Bacilli	Lactobacillales	Lactobacillaceae	Lactobacillus	0.804	Lactobacillus spicheri (T); type strain: LTH 5753; AJ534844
5	17	70	34	0	323	1181	1512	Firmicutes	Clostridia	Clostridiales	Ruminococcaceae	Faecalibacterium	0.816	bacterium ic1379; DQ057476
1	1	0	0	0	0	0	1518	Firmicutes	Bacilli	Lactobacillales	Lactobacillaceae	Lactobacillus	0.897	Lactobacillus mucosae; RA2087; AY445126
0	0	0	1	0	1	0	1522	Firmicutes	Clostridia	Clostridiales	Lachnospiraceae	unclassified_Lachnospiraceae	0.742	butyrate-producing bacterium SM4/1; FP929060
0	0	0	0	0	0	1	1526	Firmicutes	Clostridia	Clostridiales	Lachnospiraceae	Clostridium XlVa	0.690	unidentified eubacterium clone BSV51; AJ229203
0	0	0	1	0	0	0	1529	Firmicutes	Bacilli	Lactobacillales	Lactobacillaceae	Lactobacillus	0.854	Lactobacillus sp. oral taxon 052; DoxG2; GQ422710
0	1	0	0	0	0	0	1537	Firmicutes	Bacilli	Lactobacillales	Lactobacillaceae	Lactobacillus	0.773	Lactobacillus crispatus; ZDY35b; EU559595
0	0	0	0	0	0	1	1542	Firmicutes	Clostridia	Clostridiales	Ruminococcaceae	Pseudoflavonifractor	0.741	Pseudoflavonifractor capillosus (T); ATCC 29799; AY136666
0	0	1	0	0	0	0	1543	Firmicutes	Clostridia	Clostridiales	Peptococcaceae 2	Desulfotomaculum	0.483	Desulfotomaculum halophilum (T); SEBR 3139; U88891
0	0	0	1	0	0	0	1545	Firmicutes	Bacilli	Lactobacillales	Lactobacillaceae	Lactobacillus	0.863	Lactobacillus sp. AB511; GU366016
0	0	0	1	0	0	0	1547	Firmicutes	Bacilli	Lactobacillales	Lactobacillaceae	Lactobacillus	0.912	Lactobacillus ingluviei; G 12; AF308146
0	0	0	0	0	0	1	1548	Firmicutes	Clostridia	Clostridiales	Ruminococcaceae	Acetanaerobacterium	0.562	Acetanaerobacterium elongatum (T); Z7; AY487928
0	0	0	0	0	0	1	1550	Firmicutes	Clostridia	Clostridiales	Veillonellaceae	Acidaminococcus	0.717	Acidaminococcus fermentans; AO; X77951
0	0	0	0	0	0	1	1552	Firmicutes	Clostridia	Clostridiales	Lachnospiraceae	Clostridium XlVa	0.695	Clostridium algidixylanolyticum; N34; AB601089
0	0	0	0	0	0	1	1553	Firmicutes	Bacilli	Lactobacillales	unclassified_Lactobacillales		0.593	Lactobacillus sp. L26; AF159005
0	0	0	0	0	0	1	1557	Firmicutes	Clostridia	Clostridiales	Veillonellaceae	Megamonas	0.872	Clostridiales bacterium Art 12/1; FJ748581
0	0	0	0	0	0	1	1559	Firmicutes	Clostridia	Clostridiales	Ruminococcaceae	Pseudoflavonifractor	0.824	bacterium ASF500; ASF 500; AF157051
0	0	0	0	0	0	2	1562	Firmicutes	Clostridia	Clostridiales	Ruminococcaceae	Ruminococcus	0.991	Ruminococcus bromii; X85099
0	1	0	0	0	0	0	1564	Firmicutes	Bacilli	Lactobacillales	Lactobacillaceae	Lactobacillus	0.815	Lactobacillus gasseri; WWC_C2AKM059; GU417767
0	0	0	1	0	0	0	1566	Firmicutes	Bacilli	Lactobacillales	Lactobacillaceae	Lactobacillus	0.896	Lactobacillus crispatus; DSM 20584 T; Y17362
0	0	0	0	0	0	1	1567	Firmicutes	Clostridia	Clostridiales	Lachnospiraceae	Blautia	0.738	butyrate-producing bacterium SR1/1; AY305321
0	0	0	3	0	0	0	1569	Firmicutes	Bacilli	Lactobacillales	Lactobacillaceae	Lactobacillus	0.862	Lactobacillus crispatus; ZDY35b; EU559595
0	1	0	1	0	0	0	1572	Firmicutes	Bacilli	Lactobacillales	Lactobacillaceae	Lactobacillus	0.798	Lactobacillus ingluviei; G 12; AF308146
0	0	0	0	0	7	12	1573	Firmicutes	Clostridia	Clostridiales	unclassified_Clostridiales		0.669	rumen bacterium R-7; AB239481
0	0	0	0	0	0	1	1574	Firmicutes	Clostridia	Clostridiales	Lachnospiraceae	Clostridium XlVa	0.682	Clostridium sp. K8; AB610560
0	0	0	1	0	0	0	1581	Firmicutes	Bacilli	Lactobacillales	Lactobacillaceae	Lactobacillus	0.962	Lactobacillus vaginalis; DoxG3; GQ422709
0	1	0	1	0	0	0	1582	Firmicutes	Bacilli	Lactobacillales	Lactobacillaceae	Lactobacillus	0.879	Lactobacillus kitasatonis (T); JCM 1039; AB107638
0	0	0	0	1	0	0	1583	Firmicutes	Bacilli	Lactobacillales	Lactobacillaceae	Lactobacillus	0.772	Lactobacillus salivarius; DSPV 344T; FJ751787
0	0	0	1	0	0	0	1585	Firmicutes	Bacilli	Lactobacillales	Lactobacillaceae	Lactobacillus	0.949	Lactobacillus vaginalis; DoxG3; GQ422709
0	0	0	0	0	0	1	1589	Firmicutes	Clostridia	Clostridiales	Veillonellaceae	Megamonas	0.681	Megamonas hypermegale (T); DSM 1672T; AJ420107
0	1	0	0	0	0	0	1595	Firmicutes	Bacilli	Lactobacillales	Lactobacillaceae	Lactobacillus	0.810	Lactobacillus crispatus; BLB2; AF243141
0	0	0	0	0	0	1	1598	Firmicutes	Clostridia	Clostridiales	Lachnospiraceae	Clostridium XlVa	0.905	Clostridium oroticum; type strain: DSM 1287; FR749917
0	0	0	0	0	0	1	1603	Firmicutes	Clostridia	Clostridiales	Ruminococcaceae	Clostridium IV	0.616	Clostridium viride (T); T2-7 (DSM 6836); X81125
0	1	0	0	0	0	1	1609	Firmicutes	Clostridia	Clostridiales	Eubacteriaceae	Eubacterium	0.813	Eubacterium coprostanoligenes (T); HL; HM037995
0	0	0	0	0	0	1	1612	Firmicutes	Clostridia	Clostridiales	Ruminococcaceae	Ruminococcus	0.812	Ruminococcus lactaris (T); ATCC 29176; L76602
0	5	0	8	2	0	0	1615	Firmicutes	Bacilli	Lactobacillales	Lactobacillaceae	Lactobacillus	0.832	Lactobacillus ingluviei; G 12; AF308146
0	0	2	0	0	2	9	1616	Firmicutes	Clostridia	Clostridiales	Lachnospiraceae	Anaerostipes	0.798	bacterium 08.96.4; O94; EO-II; 08.96.4; AF149884
0	0	0	0	0	0	1	1617	Firmicutes	Clostridia	Clostridiales	Lachnospiraceae	unclassified_Lachnospiraceae	0.917	bacterium ic1291; DQ057456
0	0	0	0	0	1	0	1620	Firmicutes	Clostridia	Clostridiales	Clostridiaceae 1	Oxobacter	0.675	unidentified eubacterium clone BSV07; AJ229181
0	0	0	0	0	0	2	1621	Firmicutes	Clostridia	Clostridiales	Ruminococcaceae	Faecalibacterium	0.722	Faecalibacterium prausnitzii SL3/3; FP929046
0	0	0	0	0	0	1	1623	Firmicutes	Clostridia	Clostridiales	Lachnospiraceae	unclassified_Lachnospiraceae	0.781	bacterium ic1291; DQ057456
0	0	0	0	0	5	2	1624	Firmicutes	Clostridia	Clostridiales	Ruminococcaceae	Pseudoflavonifractor	0.705	bacterium ASF500; ASF 500; AF157051
0	0	0	0	0	0	2	1627	Firmicutes	Clostridia	Clostridiales	Lachnospiraceae	unclassified_Lachnospiraceae	0.850	bacterium ic1291; DQ057456
0	0	0	0	0	1	0	1634	Firmicutes	Clostridia	Clostridiales	Ruminococcaceae	Clostridium IV	0.714	Clostridium sp. YIT 12070; AB491208
0	0	0	0	0	2	4	1641	Firmicutes	Clostridia	Clostridiales	Ruminococcaceae	Clostridium IV	0.816	Lachnospiraceae bacterium 19gly4; AF550610
0	0	0	0	0	1	0	1643	Firmicutes	Clostridia	Clostridiales	unclassified_Clostridiales		0.565	Clostridiales bacterium oral taxon 093; CK059; GQ422712
0	0	0	0	0	2	1	1646	Firmicutes	Clostridia	Clostridiales	Ruminococcaceae	Faecalibacterium	0.824	Faecalibacterium prausnitzii (T); ATCC 27768; AJ413954
0	0	0	1	0	0	0	1647	Firmicutes	Bacilli	Lactobacillales	Lactobacillaceae	Lactobacillus	0.841	Lactobacillus salivarius; 324T; FJ751780
0	0	0	0	0	1	0	1650	Firmicutes	Clostridia	Clostridiales	Lachnospiraceae	unclassified_Lachnospiraceae	0.752	butyrate-producing bacterium L2-10; AJ270486
0	0	0	0	0	1	0	1651	Firmicutes	Erysipelotrichia	Erysipelotrichales	Erysipelotrichaceae	Erysipelotrichaceae_incertae_sedis	1.000	Clostridiales bacterium 60-7e; HQ452859
32	172	58	882	12	1	3	1652	Firmicutes	Bacilli	Lactobacillales	Lactobacillaceae	Lactobacillus	0.979	Lactobacillus sp. AB511; GU366016
0	0	0	0	0	0	1	1653	Firmicutes	Clostridia	Clostridiales	Veillonellaceae	Megamonas	0.899	Megamonas hypermegale (T); DSM 1672T; AJ420107
0	1	0	0	0	0	0	1655	Firmicutes	Bacilli	Lactobacillales	Lactobacillaceae	Lactobacillus	0.884	Lactobacillus salivarius; L-ID13; EF140739
0	0	1	0	0	1	0	1660	Firmicutes	Clostridia	Clostridiales	unclassified_Clostridiales		0.684	rumen bacterium R-7; AB239481
0	1	0	1	0	0	0	1662	Firmicutes	Bacilli	Lactobacillales	Lactobacillaceae	Lactobacillus	0.881	Lactobacillus hamsteri (T); DSM 5661T; AJ306298
0	0	0	0	0	8	3	1671	Firmicutes	Clostridia	Clostridiales	Clostridiales_Incertae Sedis XIII	Anaerovorax	0.683	Clostridiaceae bacterium FH042; AB298771
0	0	0	0	0	0	1	1676	Firmicutes	Clostridia	Clostridiales	Lachnospiraceae	unclassified_Lachnospiraceae	0.813	bacterium ic1311; DQ057463
0	1	3	1	0	6	10	1677	Firmicutes	Clostridia	Clostridiales	Lachnospiraceae	unclassified_Lachnospiraceae	0.823	bacterium ic1311; DQ057463
0	0	0	0	0	0	2	1680	Firmicutes	Clostridia	Clostridiales	Lachnospiraceae	Parasporobacterium	0.662	Parasporobacterium paucivorans (T); SYR1; AJ272036
0	0	0	0	0	0	1	1681	Firmicutes	Clostridia	Clostridiales	Lachnospiraceae	unclassified_Lachnospiraceae	0.702	bacterium ic1294; DQ057458
0	0	1	0	0	1	3	1683	Firmicutes	Clostridia	Clostridiales	Ruminococcaceae	Pseudoflavonifractor	1.000	Clostridiales bacterium 24-4c; HQ452852
0	1	0	0	0	0	0	1684	Firmicutes	Bacilli	Lactobacillales	Lactobacillaceae	Lactobacillus	0.774	Lactobacillus sp. KC45b; AF243164
0	0	0	0	0	2	3	1687	Firmicutes	Clostridia	Clostridiales	Lachnospiraceae	Lachnospiracea_incertae_sedis	0.468	rumen bacterium NK3B85; GU124461
0	0	0	0	0	1	0	1690	Firmicutes	Clostridia	Clostridiales	Ruminococcaceae	Pseudoflavonifractor	0.762	Pseudoflavonifractor capillosus (T); ATCC 29799; AY136666
0	0	0	0	0	0	3	1691	Firmicutes	Clostridia	Clostridiales	Ruminococcaceae	Pseudoflavonifractor	0.584	bacterium ASF500; ASF 500; AF157051
0	0	0	0	0	3	1	1693	Firmicutes	Clostridia	Clostridiales	Lachnospiraceae	Coprococcus	0.828	Coprococcus catus; L8; AB361624
0	0	0	0	0	1	0	1694	Firmicutes	Clostridia	Clostridiales	Ruminococcaceae	Sporobacter	0.799	Sporobacter termitidis (T); SYR; Z49863
0	0	0	0	0	3	0	1696	Firmicutes	Clostridia	Clostridiales	Ruminococcaceae	Oscillibacter	0.775	Lactobacillales bacterium DJF_B280; EU728724
0	0	0	0	0	0	1	1699	Firmicutes	Clostridia	Clostridiales	Ruminococcaceae	Pseudoflavonifractor	0.690	bacterium ASF500; ASF 500; AF157051
0	0	0	0	0	0	1	1703	Firmicutes	Clostridia	Clostridiales	Veillonellaceae	Megamonas	0.651	Clostridiales bacterium Art 12/1; FJ748581
0	0	0	5	0	0	0	1704	Firmicutes	Bacilli	Lactobacillales	Lactobacillaceae	Lactobacillus	0.883	Lactobacillus mucosae; EU722291
0	0	0	0	0	0	1	1706	Firmicutes	Clostridia	Clostridiales	Veillonellaceae	Phascolarctobacterium	0.598	Phascolarctobacterium faecium; X72867
0	0	0	0	0	0	1	1708	Firmicutes	Clostridia	Clostridiales	Ruminococcaceae	Clostridium IV	0.879	Ruminococcus sp. 16442; AJ318889
0	0	0	1	0	0	0	1710	Firmicutes	Bacilli	Lactobacillales	Lactobacillaceae	Lactobacillus	0.881	Lactobacillus salivarius; AF335475
0	0	0	1	0	0	0	1711	Firmicutes	Bacilli	Lactobacillales	Lactobacillaceae	Lactobacillus	0.697	Lactobacillus delbrueckii subsp. lactis; M58823
0	0	0	0	0	0	1	1712	Firmicutes	Clostridia	Clostridiales	Lachnospiraceae	unclassified_Lachnospiraceae	0.626	butyrate-producing bacterium SM4/1; FP929060
0	0	0	0	0	1	1	1715	Firmicutes	Erysipelotrichia	Erysipelotrichales	Erysipelotrichaceae	Clostridium XVIII	1.000	bacterium ic1391; DQ057480
0	1	0	0	0	0	0	1716	Firmicutes	Bacilli	Lactobacillales	Lactobacillaceae	Lactobacillus	0.778	Lactobacillus kitasatonis (T); JCM 1039; AB107638
0	0	0	0	0	0	1	1718	Firmicutes	Clostridia	Clostridiales	Peptococcaceae 2	Desulfotomaculum	0.514	Desulfotomaculum halophilum (T); SEBR 3139; U88891
0	0	0	2	0	0	0	1719	Firmicutes	Bacilli	Lactobacillales	Lactobacillaceae	Lactobacillus	0.921	Lactobacillus crispatus; DSM 20584 T; Y17362
0	0	0	0	0	0	1	1722	Firmicutes	Clostridia	Clostridiales	Ruminococcaceae	Clostridium III	0.660	Clostridium sp. JC3; AB093546
0	0	0	0	0	0	1	1726	Firmicutes	Clostridia	Clostridiales	Lachnospiraceae	Clostridium XlVa	0.652	Clostridium leptum; 10900; AF262239
0	0	0	1	0	0	0	1730	Firmicutes	Bacilli	Lactobacillales	Lactobacillaceae	Lactobacillus	0.864	Lactobacillus sp. KC45a; AF215886
5	20	78	48	0	537	1285	1732	Firmicutes	Clostridia	Clostridiales	Lachnospiraceae	unclassified_Lachnospiraceae	1.000	bacterium ic1291; DQ057456
0	0	2	0	0	2	1	1734	Firmicutes	Clostridia	Clostridiales	Ruminococcaceae	Ruminococcus	0.506	rumen bacterium NK4A95; GU324389
0	0	0	0	0	1	0	1738	Firmicutes	Clostridia	Clostridiales	Lachnospiraceae	Lachnospiracea_incertae_sedis	0.736	Clostridiales bacterium 33-7e; HQ452856
0	1	2	1	0	0	0	1740	Firmicutes	Bacilli	Lactobacillales	Lactobacillaceae	Lactobacillus	1.000	Lactobacillus salivarius; AF335475
0	0	0	0	0	0	1	1742	Firmicutes	Clostridia	Clostridiales	Lachnospiraceae	unclassified_Lachnospiraceae	0.819	bacterium ic1291; DQ057456
0	0	0	0	0	2	1	1745	Firmicutes	Clostridia	Clostridiales	unclassified_Clostridiales		0.585	Dehalobacterium formicoaceticum; DMC; X86690
0	0	0	0	0	1	0	1751	Firmicutes	Clostridia	Clostridiales	Lachnospiraceae	Coprococcus	0.709	Coprococcus catus; L8; AB361624
0	0	0	3	0	0	0	1753	Firmicutes	Bacilli	Lactobacillales	Lactobacillaceae	Lactobacillus	0.870	Lactobacillus crispatus; TL39b; AF243175
0	1	2	4	0	31	108	1756	Firmicutes	Clostridia	Clostridiales	Ruminococcaceae	Pseudoflavonifractor	0.901	bacterium ASF500; ASF 500; AF157051
15	5	14	1	0	0	0	1757	Firmicutes	Bacilli	Lactobacillales	Enterococcaceae	Enterococcus	1.000	Enterococcus cecorum; NCDO 2674T; Y18355
0	0	0	0	0	0	1	1762	Firmicutes	Clostridia	Clostridiales	Lachnospiraceae	Clostridium XlVa	0.782	butyrate-producing bacterium M62/1; AY305309
0	3	0	1	0	0	0	1767	Firmicutes	Bacilli	Lactobacillales	Lactobacillaceae	Lactobacillus	0.777	Lactobacillus salivarius; SIL-1; HQ588329
0	0	0	0	0	0	1	1768	Firmicutes	Clostridia	Clostridiales	Veillonellaceae	Megamonas	0.626	Megamonas rupellensis (T); FM1025; EU346729
0	0	0	2	0	0	0	1770	Firmicutes	Clostridia	Clostridiales	Ruminococcaceae	Clostridium IV	0.789	Clostridium sp. YIT 12070; AB491208
0	0	0	0	0	0	1	1771	Firmicutes	Clostridia	Clostridiales	Lachnospiraceae	Lachnospiracea_incertae_sedis	0.791	Ruminococcus torques L2-14; FP929055
0	0	0	0	0	1	3	1775	Firmicutes	Clostridia	Clostridiales	Ruminococcaceae	Ethanoligenens	0.625	Ethanoligenens harbinense; YUAN-3; AY675965
0	0	0	0	0	0	1	1776	Firmicutes	Clostridia	Clostridiales	Ruminococcaceae	Hydrogenoanaerobacterium	0.726	Hydrogenoanaerobacterium saccharovorans (T); SW512; EU158190
0	0	0	2	0	0	0	1777	Firmicutes	Bacilli	Lactobacillales	Lactobacillaceae	Lactobacillus	0.865	Lactobacillus sp. AB511; GU366016
0	0	0	1	0	3	5	1779	Firmicutes	Clostridia	Clostridiales	Ruminococcaceae	Pseudoflavonifractor	0.792	bacterium ASF500; ASF 500; AF157051
0	0	0	0	0	0	1	1780	Firmicutes	Clostridia	Clostridiales	Ruminococcaceae	Pseudoflavonifractor	0.787	Clostridiales bacterium 53-4c; HQ452851
0	0	0	0	0	0	2	1781	Firmicutes	Clostridia	Clostridiales	Lachnospiraceae	Clostridium XlVa	0.801	Clostridium leptum; 10900; AF262239
0	1	0	1	1	0	0	1782	Firmicutes	Bacilli	Lactobacillales	Lactobacillaceae	Lactobacillus	0.870	Lactobacillus sp. AB511; GU366016
0	0	0	0	0	6	10	1786	Firmicutes	Clostridia	Clostridiales	Ruminococcaceae	unclassified_Ruminococcaceae	0.764	Clostridiaceae bacterium NML 061030; EU183300
0	0	0	1	0	0	0	1788	Firmicutes	Bacilli	Lactobacillales	Lactobacillaceae	Lactobacillus	0.864	Lactobacillus salivarius; L-ID15; EF140741
2	0	1	1	0	0	0	1790	Firmicutes	Bacilli	Lactobacillales	Lactobacillaceae	Lactobacillus	0.969	Lactobacillus crispatus; DSM 20584 T; Y17362
0	0	0	0	0	0	1	1794	Firmicutes	Clostridia	Clostridiales	Lachnospiraceae	Clostridium XlVa	0.730	Clostridium leptum; 10900; AF262239
0	0	1	1	0	2	2	1799	Firmicutes	Clostridia	Clostridiales	Lachnospiraceae	Coprococcus	0.800	butyrate-producing bacterium A2-231; AJ270484
0	0	1	0	0	0	0	1802	Firmicutes	Clostridia	Clostridiales	unclassified_Clostridiales		0.743	rumen bacterium R-7; AB239481
2	13	30	24	16	61	99	1803	Firmicutes	Clostridia	Clostridiales	Peptostreptococcaceae	Clostridium XI	0.942	Clostridium ruminantium; LA1; EU089964
0	0	0	0	0	7	17	1804	Firmicutes	Clostridia	Clostridiales	Ruminococcaceae	Ruminococcus	0.669	Clostridiales bacterium 80/3; EU266551
0	1	3	1	0	13	30	1805	Firmicutes	Clostridia	Clostridiales	Lachnospiraceae	unclassified_Lachnospiraceae	0.988	bacterium ic1296; DQ057459
0	0	0	0	0	0	1	1808	Firmicutes	Clostridia	Clostridiales	Ruminococcaceae	Faecalibacterium	0.690	Faecalibacterium prausnitzii (T); ATCC 27768; AJ413954
0	0	0	0	0	0	1	1810	Firmicutes	Clostridia	Clostridiales	Veillonellaceae	Megamonas	0.662	Megamonas rupellensis (T); FM1025; EU346729
0	0	0	0	0	0	2	1813	Firmicutes	Clostridia	Clostridiales	Veillonellaceae	Megamonas	0.872	Megamonas hypermegale; ABXD_J23; FJ489249
0	0	0	0	0	0	1	1814	Firmicutes	Clostridia	Clostridiales	Lachnospiraceae	unclassified_Lachnospiraceae	0.637	bacterium YE257; FJ966227
0	1	0	0	0	0	0	1815	Firmicutes	Bacilli	Lactobacillales	Lactobacillaceae	Lactobacillus	0.738	Lactobacillus kitasatonis; KM9212; AB107637
0	0	0	0	0	0	1	1818	Firmicutes	Clostridia	Clostridiales	Ruminococcaceae	Acetivibrio	0.695	Clostridiales bacterium oral taxon F32; VO026; HM099644
0	0	4	2	0	5	16	1825	Firmicutes	Clostridia	Clostridiales	Lachnospiraceae	Anaerostipes	0.972	Anaerostipes butyraticus; JCM 17466; AB616134
0	0	2	1	0	5	1	1826	Firmicutes	Clostridia	Clostridiales	unclassified_Clostridiales		0.720	Eubacterium sp. WAL 14571; FJ687606
0	0	0	0	0	0	1	1828	Firmicutes	Clostridia	Clostridiales	Lachnospiraceae	unclassified_Lachnospiraceae	0.728	Ruminococcus obeum (T); X85101
0	0	0	1	0	0	0	1829	Firmicutes	Clostridia	Clostridiales	Veillonellaceae	Veillonella	0.761	Veillonella magna (T); lac18; EU096495
0	1	0	2	0	0	0	1831	Firmicutes	Bacilli	Lactobacillales	Lactobacillaceae	Lactobacillus	0.879	Lactobacillus ingluviei; G 12; AF308146
0	7	0	3	0	0	0	1836	Firmicutes	Bacilli	Lactobacillales	Lactobacillaceae	Lactobacillus	0.836	Lactobacillus ingluviei; G 12; AF308146
0	0	0	0	0	0	1	1839	Firmicutes	Clostridia	Clostridiales	Lachnospiraceae	unclassified_Lachnospiraceae	0.859	bacterium ic1311; DQ057463
0	0	0	0	0	0	1	1840	Firmicutes	Clostridia	Clostridiales	Veillonellaceae	Acidaminococcus	0.640	Acidaminococcus fermentans; AO; X77951
0	0	0	0	0	0	1	1842	Firmicutes	Clostridia	Clostridiales	Ruminococcaceae	Clostridium III	0.462	Clostridium caenicola (T); EBR596; EBR-02E-0596; AB221372
0	0	0	0	0	0	1	1843	Firmicutes	Clostridia	Clostridiales	Lachnospiraceae	Clostridium XlVa	0.786	Clostridium leptum; 10900; AF262239
0	1	0	0	0	0	0	1856	Firmicutes	Bacilli	Lactobacillales	Lactobacillaceae	Lactobacillus	0.860	Lactobacillus helveticus; NM155-5; HM218613
0	0	3	0	0	0	0	1857	Firmicutes	Clostridia	Clostridiales	Ruminococcaceae	Acetivibrio	0.689	Clostridiales bacterium oral taxon F32; VO026; HM099644
0	0	0	0	0	4	2	1858	Firmicutes	Clostridia	Clostridiales	Ruminococcaceae	Clostridium IV	0.775	bacterium mpn-isolate group 25; AF357573
0	0	0	1	0	0	0	1860	Firmicutes	Bacilli	Lactobacillales	Lactobacillaceae	Lactobacillus	0.851	Lactobacillus pontis; JCM 11029; AB289265
0	0	0	0	0	1	4	1868	Firmicutes	Clostridia	Clostridiales	Clostridiales_Incertae Sedis XIII	Anaerovorax	0.616	Clostridiaceae bacterium FH042; AB298771
0	0	0	1	0	0	0	1871	Firmicutes	Bacilli	Lactobacillales	Lactobacillaceae	Lactobacillus	0.911	Lactobacillus coleohominis; AJ292530
0	0	0	0	1	0	0	1872	Firmicutes	Bacilli	Lactobacillales	Lactobacillaceae	Lactobacillus	0.906	Lactobacillus sp. KC38; AF243160
0	0	0	0	0	1	2	1873	Firmicutes	Clostridia	Clostridiales	Lachnospiraceae	Lachnospiracea_incertae_sedis	0.865	Blautia hydrogenotrophica (T); S5a36; X95624
0	0	0	0	0	0	1	1874	Firmicutes	Clostridia	Clostridiales	Ruminococcaceae	Clostridium IV	0.694	Lachnospiraceae bacterium 19gly4; AF550610
0	0	2	0	0	16	4	1875	Firmicutes	Clostridia	Clostridiales	unclassified_Clostridiales		0.598	Clostridiales bacterium oral taxon 093; CK059; GQ422712
0	0	0	1	0	0	0	1880	Firmicutes	Bacilli	Lactobacillales	Lactobacillaceae	Lactobacillus	0.822	Lactobacillus ingluviei; G 12; AF308146
0	0	0	0	0	3	3	1884	Firmicutes	Clostridia	Clostridiales	Clostridiaceae 1	Oxobacter	0.614	unidentified eubacterium clone BSV50; AJ229202
0	0	0	0	0	1	0	1885	Firmicutes	Clostridia	Clostridiales	Clostridiaceae 3	Caloranaerobacter	0.555	Caloranaerobacter azorensis (T); MV1087; AJ272422
0	0	3	4	0	31	63	1887	Firmicutes	Clostridia	Clostridiales	Lachnospiraceae	unclassified_Lachnospiraceae	0.850	bacterium ic1311; DQ057463
0	0	0	0	0	1	4	1888	Firmicutes	Clostridia	Clostridiales	Peptococcaceae 1	Peptococcus	0.612	Peptococcus niger (T); X55797
0	0	0	0	0	1	0	1892	Firmicutes	Clostridia	Clostridiales	Lachnospiraceae	unclassified_Lachnospiraceae	0.873	bacterium ic1311; DQ057463
0	0	0	1	0	0	0	1896	Firmicutes	Bacilli	Lactobacillales	Lactobacillaceae	Lactobacillus	0.860	Lactobacillus johnsonii (T); ATCC 33200 (T); AJ002515
0	0	2	1	0	4	4	1908	Firmicutes	Clostridia	Clostridiales	Clostridiales_Incertae Sedis XIII	Mogibacterium	0.574	swine manure bacterium 37-2; AY167964
287	390	137	195	2	0	0	1911	Firmicutes	Clostridia	Clostridiales	Veillonellaceae	Veillonella	1.000	Veillonella magna (T); lac18; EU096495
0	0	0	0	0	1	1	1914	Firmicutes	Clostridia	Clostridiales	unclassified_Clostridiales		0.564	Clostridiales bacterium oral taxon 093; CK059; GQ422712
0	0	0	0	0	0	1	1915	Firmicutes	Clostridia	Clostridiales	unclassified_Clostridiales		0.591	Clostridiales bacterium oral taxon 093; CK059; GQ422712
0	0	0	0	0	0	5	1921	Firmicutes	Clostridia	Clostridiales	Lachnospiraceae	Blautia	0.810	Blautia glucerasea (T); HFTH-1; AB439724
0	1	0	0	0	0	0	1922	Firmicutes	Bacilli	Lactobacillales	Lactobacillaceae	Lactobacillus	0.964	bacterium ii1270; DQ057451
0	0	0	0	0	0	1	1925	Firmicutes	Clostridia	Clostridiales	Ruminococcaceae	Anaerofilum	0.682	Anaerofilum agile (T); F; DSM 4272; X98011
0	0	0	0	0	1	0	1927	Firmicutes	Clostridia	Clostridiales	Ruminococcaceae	Pseudoflavonifractor	0.829	Clostridiales bacterium 53-4c; HQ452851
0	1	0	4	1	0	0	1928	Firmicutes	Bacilli	Lactobacillales	Lactobacillaceae	Lactobacillus	0.840	Lactobacillus salivarius; DSPV 344T; FJ751787
0	0	1	1	0	0	0	1930	Firmicutes	Bacilli	Lactobacillales	Lactobacillaceae	Lactobacillus	0.881	Lactobacillus kitasatonis (T); JCM 1039; AB107638
0	1	0	0	0	3	2	1932	Firmicutes	Clostridia	Clostridiales	Ruminococcaceae	Pseudoflavonifractor	0.645	bacterium ASF500; ASF 500; AF157051
0	8	2	3	0	0	0	1935	Firmicutes	Bacilli	Lactobacillales	Lactobacillaceae	Lactobacillus	1.000	Lactobacillus aviarius; AB001836
0	0	0	0	0	0	1	1938	Firmicutes	Clostridia	Clostridiales	Ruminococcaceae	Clostridium III	0.651	Clostridium sp. 4-1; FJ808599
0	0	0	0	0	0	1	1949	Firmicutes	Clostridia	Clostridiales	Ruminococcaceae	Hydrogenoanaerobacterium	0.735	Hydrogenoanaerobacterium saccharovorans (T); SW512; EU158190
0	0	0	0	0	10	13	1951	Firmicutes	Clostridia	Clostridiales	Lachnospiraceae	Lachnospiracea_incertae_sedis	0.942	Clostridiales bacterium 33-7e; HQ452856
0	0	0	0	0	0	1	1953	Firmicutes	Clostridia	Clostridiales	Lachnospiraceae	Blautia	0.706	Blautia glucerasea (T); HFTH-1; AB439724
0	0	0	0	0	0	1	1954	Firmicutes	Clostridia	Clostridiales	Ruminococcaceae	Pseudoflavonifractor	0.813	Pseudoflavonifractor capillosus (T); ATCC 29799; AY136666
0	0	0	0	0	0	1	1965	Firmicutes	Clostridia	Clostridiales	Veillonellaceae	Selenomonas	0.511	Selenomonas bovis (T); WG; EF139191
0	0	0	1	0	0	0	1968	Firmicutes	Bacilli	Lactobacillales	Lactobacillaceae	Lactobacillus	0.861	Lactobacillus sp. KC38; AF243160
0	0	0	0	0	2	0	1969	Firmicutes	Clostridia	Clostridiales	Ruminococcaceae	Oscillibacter	0.782	Oscillospira guilliermondii; OSC3; AB040497
0	1	0	0	0	0	0	1970	Firmicutes	Bacilli	Lactobacillales	Enterococcaceae	Enterococcus	0.813	Enterococcus cecorum; NCDO 2674T; Y18355
0	0	0	0	0	1	0	1973	Firmicutes	Clostridia	Clostridiales	unclassified_Clostridiales		0.563	Christensenella minuta; YIT 12065; AB490809
0	0	0	1	0	0	0	1975	Firmicutes	Bacilli	Lactobacillales	Lactobacillaceae	Lactobacillus	0.942	Lactobacillus vaginalis; DoxG3; GQ422709
0	0	0	0	0	0	1	1978	Firmicutes	Clostridia	Clostridiales	Lachnospiraceae	Clostridium XlVa	0.545	Clostridium algidixylanolyticum (T); SPL73; AF092549
0	0	1	0	0	0	0	1980	Firmicutes	Clostridia	Clostridiales	Ruminococcaceae	Acetivibrio	0.789	Clostridiales bacterium oral taxon F32; VO026; HM099644
0	1	0	0	0	0	0	1984	Firmicutes	Bacilli	Lactobacillales	Lactobacillaceae	Lactobacillus	0.803	Lactobacillus salivarius UCC118; CP000233
0	0	1	0	0	0	0	1987	Firmicutes	Clostridia	Clostridiales	Ruminococcaceae	Faecalibacterium	0.718	bacterium ic1379; DQ057476
0	0	0	0	0	2	1	1989	Firmicutes	Clostridia	Clostridiales	Lachnospiraceae	Clostridium XlVa	0.912	butyrate-producing bacterium M62/1; AY305309
0	0	0	0	0	1	0	1993	Firmicutes	Clostridia	Clostridiales	Ruminococcaceae	Clostridium IV	0.725	Clostridium leptum (T); DSM 753T; AJ305238
0	1	0	0	0	0	0	1995	Firmicutes	Bacilli	Lactobacillales	Lactobacillaceae	Lactobacillus	0.924	Lactobacillus agilis; TB-B13; AB425919
0	0	0	1	0	0	0	1998	Firmicutes	Bacilli	Lactobacillales	Lactobacillaceae	Lactobacillus	0.875	Lactobacillus kitasatonis (T); JCM 1039; AB107638
0	0	0	1	0	0	0	2000	Firmicutes	Bacilli	Lactobacillales	Lactobacillaceae	Lactobacillus	0.788	Lactobacillus johnsonii NCC 533; AE017198
0	0	0	0	0	0	1	2003	Firmicutes	Clostridia	Clostridiales	Lachnospiraceae	unclassified_Lachnospiraceae	0.872	Ruminococcus sp. 14531; AJ315979
0	0	3	0	0	0	0	2006	Firmicutes	Bacilli	Bacillales	Bacillaceae 2	Oceanobacillus	0.991	Oceanobacillus chironomi; T3944D; DQ468656
0	1	0	0	0	0	0	2009	Firmicutes	Bacilli	Lactobacillales	Lactobacillaceae	Lactobacillus	0.881	Lactobacillus acidophilus NCFM; CP000033
0	0	0	0	0	0	1	2011	Firmicutes	Clostridia	Clostridiales	Lachnospiraceae	unclassified_Lachnospiraceae	0.889	bacterium ic1311; DQ057463
0	0	0	0	0	0	1	2015	Firmicutes	Clostridia	Clostridiales	Ruminococcaceae	Faecalibacterium	0.454	Faecalibacterium prausnitzii (T); ATCC 27768; AJ413954
0	0	2	0	0	3	0	2016	Firmicutes	Clostridia	Clostridiales	Lachnospiraceae	unclassified_Lachnospiraceae	0.853	Ruminococcus sp. ID8; AY960564
0	0	0	0	0	0	1	2017	Firmicutes	Clostridia	Clostridiales	Ruminococcaceae	Anaerotruncus	0.692	Anaerotruncus sp. NML 070203; EU815226
0	0	1	0	0	3	2	2021	Firmicutes	Clostridia	Clostridiales	Ruminococcaceae	unclassified_Ruminococcaceae	0.807	Clostridiales bacterium 30-4c; HQ452853
0	0	0	0	0	4	16	2023	Firmicutes	Clostridia	Clostridiales	Veillonellaceae	Megamonas	0.789	Megamonas hypermegale; ABXD_AC41; FJ489243
0	0	0	0	0	3	3	2025	Firmicutes	Clostridia	Clostridiales	Clostridiales_Incertae Sedis XIII	Mogibacterium	0.729	Mogibacterium pumilum (T); ATCC 700696; AB021701
1	3	1	0	0	0	0	2028	Firmicutes	Bacilli	Lactobacillales	Lactobacillaceae	Lactobacillus	0.912	Lactobacillus kitasatonis (T); JCM 1039; AB107638
0	0	0	0	0	0	1	2031	Firmicutes	Clostridia	Clostridiales	Lachnospiraceae	unclassified_Lachnospiraceae	0.483	Clostridium sp. AN-AS8; FR872934
0	5	0	12	3	0	0	2034	Firmicutes	Bacilli	Lactobacillales	Lactobacillaceae	Lactobacillus	0.838	Lactobacillus gallinarum; ATCC 33199; AJ242968
0	0	0	1	0	0	0	2038	Firmicutes	Bacilli	Lactobacillales	Lactobacillaceae	Lactobacillus	0.820	Lactobacillus kitasatonis; type strain: DSM 16761; FR683090
0	0	0	0	1	0	0	2040	Firmicutes	Bacilli	Lactobacillales	Lactobacillaceae	Lactobacillus	0.895	Lactobacillus kitasatonis (T); JCM 1039; AB107638
0	0	0	0	0	2	5	2041	Firmicutes	Clostridia	Clostridiales	Ruminococcaceae	Pseudoflavonifractor	0.774	Pseudoflavonifractor capillosus (T); ATCC 29799; AY136666
0	1	0	0	0	0	0	2042	Firmicutes	Bacilli	Lactobacillales	Lactobacillaceae	Lactobacillus	0.779	Lactobacillus vaginalis; DoxG3; GQ422709
1	5	0	9	0	0	0	2043	Firmicutes	Bacilli	Lactobacillales	Lactobacillaceae	Lactobacillus	0.891	Lactobacillus sp. KC38; AF243160
0	2	0	2	2	0	0	2044	Firmicutes	Bacilli	Lactobacillales	Lactobacillaceae	Lactobacillus	0.888	Lactobacillus salivarius; UCO_979c; FR870079
0	0	0	0	0	0	1	2046	Firmicutes	Clostridia	Clostridiales	Ruminococcaceae	Subdoligranulum	0.830	Subdoligranulum variabile (T); type strain:BI 114=CCUG 47106=DSM 15176; AJ518869
0	0	0	0	0	1	0	2047	Firmicutes	Clostridia	Clostridiales	Lachnospiraceae	Clostridium XlVa	0.628	Clostridium hylemonae; TN-271; AB023972
0	0	0	0	0	0	2	2049	Firmicutes	Clostridia	Clostridiales	Ruminococcaceae	Faecalibacterium	0.634	bacterium ic1379; DQ057476
0	1	0	0	0	0	0	2056	Firmicutes	Bacilli	Lactobacillales	Aerococcaceae	Dolosicoccus	0.842	Dolosicoccus paucivorans (T); 2992-95; AJ012666
0	0	0	1	0	0	0	2069	Firmicutes	Bacilli	Lactobacillales	Lactobacillaceae	Lactobacillus	0.881	Lactobacillus oris (T); DSM 4864T; X94229
0	0	0	1	0	11	59	2073	Firmicutes	Clostridia	Clostridiales	Ruminococcaceae	Subdoligranulum	0.955	Clostridiales bacterium 40-4c; HQ452855
0	0	0	0	0	0	1	2082	Firmicutes	Clostridia	Clostridiales	unclassified_Clostridiales		0.523	Clostridiales bacterium oral taxon 093; CK059; GQ422712
0	0	0	0	0	0	1	2083	Firmicutes	Clostridia	Clostridiales	Lachnospiraceae	Lachnospiracea_incertae_sedis	0.670	rumen bacterium NK3B85; GU124461
0	0	0	1	0	5	1	2084	Firmicutes	Clostridia	Clostridiales	Clostridiales_Incertae Sedis XIII	Anaerovorax	0.758	Clostridium sp. PPf35E6; AY548783
0	0	0	1	0	0	0	2085	Firmicutes	Clostridia	Clostridiales	Lachnospiraceae	Blautia	0.804	Blautia glucerasea; JCM 17039; AB588023
0	0	0	0	1	0	0	2086	Firmicutes	Bacilli	Lactobacillales	Streptococcaceae	Streptococcus	0.799	Streptococcus bovis; YE49; AY442813
1	5	0	40	2	0	0	2089	Firmicutes	Bacilli	Lactobacillales	Lactobacillaceae	Lactobacillus	0.888	Lactobacillus crispatus; ZDY35b; EU559595
0	0	0	0	0	1	0	2092	Firmicutes	Clostridia	Clostridiales	unclassified_Clostridiales		0.623	Christensenella minuta; YIT 12065; AB490809
0	0	0	0	0	0	1	2095	Firmicutes	Clostridia	Clostridiales	Lachnospiraceae	unclassified_Lachnospiraceae	0.667	Acetivibrio ethanolgignens; type strain: DSM 3005; FR749897
0	0	0	0	0	2	2	2097	Firmicutes	Clostridia	Clostridiales	Clostridiaceae 1	Clostridium sensu stricto	0.640	Clostridium acetireducens (T); 30A; X79862
0	0	0	0	0	1	0	2105	Firmicutes	Clostridia	Clostridiales	Ruminococcaceae	Pseudoflavonifractor	0.856	bacterium ASF500; ASF 500; AF157051
0	0	0	0	0	0	2	2108	Firmicutes	Clostridia	Clostridiales	Ruminococcaceae	Faecalibacterium	0.779	bacterium ic1379; DQ057476
0	0	0	1	0	0	0	2109	Firmicutes	Bacilli	Lactobacillales	Lactobacillaceae	Lactobacillus	0.823	Lactobacillus panis (T); DSM 6035T; X94230
0	0	0	0	0	0	1	2111	Firmicutes	Clostridia	Clostridiales	Ruminococcaceae	Clostridium IV	0.614	Clostridium viride (T); T2-7 (DSM 6836); X81125
0	0	0	1	0	0	0	2112	Firmicutes	Bacilli	Lactobacillales	Lactobacillaceae	Lactobacillus	0.847	Lactobacillus saerimneri (T); GDA154 (T); LMG 22087 (T); DSM 16049 (T); CCUG 48462 (T); AY255802
0	0	0	0	0	0	1	2114	Firmicutes	Clostridia	Clostridiales	Lachnospiraceae	Clostridium XlVa	0.742	Clostridium celerecrescens; IrT-JG1-12; AJ295659
0	0	0	0	0	0	1	2116	Firmicutes	Clostridia	Clostridiales	Veillonellaceae	Megamonas	0.787	Megamonas hypermegale (T); DSM 1672T; AJ420107
0	0	0	1	0	0	0	2119	Firmicutes	Bacilli	Lactobacillales	Lactobacillaceae	Lactobacillus	0.845	Lactobacillus oris (T); DSM 4864T; X94229
0	0	0	0	0	0	1	2121	Firmicutes	Clostridia	Clostridiales	Lachnospiraceae	unclassified_Lachnospiraceae	0.602	bacterium ic1311; DQ057463
1	1	4	0	0	8	6	2122	Firmicutes	Clostridia	Clostridiales	Lachnospiraceae	Blautia	0.870	Blautia luti (T); bln9; AJ133124
0	1	0	0	0	0	0	2128	Firmicutes	Bacilli	Lactobacillales	Lactobacillaceae	Lactobacillus	0.864	Lactobacillus gasseri (T); ATCC 33323; AF519171
0	0	0	0	0	0	1	2129	Firmicutes	Clostridia	Clostridiales	Ruminococcaceae	Faecalibacterium	0.747	bacterium ic1379; DQ057476
0	0	0	0	0	1	2	2131	Firmicutes	Clostridia	Clostridiales	Ruminococcaceae	Pseudoflavonifractor	0.743	bacterium ASF500; ASF 500; AF157051
0	0	0	0	0	2	2	2132	Firmicutes	Clostridia	Clostridiales	Lachnospiraceae	unclassified_Lachnospiraceae	0.687	butyrate-producing bacterium SM4/1; FP929060
1	0	0	0	0	0	0	2133	Firmicutes	Bacilli	Lactobacillales	Lactobacillaceae	Lactobacillus	0.773	Lactobacillus salivarius; AF335475
0	0	0	0	0	0	1	2135	Firmicutes	Clostridia	Clostridiales	Lachnospiraceae	unclassified_Lachnospiraceae	0.888	Ruminococcus sp. 14531; AJ315979
0	0	0	0	0	0	2	2136	Firmicutes	Clostridia	Clostridiales	Gracilibacteraceae	Gracilibacter	0.707	Gracilibacter thermotolerans (T); JW/YJL-S1; DQ117465
0	0	0	0	0	2	2	2139	Firmicutes	Clostridia	Clostridiales	Ruminococcaceae	Clostridium IV	0.833	Clostridiaceae bacterium DJF_LS40; EU728744
4	14	11	7	0	0	0	2140	Firmicutes	Bacilli	Lactobacillales	Lactobacillaceae	Lactobacillus	1.000	Lactobacillus sp. LEM 202; FR681899
0	0	0	1	0	0	0	2142	Firmicutes	Bacilli	Lactobacillales	Lactobacillaceae	Lactobacillus	0.900	Lactobacillus reuteri; C03; GQ202839
0	0	1	1	0	0	0	2143	Firmicutes	Bacilli	Bacillales	Bacillaceae 1	Bacillus	0.676	Bacillus sp. SBI-13; AB366307
0	0	0	0	0	0	2	2146	Firmicutes	Clostridia	Clostridiales	Ruminococcaceae	Sporobacter	0.751	Sporobacter termitidis (T); SYR; Z49863
0	0	0	0	0	0	7	2147	Firmicutes	Bacilli	Lactobacillales	Lactobacillaceae	Lactobacillus	0.798	Lactobacillus acidophilus; IDCC 3301; EF533992
2	1	2	1	0	36	81	2149	Firmicutes	Clostridia	Clostridiales	Veillonellaceae	Megasphaera	0.776	Megasphaera elsdenii; 7-11; AY196919
0	0	0	0	0	0	1	2150	Firmicutes	Clostridia	Clostridiales	Veillonellaceae	Phascolarctobacterium	0.704	Phascolarctobacterium sp. YIT 12067; AB490811
0	0	0	2	0	11	13	2151	Firmicutes	Clostridia	Clostridiales	Ruminococcaceae	Clostridium IV	0.762	Clostridium sp. YIT 12070; AB491208
0	0	0	1	0	0	0	2153	Firmicutes	Clostridia	Clostridiales	Ruminococcaceae	Pseudoflavonifractor	0.606	bacterium ASF500; ASF 500; AF157051
0	0	0	0	0	0	1	2161	Firmicutes	Clostridia	Clostridiales	Ruminococcaceae	Clostridium IV	0.634	Clostridium sp. YIT 12070; AB491208
0	0	0	0	0	0	1	2165	Firmicutes	Clostridia	Clostridiales	Ruminococcaceae	Pseudoflavonifractor	0.704	bacterium ASF500; ASF 500; AF157051
0	0	0	0	0	0	1	2169	Firmicutes	Clostridia	Clostridiales	Lachnospiraceae	unclassified_Lachnospiraceae	0.852	Lachnospiraceae bacterium DJF_CP76; EU728729
0	0	0	0	0	0	1	2171	Firmicutes	Clostridia	Clostridiales	Ruminococcaceae	Pseudoflavonifractor	0.680	bacterium ASF500; ASF 500; AF157051
0	0	0	0	0	1	0	2174	Firmicutes	Clostridia	Clostridiales	Lachnospiraceae	unclassified_Lachnospiraceae	0.867	bacterium ic1297; DQ057460
0	1	0	0	0	0	0	2181	Firmicutes	Bacilli	Lactobacillales	Lactobacillaceae	Lactobacillus	0.855	Lactobacillus gasseri; BLB1b; AF243144
0	0	18	5	0	42	100	2184	Firmicutes	Clostridia	Clostridiales	Lachnospiraceae	Clostridium XlVa	0.864	Clostridium leptum; 10900; AF262239
0	6	17	2	0	10	11	2185	Firmicutes	Erysipelotrichia	Erysipelotrichales	Erysipelotrichaceae	Turicibacter	0.967	Turicibacter sanguinis (T); AF349724
0	0	0	0	0	0	1	2186	Firmicutes	Clostridia	Clostridiales	Clostridiales_Incertae Sedis XI	Sedimentibacter	0.486	Sedimentibacter sp. MO-SED; AB598276
0	0	0	0	0	0	1	2190	Firmicutes	Clostridia	Clostridiales	Lachnospiraceae	Anaerostipes	0.527	Eubacterium hadrum; type strain: DSM 3319; 2; FR749933
0	0	0	0	0	0	1	2192	Firmicutes	Clostridia	Clostridiales	Veillonellaceae	Megasphaera	0.687	Megasphaera genomosp. C1; C3MLM013; AY278622
0	0	0	1	0	0	0	2193	Firmicutes	Bacilli	Lactobacillales	Lactobacillaceae	Lactobacillus	0.863	Lactobacillus vaginalis; DoxG3; GQ422709
0	0	0	1	0	0	0	2194	Firmicutes	Bacilli	Lactobacillales	Lactobacillaceae	Lactobacillus	0.819	Lactobacillus kitasatonis (T); JCM 1039; AB107638
0	0	0	0	0	0	4	2195	Firmicutes	Clostridia	Clostridiales	Ruminococcaceae	Oscillibacter	0.814	bacterium AN1045; DQ286651
0	0	0	0	0	1	0	2204	Firmicutes	Clostridia	Clostridiales	Ruminococcaceae	Clostridium IV	0.668	Clostridium sp. YIT 12070; AB491208
0	0	1	0	0	4	8	2208	Firmicutes	Clostridia	Clostridiales	Peptococcaceae 1	Peptococcus	0.674	Peptococcus niger (T); X55797
0	1	0	0	0	0	0	2211	Firmicutes	Bacilli	Lactobacillales	Lactobacillaceae	Lactobacillus	0.961	Lactobacillus mucosae (T); CCUG 43179 (T); S32; DSM 13345; AF126738
0	0	0	0	0	3	0	2213	Firmicutes	Clostridia	Clostridiales	Lachnospiraceae	Syntrophococcus	0.710	Syntrophococcus sp. BS-2; GU045475
0	0	0	0	0	2	4	2217	Firmicutes	Clostridia	Clostridiales	Ruminococcaceae	Sporobacter	0.692	Sporobacter termitidis (T); SYR; Z49863
1	0	0	0	0	0	0	2219	Firmicutes	Clostridia	Clostridiales	Lachnospiraceae	Clostridium XlVb	0.855	Clostridiales bacterium 21-4c; HQ452858
0	0	0	0	0	0	1	2221	Firmicutes	Clostridia	Clostridiales	Ruminococcaceae	Acetivibrio	0.692	Clostridiales bacterium oral taxon F32; VO026; HM099644
3	2	2	4	0	0	0	2222	Firmicutes	Bacilli	Lactobacillales	Lactobacillaceae	Lactobacillus	0.966	Lactobacillus kitasatonis (T); JCM 1039; AB107638
0	0	0	1	0	0	0	2223	Firmicutes	Bacilli	Lactobacillales	Lactobacillaceae	Lactobacillus	0.859	Lactobacillus delbrueckii (T); NCC725; AY421720
0	0	0	0	0	5	4	2229	Firmicutes	Clostridia	Clostridiales	Ruminococcaceae	Pseudoflavonifractor	0.832	bacterium ASF500; ASF 500; AF157051
1	0	0	0	0	0	0	2230	Firmicutes	Bacilli	Lactobacillales	Lactobacillaceae	Lactobacillus	0.950	Lactobacillus sp. LEM 202; FR681899
0	0	2	0	0	1	0	2233	Firmicutes	Clostridia	Clostridiales	Lachnospiraceae	unclassified_Lachnospiraceae	0.837	bacterium ic1296; DQ057459
0	0	0	0	0	0	1	2240	Firmicutes	Clostridia	Clostridiales	Lachnospiraceae	unclassified_Lachnospiraceae	0.870	butyrate-producing bacterium SM4/1; FP929060
0	0	0	0	0	3	6	2243	Firmicutes	Clostridia	Clostridiales	Lachnospiraceae	Lachnospiracea_incertae_sedis	0.872	Clostridiales bacterium 33-7e; HQ452856
0	0	0	0	0	0	1	2247	Firmicutes	Clostridia	Clostridiales	Lachnospiraceae	Lachnospiracea_incertae_sedis	0.821	Clostridium sp. cTPY-17; AY239462
0	0	0	1	0	7	17	2249	Firmicutes	Clostridia	Clostridiales	Veillonellaceae	Megamonas	0.921	Megamonas hypermegale; ABXD_AC41; FJ489243
0	0	1	0	0	0	0	2263	Firmicutes	Bacilli	Bacillales	Alicyclobacillaceae	Tumebacillus	0.883	Alicyclobacillus disulfidooxidans; 173-3; AJ871255
0	0	0	0	0	2	4	2264	Firmicutes	Clostridia	Clostridiales	unclassified_Clostridiales		0.554	Christensenella minuta; YIT 12065; AB490809
1	3	0	3	0	0	0	2268	Firmicutes	Bacilli	Lactobacillales	Lactobacillaceae	Lactobacillus	0.819	Lactobacillus reuteri; DSM 20016 T; X76328
0	0	0	0	0	1	0	2276	Firmicutes	Clostridia	Clostridiales	Lachnospiraceae	Clostridium XlVa	0.787	Clostridium leptum; 10900; AF262239
0	0	0	0	0	0	1	2277	Firmicutes	Clostridia	Clostridiales	Lachnospiraceae	unclassified_Lachnospiraceae	0.743	bacterium ic1311; DQ057463
0	0	2	0	0	0	0	2279	Firmicutes	Clostridia	Clostridiales	Clostridiaceae 1	Clostridium sensu stricto	0.970	Clostridium sp. AG04-3; FM865905
0	0	0	0	0	0	1	2283	Firmicutes	Clostridia	Clostridiales	Veillonellaceae	Megamonas	0.842	Megamonas funiformis (T); YIT 11815 (= JCM 14723, = DSM 19343); AB300988
0	0	0	0	0	0	2	2284	Firmicutes	Clostridia	Clostridiales	unclassified_Clostridiales		0.526	Eubacterium desmolans (T); L34618
0	0	0	1	0	0	0	2285	Firmicutes	Bacilli	Lactobacillales	Lactobacillaceae	Lactobacillus	0.880	Lactobacillus gasseri; WWC_C5MKM035; GU417896
0	0	0	0	0	1	1	2288	Firmicutes	Clostridia	Clostridiales	Ruminococcaceae	Pseudoflavonifractor	0.859	Clostridiales bacterium 24-4c; HQ452852
0	0	0	0	0	0	1	2290	Firmicutes	Clostridia	Clostridiales	Lachnospiraceae	unclassified_Lachnospiraceae	0.685	bacterium ic1291; DQ057456
46	147	53	61	11	1	2	2298	Firmicutes	Bacilli	Lactobacillales	Lactobacillaceae	Lactobacillus	1.000	Lactobacillus salivarius; AF335475
0	0	0	0	0	0	1	2299	Firmicutes	Clostridia	Clostridiales	Ruminococcaceae	Clostridium IV	0.732	Clostridium leptum (T); DSM 753T; AJ305238
0	0	1	0	0	0	0	2301	Firmicutes	Clostridia	Clostridiales	Clostridiales_Incertae Sedis XIII	Anaerovorax	0.713	Clostridiaceae bacterium FH042; AB298771
0	0	0	4	0	0	0	2302	Firmicutes	Bacilli	Lactobacillales	Lactobacillaceae	Lactobacillus	0.877	Lactobacillus kitasatonis; KM9212; AB107637
0	0	0	1	0	0	0	2306	Firmicutes	Bacilli	Lactobacillales	Lactobacillaceae	Lactobacillus	0.785	Lactobacillus delbrueckii (T); NCC725; AY421720
0	0	0	1	0	0	0	2307	Firmicutes	Clostridia	Clostridiales	Ruminococcaceae	Clostridium IV	0.879	Ruminococcus sp. 16442; AJ318889
0	0	0	0	0	1	0	2311	Firmicutes	Clostridia	Clostridiales	unclassified_Clostridiales		0.710	Clostridiales bacterium JN18_A89_K*; DQ168653
0	0	0	0	0	0	1	2313	Firmicutes	Clostridia	Clostridiales	Lachnospiraceae	unclassified_Lachnospiraceae	0.878	Ruminococcus sp. ID1; AY960569
2	94	1	244	9	0	1	2317	Firmicutes	Bacilli	Lactobacillales	Lactobacillaceae	Lactobacillus	0.864	Lactobacillus vaginalis; TB-F28; AB425934
0	0	0	0	0	0	1	2318	Firmicutes	Clostridia	Clostridiales	Ruminococcaceae	Flavonifractor	0.712	Clostridium orbiscindens (T); DSM 6740; Y18187
0	0	1	0	0	1	0	2321	Firmicutes	Clostridia	Clostridiales	Lachnospiraceae	Clostridium XlVa	0.743	Clostridium polysaccharolyticum (T); DSM 1801; X77839
0	0	0	1	0	0	1	2323	Firmicutes	Clostridia	Clostridiales	Ruminococcaceae	Acetivibrio	0.662	Clostridiales bacterium oral taxon F32; VO026; HM099644
0	0	0	0	0	0	2	2324	Firmicutes	Clostridia	Clostridiales	Ruminococcaceae	Faecalibacterium	0.792	Faecalibacterium prausnitzii (T); ATCC 27768; AJ413954
0	0	0	0	0	0	2	2326	Firmicutes	Clostridia	Clostridiales	Veillonellaceae	Megamonas	0.541	Clostridiales bacterium Art 12/1; FJ748581
0	0	0	0	0	0	3	2329	Firmicutes	Clostridia	Clostridiales	Veillonellaceae	Megamonas	0.685	Megamonas hypermegale; ABXD_AC41; FJ489243
0	1	0	1	0	9	27	2335	Firmicutes	Clostridia	Clostridiales	Veillonellaceae	Megasphaera	0.807	Megasphaera micronuciformis; F0359; GU470904
0	0	0	0	0	0	1	2343	Firmicutes	Clostridia	Clostridiales	Lachnospiraceae	Lachnospiracea_incertae_sedis	0.686	Clostridiales bacterium 33-7e; HQ452856
0	0	0	0	0	1	0	2344	Firmicutes	Clostridia	Clostridiales	Ruminococcaceae	Oscillibacter	0.637	Oscillospiraceae bacterium NML 061048; EU149939
0	0	0	0	0	0	1	2345	Firmicutes	Clostridia	Clostridiales	Ruminococcaceae	Pseudoflavonifractor	0.683	bacterium ASF500; ASF 500; AF157051
0	0	0	0	0	0	2	2346	Firmicutes	Bacilli	Lactobacillales	Lactobacillaceae	Lactobacillus	0.924	Lactobacillus vaginalis; DoxG3; GQ422709
0	0	0	0	0	0	1	2347	Firmicutes	Clostridia	Clostridiales	Ruminococcaceae	Faecalibacterium	0.718	Faecalibacterium prausnitzii (T); ATCC 27768; AJ413954
0	6	0	6	2	0	0	2349	Firmicutes	Bacilli	Lactobacillales	Lactobacillaceae	Lactobacillus	0.897	Lactobacillus hamsteri (T); DSM 5661T; AJ306298
0	0	0	0	0	1	0	2354	Firmicutes	Clostridia	Clostridiales	Ruminococcaceae	Anaerotruncus	0.703	Clostridiales bacterium JN18_V41_S; DQ168656
0	0	0	0	0	0	1	2355	Firmicutes	Clostridia	Clostridiales	Ruminococcaceae	Faecalibacterium	0.773	bacterium ic1379; DQ057476
0	1	0	0	0	0	0	2358	Firmicutes	Bacilli	Lactobacillales	Lactobacillaceae	Lactobacillus	0.844	Lactobacillus salivarius; LSA11; AB175736
0	8	0	10	0	0	0	2365	Firmicutes	Bacilli	Lactobacillales	Lactobacillaceae	Lactobacillus	0.817	Lactobacillus sp. oral taxon 052; DoxG2; GQ422710
0	0	0	0	0	11	4	2374	Firmicutes	Clostridia	Clostridiales	Ruminococcaceae	Flavonifractor	0.822	Flavonifractor plautii; AIP028.07; EU541437
0	0	0	1	0	0	0	2376	Firmicutes	Clostridia	Clostridiales	Lachnospiraceae	Blautia	0.881	butyrate-producing bacterium SR1/1; AY305321
0	0	0	0	0	2	0	2381	Firmicutes	Clostridia	Clostridiales	Ruminococcaceae	Anaerofilum	0.721	Anaerofilum agile (T); F; DSM 4272; X98011
0	0	0	4	0	0	0	2382	Firmicutes	Bacilli	Lactobacillales	Lactobacillaceae	Lactobacillus	0.876	Lactobacillus saerimneri (T); GDA154 (T); LMG 22087 (T); DSM 16049 (T); CCUG 48462 (T); AY255802
0	0	0	0	0	0	1	2383	Firmicutes	Clostridia	Clostridiales	Ruminococcaceae	unclassified_Ruminococcaceae	0.919	rumen bacterium NK4A214; GU324404
0	0	0	0	0	1	0	2384	Firmicutes	Clostridia	Clostridiales	Veillonellaceae	Megamonas	0.829	Megamonas hypermegale (T); DSM 1672T; AJ420107
0	0	0	0	0	0	1	2386	Firmicutes	Clostridia	Clostridiales	Lachnospiraceae	Robinsoniella	0.602	Robinsoniella peoriensis; HGUE-09/9434; GU322806
0	0	0	0	0	0	1	2387	Firmicutes	Clostridia	Clostridiales	Ruminococcaceae	Pseudoflavonifractor	0.787	Clostridiales bacterium 24-4c; HQ452852
0	0	0	0	0	1	0	2388	Firmicutes	Clostridia	Clostridiales	unclassified_Clostridiales		0.744	rumen bacterium R-7; AB239481
0	1	0	0	0	0	0	2389	Firmicutes	Bacilli	Lactobacillales	Lactobacillaceae	Lactobacillus	0.870	bacterium ii1270; DQ057451
0	0	0	2	2	0	0	2391	Firmicutes	Bacilli	Lactobacillales	Lactobacillaceae	Lactobacillus	0.793	Lactobacillus gallinarum; ATCC 33199; AJ242968
0	0	0	0	0	2	0	2394	Firmicutes	Clostridia	Clostridiales	Ruminococcaceae	Oscillibacter	0.858	bacterium AN1045; DQ286651
0	2	0	0	0	0	0	2395	Firmicutes	Bacilli	Lactobacillales	Lactobacillaceae	Lactobacillus	0.872	Lactobacillus saerimneri (T); GDA154 (T); LMG 22087 (T); DSM 16049 (T); CCUG 48462 (T); AY255802
0	0	0	0	0	0	1	2396	Firmicutes	Clostridia	Clostridiales	Lachnospiraceae	Lachnospiracea_incertae_sedis	0.684	Clostridiales bacterium 33-7e; HQ452856
0	0	0	0	0	0	2	2402	Firmicutes	Clostridia	Clostridiales	Ruminococcaceae	Anaerotruncus	0.736	Anaerotruncus colihominis (T); 14565; AJ315980
0	0	0	0	0	1	1	2404	Firmicutes	Clostridia	Clostridiales	Lachnospiraceae	unclassified_Lachnospiraceae	0.855	bacterium ic1291; DQ057456
0	0	1	0	0	1	0	2406	Firmicutes	Clostridia	Clostridiales	Ruminococcaceae	Faecalibacterium	0.709	butyrate-producing bacterium M21/2; AY305307
0	0	0	0	0	0	1	2408	Firmicutes	Clostridia	Clostridiales	Lachnospiraceae	Clostridium XlVa	0.702	Clostridium fimetarium (T); Z-2189; DSM 9179; AF126687
0	0	0	0	0	0	2	2410	Firmicutes	Clostridia	Clostridiales	Ruminococcaceae	Clostridium IV	0.773	Lachnospiraceae bacterium 19gly4; AF550610
0	0	0	0	0	0	1	2412	Firmicutes	Clostridia	Clostridiales	Veillonellaceae	Megamonas	0.763	Megamonas hypermegale (T); DSM 1672T; AJ420107
0	1	1	3	0	15	31	2415	Firmicutes	Clostridia	Clostridiales	Ruminococcaceae	Subdoligranulum	0.867	bacterium ic1395; DQ057482
0	0	0	0	0	0	1	2416	Firmicutes	Clostridia	Clostridiales	Ruminococcaceae	Acetanaerobacterium	0.749	Acetanaerobacterium elongatum (T); Z7; AY487928
0	0	0	2	1	0	0	2417	Firmicutes	Bacilli	Lactobacillales	Lactobacillaceae	Lactobacillus	0.770	Lactobacillus johnsonii; SRE1; HQ588334
0	0	0	0	0	1	1	2419	Firmicutes	Clostridia	Clostridiales	Ruminococcaceae	Acetanaerobacterium	0.789	Acetanaerobacterium elongatum (T); Z7; AY487928
5	17	9	13	3	0	1	2420	Firmicutes	Bacilli	Lactobacillales	Lactobacillaceae	Lactobacillus	0.930	Lactobacillus pontis; LMG 14188; AJ422033
0	0	1	1	0	6	3	2422	Firmicutes	Clostridia	Clostridiales	Lachnospiraceae	unclassified_Lachnospiraceae	0.780	butyrate-producing bacterium GM2/1; AY305315
0	0	0	0	0	0	1	2427	Firmicutes	Clostridia	Clostridiales	unclassified_Clostridiales		0.597	Dehalobacterium formicoaceticum; DMC; X86690
0	1	0	0	0	0	0	2428	Firmicutes	Bacilli	Lactobacillales	Lactobacillaceae	Lactobacillus	0.924	Lactobacillus fermentum; DSPV 012C; GQ231445
0	2	2	3	0	0	0	2430	Firmicutes	Bacilli	Lactobacillales	Lactobacillaceae	Lactobacillus	0.908	Lactobacillus kitasatonis (T); JCM 1039; AB107638
0	7	1	19	0	0	0	2432	Firmicutes	Bacilli	Lactobacillales	Lactobacillaceae	Lactobacillus	0.897	Lactobacillus secaliphilus (T); type strain: TMW 1.1309; AM279150
0	0	0	0	0	0	1	2435	Firmicutes	Clostridia	Clostridiales	Ruminococcaceae	Flavonifractor	0.861	Firmicutes bacterium DJF_VP44; EU728775
0	0	0	0	0	0	1	2438	Firmicutes	Clostridia	Clostridiales	Lachnospiraceae	unclassified_Lachnospiraceae	0.848	Ruminococcus sp. 14531; AJ315979
1	2	1	4	0	0	0	2441	Firmicutes	Bacilli	Lactobacillales	Lactobacillaceae	Lactobacillus	0.884	Lactobacillus crispatus; DSM 20584 T; Y17362
0	1	0	0	0	0	0	2444	Firmicutes	Clostridia	Clostridiales	unclassified_Clostridiales		0.549	Clostridiales bacterium oral taxon 093; CK059; GQ422712
0	0	0	0	0	0	2	2445	Firmicutes	Clostridia	Clostridiales	unclassified_Clostridiales		0.623	Dehalobacterium formicoaceticum; DMC; X86690
0	0	0	0	0	0	2	2450	Firmicutes	Clostridia	Clostridiales	Lachnospiraceae	Clostridium XlVa	0.840	Clostridium hathewayi; AY552788
0	2	0	2	0	0	0	2452	Firmicutes	Bacilli	Lactobacillales	Lactobacillaceae	Lactobacillus	0.924	Lactobacillus sp. AB05-1; GU366020
0	2	0	0	0	0	0	2461	Firmicutes	Bacilli	Lactobacillales	Enterococcaceae	Enterococcus	0.820	Enterococcus cecorum (T); ATCC43198; AF061009
0	0	0	2	0	0	0	2462	Firmicutes	Clostridia	Clostridiales	Ruminococcaceae	Acetivibrio	0.723	Clostridiales bacterium oral taxon F32; VO026; HM099644
0	0	0	0	0	0	1	2465	Firmicutes	Bacilli	Lactobacillales	Lactobacillaceae	Lactobacillus	0.823	Lactobacillus panis (T); DSM 6035T; X94230
0	0	0	0	0	0	4	2468	Firmicutes	Clostridia	Clostridiales	Veillonellaceae	Megamonas	0.793	Megamonas hypermegale; ABXD_AC41; FJ489243
0	0	0	0	0	0	1	2471	Firmicutes	Clostridia	Clostridiales	Lachnospiraceae	unclassified_Lachnospiraceae	0.894	butyrate-producing bacterium SM4/1; FP929060
0	0	0	0	0	1	1	2472	Firmicutes	Clostridia	Clostridiales	unclassified_Clostridiales		0.625	Clostridiales bacterium JN18_A56_K; DQ168652
0	0	0	0	0	1	1	2474	Firmicutes	Clostridia	Clostridiales	unclassified_Clostridiales		0.485	Clostridiales bacterium oral taxon 093; CK059; GQ422712
0	0	0	0	0	0	1	2477	Firmicutes	Clostridia	Clostridiales	Ruminococcaceae	Faecalibacterium	0.712	Faecalibacterium prausnitzii (T); ATCC 27768; AJ413954
0	0	0	0	0	0	1	2478	Firmicutes	Clostridia	Clostridiales	Lachnospiraceae	unclassified_Lachnospiraceae	0.812	Ruminococcus sp. ID1; AY960569
0	0	0	0	0	0	2	2483	Firmicutes	Clostridia	Clostridiales	Peptostreptococcaceae	Clostridium XI	0.791	Clostridium ruminantium; LA1; EU089964
0	1	1	8	2	0	0	2486	Firmicutes	Bacilli	Lactobacillales	Lactobacillaceae	Lactobacillus	0.981	Lactobacillus delbrueckii subsp. bulgaricus; IMAU40078; QH11-3; FJ749353
0	1	0	0	0	0	0	2488	Firmicutes	Bacilli	Lactobacillales	Lactobacillaceae	Lactobacillus	0.909	Lactobacillus kitasatonis (T); JCM 1039; AB107638
0	0	0	0	0	2	0	2489	Firmicutes	Clostridia	Clostridiales	Lachnospiraceae	unclassified_Lachnospiraceae	0.782	Ruminococcus sp. 14531; AJ315979
0	1	4	2	0	5	14	2491	Firmicutes	Clostridia	Clostridiales	Ruminococcaceae	Subdoligranulum	0.852	bacterium ic1395; DQ057482
0	0	0	0	0	6	2	2495	Firmicutes	Clostridia	Clostridiales	Ruminococcaceae	Oscillibacter	0.748	Lactobacillales bacterium DJF_B280; EU728724
0	1	0	0	0	0	0	2497	Firmicutes	Bacilli	Lactobacillales	Lactobacillaceae	Lactobacillus	0.942	Lactobacillus mucosae (T); CCUG 43179 (T); S32; DSM 13345; AF126738
0	0	0	0	0	1	4	2502	Firmicutes	Clostridia	Clostridiales	Ruminococcaceae	Pseudoflavonifractor	0.865	bacterium ASF500; ASF 500; AF157051
1	0	0	0	0	0	0	2503	Firmicutes	Bacilli	Lactobacillales	Lactobacillaceae	Lactobacillus	0.840	Lactobacillus sp. oral taxon 052; DoxG2; GQ422710
0	0	1	0	0	1	3	2505	Firmicutes	Clostridia	Clostridiales	unclassified_Clostridiales		0.667	rumen bacterium R-7; AB239481
0	0	0	0	0	0	1	2508	Firmicutes	Clostridia	Clostridiales	Ruminococcaceae	Clostridium IV	0.723	Clostridium leptum (T); DSM 753T; AJ305238
0	0	0	0	0	0	1	2509	Firmicutes	Clostridia	Clostridiales	Ruminococcaceae	Pseudoflavonifractor	0.734	bacterium ASF500; ASF 500; AF157051
0	0	0	0	0	1	2	2511	Firmicutes	Clostridia	Clostridiales	Ruminococcaceae	Clostridium IV	0.776	Clostridium sporosphaeroides (T); DSM 1294; X66002
0	0	0	0	0	0	2	2517	Firmicutes	Clostridia	Clostridiales	Lachnospiraceae	unclassified_Lachnospiraceae	0.765	bacterium YE257; FJ966227
1	2	1	2	0	0	0	2520	Firmicutes	Bacilli	Lactobacillales	Lactobacillaceae	Lactobacillus	0.866	Lactobacillus sp. AB05-1; GU366020
0	0	0	0	0	0	2	2528	Firmicutes	Clostridia	Clostridiales	Ruminococcaceae	Anaerotruncus	0.839	Anaerotruncus sp. NML 070203; EU815226
0	0	0	0	0	0	1	2530	Firmicutes	Clostridia	Clostridiales	Lachnospiraceae	Blautia	0.886	Blautia glucerasea (T); HFTH-1; AB439724
0	0	0	0	0	0	1	2534	Firmicutes	Clostridia	Clostridiales	Veillonellaceae	Megasphaera	0.583	Megasphaera elsdenii; La03; AF283705
0	0	0	0	0	0	1	2541	Firmicutes	Clostridia	Clostridiales	Peptostreptococcaceae	Clostridium XI	0.715	Clostridium ruminantium; LA1; EU089964
0	0	0	0	0	1	0	2542	Firmicutes	Clostridia	Clostridiales	Veillonellaceae	Sporomusa	0.593	Sporomusa sp. DR5; Y17761
0	0	0	0	0	0	1	2545	Firmicutes	Clostridia	Clostridiales	Ruminococcaceae	Faecalibacterium	0.760	Faecalibacterium prausnitzii (T); ATCC 27768; AJ413954
0	0	1	0	0	0	0	2546	Firmicutes	Clostridia	Clostridiales	Lachnospiraceae	unclassified_Lachnospiraceae	0.834	intestinal bacterium CG19-1; FJ711049
0	0	2	0	0	14	6	2547	Firmicutes	Clostridia	Clostridiales	Ruminococcaceae	Pseudoflavonifractor	0.593	bacterium ASF500; ASF 500; AF157051
0	1	0	0	0	0	0	2549	Firmicutes	Bacilli	Lactobacillales	Lactobacillaceae	Lactobacillus	0.956	Lactobacillus sp. AB511; GU366016
0	0	0	0	0	0	1	2551	Firmicutes	Clostridia	Clostridiales	Veillonellaceae	Megamonas	0.537	Megamonas hypermegale (T); DSM 1672T; AJ420107
0	0	0	0	0	0	2	2557	Firmicutes	Clostridia	Clostridiales	Ruminococcaceae	Subdoligranulum	0.792	bacterium ic1395; DQ057482
0	0	0	0	0	0	1	2564	Firmicutes	Clostridia	Clostridiales	Veillonellaceae	Megamonas	0.817	Megamonas hypermegale (T); DSM 1672T; AJ420107
2	0	0	0	0	0	0	2568	Firmicutes	Bacilli	Lactobacillales	Lactobacillaceae	Lactobacillus	0.889	Lactobacillus ingluviei; G 12; AF308146
1891	6480	2670	8809	1121	15	145	2569	Firmicutes	Bacilli	Lactobacillales	Lactobacillaceae	Lactobacillus	1.000	Lactobacillus crispatus; DSM 20584 T; Y17362
0	0	0	0	0	0	1	2575	Firmicutes	Clostridia	Clostridiales	Lachnospiraceae	Clostridium XlVa	0.556	unidentified eubacterium clone BSV51; AJ229203
0	0	0	0	0	0	1	2576	Firmicutes	Clostridia	Clostridiales	Ruminococcaceae	Faecalibacterium	0.730	Faecalibacterium prausnitzii (T); ATCC 27768; AJ413954
0	0	0	0	0	2	0	2580	Firmicutes	Clostridia	Clostridiales	unclassified_Clostridiales		0.719	rumen bacterium R-7; AB239481
0	0	0	0	0	1	0	2584	Firmicutes	Clostridia	Clostridiales	Ruminococcaceae	Clostridium IV	0.827	Ruminococcus sp. YE281; DQ882650
0	0	0	0	0	0	1	2588	Firmicutes	Clostridia	Clostridiales	unclassified_Clostridiales		0.599	rumen bacterium R-7; AB239481
27	108	51	145	2	4	2	2593	Firmicutes	Bacilli	Lactobacillales	Lactobacillaceae	Lactobacillus	1.000	Lactobacillus vaginalis; DoxG3; GQ422709
0	0	0	0	0	0	1	2595	Firmicutes	Clostridia	Clostridiales	Ruminococcaceae	Clostridium IV	0.681	Clostridium sp. BS-1; FJ805840
0	0	0	0	0	0	1	2597	Firmicutes	Clostridia	Clostridiales	Ruminococcaceae	Faecalibacterium	0.764	bacterium ic1379; DQ057476
0	0	0	0	0	1	0	2598	Firmicutes	Clostridia	Clostridiales	Clostridiaceae 3	Caloranaerobacter	0.687	Caloranaerobacter azorensis (T); MV1087; AJ272422
0	0	0	0	0	0	2	2600	Firmicutes	Clostridia	Clostridiales	Ruminococcaceae	Ruminococcus	0.778	Ruminococcus lactaris (T); ATCC 29176; L76602
0	0	0	0	0	0	1	2606	Firmicutes	Clostridia	Clostridiales	Lachnospiraceae	Roseburia	0.591	Roseburia inulinivorans; L1-83; AJ270474
0	0	6	0	0	13	5	2607	Firmicutes	Clostridia	Clostridiales	Ruminococcaceae	Pseudoflavonifractor	0.715	bacterium ASF500; ASF 500; AF157051
0	0	0	0	0	0	1	2608	Firmicutes	Clostridia	Clostridiales	Ruminococcaceae	Pseudoflavonifractor	0.728	bacterium ASF500; ASF 500; AF157051
0	0	2	0	0	13	21	2610	Firmicutes	Clostridia	Clostridiales	Lachnospiraceae	Clostridium XlVa	0.888	butyrate-producing bacterium M62/1; AY305309
0	0	0	2	0	0	0	2611	Firmicutes	Bacilli	Lactobacillales	Lactobacillaceae	Lactobacillus	0.875	Lactobacillus delbrueckii subsp. bulgaricus; IMAU40078; QH11-3; FJ749353
0	0	0	0	0	1	0	2612	Firmicutes	Clostridia	Clostridiales	Ruminococcaceae	Clostridium IV	0.601	Clostridium cellulosi (T); L09177
0	1	1	0	1	0	0	2614	Firmicutes	Bacilli	Lactobacillales	Lactobacillaceae	Lactobacillus	0.982	Lactobacillus johnsonii NCC 533; AE017198
0	0	0	0	0	0	1	2620	Firmicutes	Clostridia	Clostridiales	Eubacteriaceae	Eubacterium	0.691	Eubacterium coprostanoligenes (T); HL; HM037995
3	0	0	0	1	0	0	2625	Firmicutes	Bacilli	Lactobacillales	Lactobacillaceae	Lactobacillus	0.891	Lactobacillus kitasatonis (T); JCM 1039; AB107638
0	0	0	0	0	0	1	2627	Firmicutes	Clostridia	Clostridiales	Ruminococcaceae	Pseudoflavonifractor	0.652	bacterium ASF500; ASF 500; AF157051
0	0	0	0	0	0	1	2629	Firmicutes	Clostridia	Clostridiales	Ruminococcaceae	Clostridium IV	0.611	Clostridium leptum (T); DSM 753T; AJ305238
0	1	1	1	0	19	7	2631	Firmicutes	Clostridia	Clostridiales	unclassified_Clostridiales		0.584	Clostridiales bacterium oral taxon 093; CK059; GQ422712
0	1	0	0	0	0	0	2632	Firmicutes	Bacilli	Lactobacillales	Lactobacillaceae	Lactobacillus	0.932	Lactobacillus reuteri SD2112; CP002844
0	0	0	0	0	0	5	2634	Firmicutes	Clostridia	Clostridiales	Ruminococcaceae	Faecalibacterium	0.695	bacterium ic1379; DQ057476
0	0	0	1	0	0	0	2639	Firmicutes	Bacilli	Lactobacillales	Lactobacillaceae	Lactobacillus	0.890	Lactobacillus gasseri; KC36a; AF243151
0	0	0	0	0	1	0	2651	Firmicutes	Clostridia	Clostridiales	Ruminococcaceae	unclassified_Ruminococcaceae	0.647	Clostridiaceae bacterium NML 060002; EU815225
0	0	0	0	0	0	2	2652	Firmicutes	Clostridia	Clostridiales	Ruminococcaceae	Clostridium IV	0.877	bacterium mpn-isolate group 25; AF357573
0	0	5	0	0	24	5	2653	Firmicutes	Clostridia	Clostridiales	unclassified_Clostridiales		0.718	Clostridiales bacterium JN18_A56_K; DQ168652
0	0	0	1	0	0	0	2655	Firmicutes	Bacilli	Lactobacillales	Lactobacillaceae	Lactobacillus	0.865	Lactobacillus gasseri; BLB1b; AF243144
0	0	0	0	0	1	0	2656	Firmicutes	Clostridia	Clostridiales	Clostridiales_Incertae Sedis XIII	Anaerovorax	0.680	Clostridiaceae bacterium FH042; AB298771
2	10	0	8	0	0	0	2658	Firmicutes	Bacilli	Lactobacillales	Enterococcaceae	Enterococcus	0.848	Enterococcus cecorum (T); ATCC43198; AF061009
0	0	0	0	0	2	0	2661	Firmicutes	Clostridia	Clostridiales	Ruminococcaceae	Clostridium IV	0.938	bacterium mpn-isolate group 25; AF357573
0	2	0	2	0	0	0	2662	Firmicutes	Bacilli	Lactobacillales	Lactobacillaceae	Lactobacillus	0.845	Lactobacillus crispatus; DSM 20584 T; Y17362
0	0	0	0	0	0	1	2663	Firmicutes	Clostridia	Clostridiales	Lachnospiraceae	unclassified_Lachnospiraceae	0.879	Ruminococcus sp. 14531; AJ315979
0	0	0	0	0	0	1	2664	Firmicutes	Clostridia	Clostridiales	Ruminococcaceae	unclassified_Ruminococcaceae	0.611	Clostridiaceae bacterium NML 060002; EU815225
0	0	0	0	0	0	1	2669	Firmicutes	Clostridia	Clostridiales	unclassified_Clostridiales		0.529	Clostridiales bacterium oral taxon 093; CK059; GQ422712
0	0	0	0	0	0	1	2671	Firmicutes	Clostridia	Clostridiales	Veillonellaceae	Veillonella	0.711	Veillonella ratti (T); DSM 20736; AY355138
0	0	0	1	0	0	0	2677	Firmicutes	Bacilli	Lactobacillales	Lactobacillaceae	Lactobacillus	0.922	Lactobacillus pontis; LMG 14188; AJ422033
0	0	0	0	0	1	0	2678	Firmicutes	Clostridia	Clostridiales	Ruminococcaceae	Clostridium IV	0.628	Clostridium sp. BS-1; FJ805840
0	0	2	0	0	2	4	2680	Firmicutes	Clostridia	Clostridiales	Ruminococcaceae	Ruminococcus	0.845	Ruminococcus lactaris (T); ATCC 29176; L76602
0	0	1	0	0	1	0	2681	Firmicutes	Clostridia	Clostridiales	unclassified_Clostridiales		0.733	Eubacterium sp. WAL 14571; FJ687606
0	0	0	0	0	1	0	2682	Firmicutes	Clostridia	Clostridiales	Peptococcaceae 1	Peptococcus	0.623	Peptococcus niger; JCM 6506; AB644260
0	0	1	0	0	0	0	2684	Firmicutes	Clostridia	Clostridiales	Clostridiales_Incertae Sedis XIII	Anaerovorax	0.693	Clostridiaceae bacterium FH042; AB298771
0	0	0	0	0	2	0	2686	Firmicutes	Clostridia	Clostridiales	Lachnospiraceae	unclassified_Lachnospiraceae	0.593	Ruminococcus sp. 14531; AJ315979
0	0	0	0	0	3	3	2688	Firmicutes	Clostridia	Clostridiales	Ruminococcaceae	Butyricicoccus	0.898	Butyricicoccus pullicaecorum (T); 25-3; EU410376
0	0	0	0	0	2	3	2693	Firmicutes	Clostridia	Clostridiales	Veillonellaceae	Acidaminococcus	0.730	Acidaminococcus intestini (T); ADV 255.99; AF473835
0	0	0	0	0	0	2	2695	Firmicutes	Clostridia	Clostridiales	Lachnospiraceae	Blautia	0.655	Ruminococcus obeum; 1-33; AY169419
0	0	0	0	0	0	3	2696	Firmicutes	Clostridia	Clostridiales	Ruminococcaceae	Pseudoflavonifractor	0.802	bacterium ASF500; ASF 500; AF157051
0	0	0	1	0	0	0	2698	Firmicutes	Bacilli	Lactobacillales	Lactobacillaceae	Lactobacillus	0.835	Lactobacillus kitasatonis; HE4; AB596993
0	0	0	0	0	0	1	2699	Firmicutes	Clostridia	Clostridiales	Veillonellaceae	Veillonella	0.529	Veillonella ratti; ATCC17746; AF186071
0	0	0	0	0	0	1	2702	Firmicutes	Clostridia	Clostridiales	Ruminococcaceae	Faecalibacterium	0.660	bacterium ic1379; DQ057476
0	1	0	0	0	0	0	2703	Firmicutes	Bacilli	Lactobacillales	Lactobacillaceae	Lactobacillus	0.773	Lactobacillus crispatus; FX7-2; AY335498
0	0	2	0	0	6	9	2710	Firmicutes	Clostridia	Clostridiales	Lachnospiraceae	unclassified_Lachnospiraceae	0.563	bacterium 6LT2; HQ020487
0	0	0	0	0	1	0	2712	Firmicutes	Clostridia	Clostridiales	Clostridiales_Incertae Sedis XIII	Anaerovorax	0.703	Clostridiaceae bacterium FH042; AB298771
0	0	0	0	0	5	13	2718	Firmicutes	Clostridia	Clostridiales	Ruminococcaceae	Clostridium IV	0.816	Lachnospiraceae bacterium 19gly4; AF550610
0	0	0	0	0	25	80	2723	Firmicutes	Clostridia	Clostridiales	Ruminococcaceae	Subdoligranulum	0.867	bacterium ic1395; DQ057482
0	0	0	0	0	0	1	2724	Firmicutes	Clostridia	Clostridiales	Ruminococcaceae	Pseudoflavonifractor	0.733	bacterium ASF500; ASF 500; AF157051
0	0	0	1	0	0	0	2728	Firmicutes	Bacilli	Lactobacillales	Lactobacillaceae	Lactobacillus	0.807	Lactobacillus crispatus; ZDY35b; EU559595
0	0	1	0	0	10	21	2730	Firmicutes	Clostridia	Clostridiales	Ruminococcaceae	Pseudoflavonifractor	0.697	bacterium ASF500; ASF 500; AF157051
0	3	0	0	0	0	0	2731	Firmicutes	Bacilli	Lactobacillales	Lactobacillaceae	Lactobacillus	0.825	Lactobacillus sp. RA2053; AY445123
0	0	0	0	0	0	1	2733	Firmicutes	Clostridia	Clostridiales	Veillonellaceae	Megamonas	0.625	Megamonas hypermegale (T); DSM 1672T; AJ420107
0	2	0	1	0	0	0	2738	Firmicutes	Bacilli	Lactobacillales	Lactobacillaceae	Lactobacillus	0.836	Lactobacillus kitasatonis; DLM 0607; AB186339
0	0	0	0	0	1	0	2741	Firmicutes	Clostridia	Clostridiales	Ruminococcaceae	Faecalibacterium	0.767	Faecalibacterium prausnitzii (T); ATCC 27768; AJ413954
0	1	0	2	0	0	0	2747	Firmicutes	Bacilli	Lactobacillales	Lactobacillaceae	Lactobacillus	0.899	swine fecal bacterium RF1A-Cel8; FJ753767
0	0	0	0	0	0	5	2750	Firmicutes	Clostridia	Clostridiales	Ruminococcaceae	Clostridium III	0.578	Clostridium sp. JC3; AB093546
0	0	0	0	0	0	2	2751	Firmicutes	Clostridia	Clostridiales	Veillonellaceae	Phascolarctobacterium	0.577	Phascolarctobacterium faecium; X72867
0	1	0	9	0	0	0	2752	Firmicutes	Bacilli	Lactobacillales	Lactobacillaceae	Lactobacillus	0.878	Lactobacillus sp. T059; AY391826
0	0	0	0	0	5	2	2753	Firmicutes	Clostridia	Clostridiales	Lachnospiraceae	unclassified_Lachnospiraceae	0.833	butyrate-producing bacterium L2-10; AJ270486
0	0	0	0	0	0	1	2755	Firmicutes	Clostridia	Clostridiales	Veillonellaceae	Phascolarctobacterium	0.685	Phascolarctobacterium faecium; X72866
0	0	0	0	0	5	1	2759	Firmicutes	Clostridia	Clostridiales	Ruminococcaceae	Clostridium IV	0.589	bacterium Irt-JG1-68; AJ295665
0	0	0	0	0	8	21	2761	Firmicutes	Clostridia	Clostridiales	Ruminococcaceae	Acetanaerobacterium	0.699	Acetanaerobacterium elongatum (T); Z7; AY487928
0	3	0	0	1	0	0	2767	Firmicutes	Bacilli	Lactobacillales	Lactobacillaceae	Lactobacillus	0.854	Lactobacillus agilis; DSPV 013C; GQ231446
0	0	0	0	0	0	2	2768	Firmicutes	Clostridia	Clostridiales	Lachnospiraceae	unclassified_Lachnospiraceae	0.773	Lachnospiraceae bacterium DJF_CP76; EU728729
0	0	0	2	0	0	0	2772	Firmicutes	Bacilli	Lactobacillales	Lactobacillaceae	Lactobacillus	0.895	Lactobacillus sp. AB511; GU366016
0	0	1	3	0	4	27	2774	Firmicutes	Clostridia	Clostridiales	Clostridiaceae 3	Caloranaerobacter	0.532	Gram-positive thermophile ODP159-02; AY704384
0	0	0	0	0	1	0	2780	Firmicutes	Clostridia	Clostridiales	Ruminococcaceae	Clostridium IV	0.728	bacterium Irt-JG1-68; AJ295665
0	0	0	0	1	0	0	2782	Firmicutes	Bacilli	Lactobacillales	Lactobacillaceae	Lactobacillus	0.859	Lactobacillus kitasatonis (T); JCM 1039; AB107638
0	0	0	0	0	0	1	2783	Firmicutes	Bacilli	Lactobacillales	Lactobacillaceae	Lactobacillus	0.567	Lactobacillus gallinarum; I26; EF412985
1	0	0	0	0	5	8	2785	Firmicutes	Clostridia	Clostridiales	Ruminococcaceae	Clostridium IV	0.769	Clostridium sp. strain Z6; AY949859
0	3	3	1	0	14	41	2788	Firmicutes	Clostridia	Clostridiales	Ruminococcaceae	Faecalibacterium	0.834	bacterium ic1379; DQ057476
0	1	0	0	0	0	0	2789	Firmicutes	Bacilli	Lactobacillales	Lactobacillaceae	Lactobacillus	0.566	Lactobacillus sp. L35; AF159014
0	0	0	0	0	0	1	2793	Firmicutes	Clostridia	Clostridiales	Veillonellaceae	Megamonas	0.681	Megamonas hypermegale (T); DSM 1672T; AJ420107
0	0	0	0	0	0	1	2795	Firmicutes	Clostridia	Clostridiales	Veillonellaceae	Anaerosinus	0.498	Anaerosinus glycerini (T); DSM 5192(T); AJ010960
0	0	0	0	0	0	1	2797	Firmicutes	Clostridia	Clostridiales	Clostridiaceae 1	Clostridium sensu stricto	0.554	Clostridium longisporum; DSM 8431; X76164
0	0	0	0	0	0	2	2798	Firmicutes	Clostridia	Clostridiales	Lachnospiraceae	unclassified_Lachnospiraceae	0.705	bacterium ic1297; DQ057460
0	0	0	0	0	1	0	2801	Firmicutes	Clostridia	Clostridiales	Ruminococcaceae	Pseudoflavonifractor	0.701	Pseudoflavonifractor capillosus (T); ATCC 29799; AY136666
0	0	0	0	0	17	8	2804	Firmicutes	Clostridia	Clostridiales	Clostridiaceae 1	Clostridium sensu stricto	0.606	Clostridium acetireducens (T); 30A; X79862
0	0	0	0	0	0	1	2811	Firmicutes	Clostridia	Clostridiales	Ruminococcaceae	Clostridium III	0.600	Clostridium sp. A6; FJ815191
0	0	0	0	0	1	0	2814	Firmicutes	Clostridia	Clostridiales	Lachnospiraceae	unclassified_Lachnospiraceae	0.845	bacterium ic1291; DQ057456
0	0	0	3	0	0	0	2816	Firmicutes	Bacilli	Lactobacillales	Lactobacillaceae	Lactobacillus	0.954	Lactobacillus delbrueckii subsp. indicus; type strain: NCC 725; FR683101
0	0	0	1	0	0	0	2817	Firmicutes	Bacilli	Lactobacillales	Lactobacillaceae	Lactobacillus	0.812	Lactobacillus salivarius; DSPV 344T; FJ751787
0	0	0	0	0	1	0	2820	Firmicutes	Clostridia	Clostridiales	Clostridiaceae 1	Oxobacter	0.566	unidentified eubacterium clone BSV50; AJ229202
0	0	0	0	0	1	1	2827	Firmicutes	Clostridia	Clostridiales	Veillonellaceae	Megamonas	0.903	Megamonas funiformis (T); YIT 11815 (= JCM 14723, = DSM 19343); AB300988
0	0	0	0	0	0	1	2831	Firmicutes	Clostridia	Clostridiales	Lachnospiraceae	Lachnospiracea_incertae_sedis	0.708	Eubacterium ramulus; Human gut; AJ011522
0	0	0	0	0	1	0	2833	Firmicutes	Clostridia	Clostridiales	Ruminococcaceae	Clostridium IV	0.692	Clostridiaceae bacterium DJF_LS40; EU728744
0	0	0	1	0	0	0	2835	Firmicutes	Clostridia	Clostridiales	Veillonellaceae	Veillonella	0.867	Veillonella magna (T); lac18; EU096495
1	0	0	9	0	0	0	2837	Firmicutes	Bacilli	Lactobacillales	Lactobacillaceae	Lactobacillus	0.832	Lactobacillus sp. RA2066; AY445130
0	6	0	1	0	0	0	2841	Firmicutes	Bacilli	Lactobacillales	Lactobacillaceae	Lactobacillus	0.848	Lactobacillus ingluviei; G 12; AF308146
0	0	0	0	0	0	1	2848	Firmicutes	Bacilli	Lactobacillales	Lactobacillaceae	Lactobacillus	0.500	Lactobacillus reuteri; IMAU70066; HS1301; GQ131182
0	0	0	0	0	1	0	2852	Firmicutes	Clostridia	Clostridiales	Lachnospiraceae	unclassified_Lachnospiraceae	0.891	Lachnospiraceae bacterium DJF_CP76; EU728729
0	0	0	0	0	0	1	2859	Firmicutes	Clostridia	Clostridiales	Ruminococcaceae	Pseudoflavonifractor	0.776	bacterium ASF500; ASF 500; AF157051
0	1	0	1	1	0	0	2862	Firmicutes	Bacilli	Lactobacillales	Lactobacillaceae	Lactobacillus	0.931	Lactobacillus reuteri; AD23; EF187261
0	0	0	0	0	2	2	2863	Firmicutes	Clostridia	Clostridiales	unclassified_Clostridiales		0.541	Clostridiales bacterium JN18_A56_K; DQ168652
0	0	0	6	0	0	0	2865	Firmicutes	Bacilli	Lactobacillales	Lactobacillaceae	Lactobacillus	0.828	Lactobacillus panis (T); DSM 6035T; X94230
0	0	1	1	0	1	2	2868	Firmicutes	Clostridia	Clostridiales	unclassified_Clostridiales		0.742	rumen bacterium R-7; AB239481
0	0	0	0	0	0	1	2872	Firmicutes	Clostridia	Clostridiales	Veillonellaceae	Selenomonas	0.637	Selenomonas ruminantium; M40; AY685142
0	0	0	0	0	1	0	2876	Firmicutes	Clostridia	Clostridiales	Ruminococcaceae	Clostridium IV	0.717	Clostridiaceae bacterium DJF_LS40; EU728744
0	0	0	7	0	0	0	2877	Firmicutes	Bacilli	Lactobacillales	Lactobacillaceae	Lactobacillus	0.807	Lactobacillus gasseri (T); ATCC 33323; AF519171
0	0	0	0	0	1	0	2880	Firmicutes	Clostridia	Clostridiales	Clostridiaceae 1	Clostridium sensu stricto	0.627	Clostridium putrefaciens; DSM 1291; Y18177
0	0	1	0	0	0	0	2883	Firmicutes	Bacilli	Lactobacillales	Lactobacillaceae	Lactobacillus	0.891	Lactobacillus helveticus; NM157-1; HM218623
1	0	0	2	0	0	0	2884	Firmicutes	Bacilli	Lactobacillales	Lactobacillaceae	Lactobacillus	0.930	Lactobacillus reuteri; BCS142; EU547311
0	1	0	0	0	0	0	2885	Firmicutes	Clostridia	Clostridiales	unclassified_Clostridiales		1.000	Clostridiales bacterium 77-5d; HQ452857
0	0	0	0	0	0	1	2886	Firmicutes	Clostridia	Clostridiales	Clostridiaceae 1	Clostridium sensu stricto	0.525	Red Sea bacterium KT-2K1; AJ309522
0	0	0	0	0	0	1	2888	Firmicutes	Clostridia	Clostridiales	Gracilibacteraceae	Gracilibacter	0.455	Clostridium sp. FCB90-3; AJ229251
0	0	0	0	0	0	1	2889	Firmicutes	Clostridia	Clostridiales	Ruminococcaceae	Clostridium IV	0.677	Clostridium methylpentosum (T); DSM 5476; Y18181
0	0	0	0	0	0	1	2890	Firmicutes	Clostridia	Clostridiales	Ruminococcaceae	unclassified_Ruminococcaceae	0.786	rumen bacterium NK3B98; GU324364
1	0	0	0	0	0	0	2898	Firmicutes	Bacilli	Lactobacillales	Lactobacillaceae	Lactobacillus	0.916	Lactobacillus sp. C56; FJ611792
0	0	0	0	0	0	1	2902	Firmicutes	Clostridia	Clostridiales	Ruminococcaceae	Acetivibrio	0.641	Clostridiales bacterium oral taxon F32; VO026; HM099644
0	0	0	0	0	3	1	2908	Firmicutes	Clostridia	Clostridiales	Ruminococcaceae	Pseudoflavonifractor	0.843	Pseudoflavonifractor capillosus (T); ATCC 29799; AY136666
1	1	0	0	0	1	0	2911	Firmicutes	Clostridia	Clostridiales	Ruminococcaceae	Acetivibrio	0.785	Clostridiales bacterium oral taxon F32; VO026; HM099644
0	0	2	0	7	2	4	2916	Firmicutes	Bacilli	Lactobacillales	Streptococcaceae	Streptococcus	1.000	Streptococcus pasteuri; NEM1202, CIP 105070; AJ297216
0	0	0	0	0	2	0	2928	Firmicutes	Clostridia	Clostridiales	Clostridiales_Incertae Sedis XIII	Anaerovorax	0.667	Clostridiaceae bacterium FH042; AB298771
0	0	0	1	0	0	0	2931	Firmicutes	Bacilli	Lactobacillales	Lactobacillaceae	Lactobacillus	0.876	Lactobacillus salivarius; DSPV 344T; FJ751787
0	0	0	2	0	0	0	2933	Firmicutes	Bacilli	Lactobacillales	Lactobacillaceae	Lactobacillus	0.909	bacterium ii1270; DQ057451
0	0	1	0	0	3	5	2938	Firmicutes	Clostridia	Clostridiales	Lachnospiraceae	unclassified_Lachnospiraceae	0.477	bacterium YJ1; HQ917002
0	0	0	0	0	2	0	2939	Firmicutes	Clostridia	Clostridiales	unclassified_Clostridiales		0.606	rumen bacterium R-7; AB239481
0	0	0	0	0	1	0	2941	Firmicutes	Clostridia	Clostridiales	Ruminococcaceae	Faecalibacterium	0.779	Faecalibacterium prausnitzii (T); ATCC 27768; AJ413954
0	0	0	0	0	0	1	2942	Firmicutes	Clostridia	Clostridiales	Veillonellaceae	Dendrosporobacter	0.403	Anaerospora hongkongensis; HKU15; AY372050
0	0	0	0	0	0	1	2946	Firmicutes	Clostridia	Clostridiales	Ruminococcaceae	Clostridium IV	0.485	Clostridium cellulosi; D3; FJ465164
0	1	0	0	0	0	0	2947	Firmicutes	Bacilli	Lactobacillales	Lactobacillaceae	Lactobacillus	0.870	Lactobacillus agilis; DSPV 013C; GQ231446
0	2	1	0	0	0	0	2948	Firmicutes	Bacilli	Lactobacillales	Lactobacillaceae	Lactobacillus	0.850	Lactobacillus amylolyticus (T); DSM 1664 T; Y17361
0	1	0	0	0	0	0	2950	Firmicutes	Bacilli	Lactobacillales	Lactobacillaceae	Lactobacillus	0.892	Lactobacillus helveticus; IMAU50027; YN17-1-2-1-1; FJ749428
0	1	0	0	0	0	0	2959	Firmicutes	Bacilli	Bacillales	Bacillaceae 1	Bacillus	0.921	Bacillus sp. DTY1; DQ363561
0	0	0	0	0	0	2	2960	Firmicutes	Clostridia	Clostridiales	Lachnospiraceae	Blautia	0.805	Blautia glucerasea (T); HFTH-1; AB439724
0	0	0	1	0	0	0	2962	Firmicutes	Bacilli	Lactobacillales	Lactobacillaceae	Lactobacillus	0.858	Lactobacillus kitasatonis (T); JCM 1039; AB107638
0	1	1	0	0	0	2	2964	Firmicutes	Clostridia	Clostridiales	Ruminococcaceae	Acetivibrio	0.841	Clostridiales bacterium oral taxon F32; VO026; HM099644
0	0	0	0	0	0	1	2967	Firmicutes	Clostridia	Clostridiales	Ruminococcaceae	Clostridium IV	0.661	Clostridium methylpentosum (T); DSM 5476; Y18181
0	0	1	0	0	0	1	2971	Firmicutes	Clostridia	Clostridiales	Ruminococcaceae	Acetivibrio	0.677	Clostridiales bacterium oral taxon F32; VO026; HM099644
0	0	0	0	0	0	1	2972	Firmicutes	Bacilli	Lactobacillales	Lactobacillaceae	Lactobacillus	0.534	Lactobacillus sp. KLDS 1.0718; EU600922
0	0	0	0	0	1	0	2975	Firmicutes	Clostridia	Clostridiales	Lachnospiraceae	Anaerostipes	0.449	Anaerostipes butyraticus; JCM 17466; AB616134
0	2	0	2	0	0	0	2978	Firmicutes	Bacilli	Lactobacillales	Lactobacillaceae	Lactobacillus	0.858	Lactobacillus salivarius; DLS 0811; AB186340
0	0	0	2	0	0	0	2979	Firmicutes	Bacilli	Lactobacillales	Lactobacillaceae	Lactobacillus	0.933	Lactobacillus gasseri (T); ATCC 33323; AF519171
0	0	2	0	0	31	9	2980	Firmicutes	Clostridia	Clostridiales	unclassified_Clostridiales		0.689	Clostridiales bacterium JN18_A56_K; DQ168652
0	0	0	0	0	0	1	2982	Firmicutes	Clostridia	Clostridiales	Lachnospiraceae	Lachnospiracea_incertae_sedis	0.626	Clostridium sp. ID11; AY960565
0	0	2	0	0	1	0	2983	Firmicutes	Clostridia	Clostridiales	Lachnospiraceae	unclassified_Lachnospiraceae	0.985	intestinal bacterium CG19-1; FJ711049
0	1	0	0	0	0	0	2984	Firmicutes	Bacilli	Lactobacillales	Lactobacillaceae	Lactobacillus	0.897	Lactobacillus sp. LEM 202; FR681899
0	2	5	1	0	3	25	2989	Firmicutes	Clostridia	Clostridiales	Ruminococcaceae	Faecalibacterium	0.795	Faecalibacterium prausnitzii (T); ATCC 27768; AJ413954
0	0	0	0	0	2	0	2997	Firmicutes	Clostridia	Clostridiales	Ruminococcaceae	Ruminococcus	0.578	Ruminococcus flavefaciens; LP-R1-Adx; AF104835
0	0	0	4	0	6	8	2998	Firmicutes	Clostridia	Clostridiales	Ruminococcaceae	unclassified_Ruminococcaceae	0.681	Clostridiaceae bacterium NML 060002; EU815225
0	1	1	1	0	0	0	2999	Firmicutes	Clostridia	Clostridiales	Ruminococcaceae	Flavonifractor	1.000	Clostridium orbiscindens (T); DSM 6740; Y18187
0	0	0	0	0	0	1	3002	Firmicutes	Clostridia	Clostridiales	Lachnospiraceae	Lachnospiracea_incertae_sedis	0.752	Clostridiales bacterium 33-7e; HQ452856
0	0	0	0	0	0	1	3003	Firmicutes	Clostridia	Clostridiales	Ruminococcaceae	Clostridium IV	0.650	Lachnospiraceae bacterium 19gly4; AF550610
0	0	0	0	0	0	1	3004	Firmicutes	Clostridia	Clostridiales	Lachnospiraceae	unclassified_Lachnospiraceae	0.619	Ruminococcus obeum (T); X85101
0	0	0	0	0	0	3	3007	Firmicutes	Clostridia	Clostridiales	Ruminococcaceae	Faecalibacterium	0.705	bacterium ic1379; DQ057476
0	0	0	0	0	1	0	3008	Firmicutes	Clostridia	Clostridiales	Lachnospiraceae	Lachnospiracea_incertae_sedis	0.494	Clostridiales bacterium 33-7e; HQ452856
0	0	1	2	0	0	0	3010	Firmicutes	Bacilli	Lactobacillales	Lactobacillaceae	Lactobacillus	0.919	bacterium ii1270; DQ057451
0	0	0	0	0	2	14	3011	Firmicutes	Clostridia	Clostridiales	Ruminococcaceae	Clostridium III	0.610	Clostridium sp. FG4; AB207248
0	0	0	0	0	1	1	3015	Firmicutes	Clostridia	Clostridiales	Clostridiales_Incertae Sedis XIII	Anaerovorax	0.572	Clostridium aminobutyricum; DSM 2634; X76161
0	0	0	0	0	1	0	3017	Firmicutes	Clostridia	Clostridiales	unclassified_Clostridiales		0.619	Clostridiales bacterium JN18_A56_K; DQ168652
0	0	0	0	0	7	5	3024	Firmicutes	Clostridia	Clostridiales	Clostridiaceae 1	Oxobacter	0.634	unidentified eubacterium clone BSV07; AJ229181
0	0	0	0	0	0	1	3027	Firmicutes	Clostridia	Clostridiales	Ruminococcaceae	Ruminococcus	0.809	Ruminococcus lactaris (T); ATCC 29176; L76602
1	1	1	3	1	0	0	3028	Firmicutes	Bacilli	Lactobacillales	Lactobacillaceae	Lactobacillus	0.891	Lactobacillus acidophilus; C11; GQ202838
0	0	0	4	0	0	0	3029	Firmicutes	Bacilli	Lactobacillales	Lactobacillaceae	Lactobacillus	0.802	Lactobacillus sp. AB511; GU366016
0	0	1	2	0	0	9	3030	Firmicutes	Clostridia	Clostridiales	Ruminococcaceae	Acetivibrio	0.651	Clostridiales bacterium oral taxon F32; VO026; HM099644
0	3	0	0	0	0	0	3034	Firmicutes	Bacilli	Lactobacillales	Lactobacillaceae	Lactobacillus	0.867	bacterium ii1222; DQ057439
0	0	3	0	0	1	0	3035	Firmicutes	Clostridia	Clostridiales	Ruminococcaceae	unclassified_Ruminococcaceae	0.787	Clostridiaceae bacterium NML 061030; EU183300
0	0	0	1	0	0	0	3039	Firmicutes	Bacilli	Lactobacillales	Lactobacillaceae	Lactobacillus	0.708	Lactobacillus vaginalis; MF2123; AB158767
0	0	0	0	0	0	1	3041	Firmicutes	Clostridia	Clostridiales	Lachnospiraceae	Blautia	0.855	Blautia glucerasea (T); HFTH-1; AB439724
0	0	0	0	0	0	1	3044	Firmicutes	Clostridia	Clostridiales	unclassified_Clostridiales		0.480	Clostridiales bacterium oral taxon 093; CK059; GQ422712
0	0	0	3	2	0	0	3045	Firmicutes	Bacilli	Lactobacillales	Lactobacillaceae	Lactobacillus	0.930	Lactobacillus gasseri; L1; DQ445776
0	0	0	2	0	0	0	3048	Firmicutes	Bacilli	Lactobacillales	Lactobacillaceae	Lactobacillus	0.934	bacterium ii1270; DQ057451
0	0	2	1	0	9	9	3049	Firmicutes	Clostridia	Clostridiales	Lachnospiraceae	Blautia	0.985	Blautia glucerasea (T); HFTH-1; AB439724
0	0	0	0	0	7	5	3052	Firmicutes	Clostridia	Clostridiales	Lachnospiraceae	unclassified_Lachnospiraceae	0.896	butyrate-producing bacterium SM4/1; FP929060
0	0	0	0	0	38	60	3054	Firmicutes	Clostridia	Clostridiales	Lachnospiraceae	Lachnospiracea_incertae_sedis	0.887	Clostridiales bacterium 33-7e; HQ452856
0	0	0	1	0	0	0	3058	Firmicutes	Bacilli	Lactobacillales	Lactobacillaceae	Lactobacillus	0.616	Lactobacillus coleohominis; TB-C19; AB425925
0	0	1	0	0	1	1	3059	Firmicutes	Clostridia	Clostridiales	unclassified_Clostridiales		0.672	Clostridiales bacterium JN18_A89_K*; DQ168653
0	0	0	0	0	0	1	3062	Firmicutes	Clostridia	Clostridiales	Ruminococcaceae	Acetivibrio	0.694	Clostridiales bacterium oral taxon F32; VO026; HM099644
0	0	0	0	0	2	0	3063	Firmicutes	Clostridia	Clostridiales	Lachnospiraceae	Clostridium XlVa	0.791	Clostridium celerecrescens; IrT-JG1-12; AJ295659
0	0	0	0	0	0	1	3066	Firmicutes	Clostridia	Clostridiales	Veillonellaceae	Megasphaera	0.799	Megasphaera genomosp. C1; C3MLM013; AY278622
0	11	0	9	3	0	0	3067	Firmicutes	Bacilli	Lactobacillales	Lactobacillaceae	Lactobacillus	0.848	Lactobacillus gallinarum; ATCC 33199; AJ242968
1	0	0	0	0	0	0	3068	Firmicutes	Bacilli	Lactobacillales	Lactobacillaceae	Lactobacillus	0.865	Lactobacillus sp. AB05-1; GU366020
0	0	0	0	0	0	2	3071	Firmicutes	Clostridia	Clostridiales	Lachnospiraceae	unclassified_Lachnospiraceae	0.793	Lachnospiraceae bacterium DJF_CP76; EU728729
0	0	1	0	0	28	13	3076	Firmicutes	Clostridia	Clostridiales	Clostridiales_Incertae Sedis XII	Fusibacter	0.561	Fusibacter sp. SA1; AF491333
0	2	1	0	0	0	0	3082	Firmicutes	Bacilli	Lactobacillales	Lactobacillaceae	Lactobacillus	0.966	Lactobacillus ingluviei; G 12; AF308146
19	64	44	360	12	0	0	3084	Firmicutes	Bacilli	Lactobacillales	Lactobacillaceae	Lactobacillus	0.979	Lactobacillus coleohominis; AJ292530
0	1	0	0	0	0	0	3085	Firmicutes	Bacilli	Lactobacillales	Lactobacillaceae	unclassified_Lactobacillaceae	0.614	Lactobacillus sp. L17; AF158996
0	1	0	1	0	0	0	3092	Firmicutes	Bacilli	Lactobacillales	Lactobacillaceae	Lactobacillus	0.888	Lactobacillus sp. AB511; GU366016
0	0	0	0	0	0	1	3094	Firmicutes	Clostridia	Clostridiales	Lachnospiraceae	Clostridium XlVa	0.659	Clostridium hylemonae; TN-271; AB023972
0	1	0	0	0	0	0	3096	Firmicutes	Bacilli	Lactobacillales	Lactobacillaceae	Lactobacillus	0.803	Lactobacillus ingluviei; G22; AF308147
0	0	0	0	0	1	4	3099	Firmicutes	Clostridia	Clostridiales	Ruminococcaceae	Clostridium III	0.713	Clostridium hungatei; type strain: DSM 14427; FR749967
0	1	0	0	0	0	0	3101	Firmicutes	Bacilli	Lactobacillales	Enterococcaceae	Enterococcus	0.796	Enterococcus cecorum; NCDO 2674T; Y18355
0	0	0	0	0	0	1	3108	Firmicutes	Clostridia	Clostridiales	Lachnospiraceae	Anaerostipes	0.616	Clostridium indolis; CM971; AF028351
0	1	0	2	0	0	0	3109	Firmicutes	Bacilli	Lactobacillales	Lactobacillaceae	Lactobacillus	0.942	Lactobacillus panis (T); DSM 6035T; X94230
731	1867	721	1320	350	36	57	3111	Firmicutes	Bacilli	Lactobacillales	Lactobacillaceae	Lactobacillus	1.000	Lactobacillus salivarius; AF335475
77	115	30	167	23	3	3	3118	Firmicutes	Bacilli	Lactobacillales	Lactobacillaceae	Lactobacillus	1.000	Lactobacillus agilis; TB-B13; AB425919
0	0	0	2	0	0	0	3120	Firmicutes	Bacilli	Lactobacillales	Lactobacillaceae	Lactobacillus	0.863	Lactobacillus sp. T059; AY391826
0	0	0	0	0	0	1	3121	Firmicutes	Clostridia	Clostridiales	Lachnospiraceae	unclassified_Lachnospiraceae	0.665	bacterium ic1294; DQ057458
0	0	0	0	0	0	2	3129	Firmicutes	Clostridia	Clostridiales	Lachnospiraceae	Blautia	0.754	Clostridiales bacterium A2-162; DQ986224
0	0	0	0	0	0	1	3130	Firmicutes	Clostridia	Clostridiales	Ruminococcaceae	Acetivibrio	0.629	Clostridiales bacterium oral taxon F32; VO026; HM099644
0	0	0	0	0	0	1	3133	Firmicutes	Clostridia	Clostridiales	Lachnospiraceae	Blautia	0.771	Blautia glucerasea (T); HFTH-1; AB439724
0	0	0	0	0	0	1	3137	Firmicutes	Clostridia	Clostridiales	Clostridiaceae 2	Alkaliphilus	0.486	Alkaliphilus crotonatoxidans (T); B11-2; AF467248
0	0	0	0	0	1	2	3140	Firmicutes	Clostridia	Clostridiales	Lachnospiraceae	unclassified_Lachnospiraceae	0.795	bacterium ic1291; DQ057456
0	0	0	1	0	0	0	3142	Firmicutes	Bacilli	Lactobacillales	Lactobacillaceae	Lactobacillus	1.000	Lactobacillus reuteri; LU3; AY735406
0	0	0	0	0	0	2	3151	Firmicutes	Clostridia	Clostridiales	Lachnospiraceae	unclassified_Lachnospiraceae	0.840	Ruminococcus obeum (T); X85101
0	0	2	0	0	1	0	3154	Firmicutes	Clostridia	Clostridiales	Lachnospiraceae	unclassified_Lachnospiraceae	0.575	Clostridiaceae bacterium FH052; AB298768
1	1	0	2	0	0	0	3156	Firmicutes	Bacilli	Lactobacillales	Lactobacillaceae	Lactobacillus	0.927	Lactobacillus kitasatonis (T); JCM 1039; AB107638
0	0	0	0	0	1	0	3157	Firmicutes	Clostridia	Clostridiales	Ruminococcaceae	Pseudoflavonifractor	0.547	bacterium ASF500; ASF 500; AF157051
0	0	0	0	0	1	2	3160	Firmicutes	Clostridia	Clostridiales	Ruminococcaceae	Pseudoflavonifractor	0.718	Clostridium sp. NML 04A032; EU815224
0	0	1	0	0	1	3	3164	Firmicutes	Clostridia	Clostridiales	Lachnospiraceae	unclassified_Lachnospiraceae	0.783	bacterium YE257; FJ966227
0	0	0	0	0	0	1	3171	Firmicutes	Clostridia	Clostridiales	Lachnospiraceae	Blautia	0.857	Blautia glucerasea (T); HFTH-1; AB439724
0	0	0	0	0	0	1	3172	Firmicutes	Clostridia	Clostridiales	Ruminococcaceae	Clostridium IV	0.711	Clostridium sp. YIT 12070; AB491208
0	0	0	0	0	0	1	3176	Firmicutes	Clostridia	Clostridiales	Ruminococcaceae	Faecalibacterium	0.639	Faecalibacterium prausnitzii SL3/3; FP929046
1	23	0	24	4	0	0	3181	Firmicutes	Bacilli	Lactobacillales	Lactobacillaceae	Lactobacillus	0.875	Lactobacillus hamsteri (T); DSM 5661T; AJ306298
0	0	0	0	0	3	3	3182	Firmicutes	Clostridia	Clostridiales	Ruminococcaceae	Pseudoflavonifractor	0.750	Pseudoflavonifractor capillosus (T); ATCC 29799; AY136666
0	0	0	0	0	2	0	3183	Firmicutes	Clostridia	Clostridiales	Lachnospiraceae	Lachnospiracea_incertae_sedis	0.796	Clostridium sp. SY8519; AP012212
0	0	0	1	0	0	0	3188	Firmicutes	Bacilli	Lactobacillales	Lactobacillaceae	Lactobacillus	0.906	Lactobacillus pontis; IMAU30161; XE5-2; FJ749718
0	0	2	0	0	0	0	3190	Firmicutes	Bacilli	Bacillales	Bacillaceae 2	Virgibacillus	0.985	Virgibacillus proomii (T); LMG 12370; AJ012667
0	1	0	1	0	7	9	3195	Firmicutes	Clostridia	Clostridiales	Clostridiales_Incertae Sedis XI	unclassified_Clostridiales_Incertae Sedis XI	0.491	Sedimentibacter hongkongensis; KI; AY571338
0	0	1	1	0	3	0	490	Fusobacteria	Fusobacteria	Fusobacteriales	Fusobacteriaceae	Clostridium XIX	0.979	Fusobacterium sp. DJF_B100; EU728711
0	1	0	0	0	0	0	1610	Fusobacteria	Fusobacteria	Fusobacteriales	Fusobacteriaceae	Clostridium XIX	0.835	Fusobacterium sp. DJF_B100; EU728711
1	4	9	4	0	31	24	2238	Fusobacteria	Fusobacteria	Fusobacteriales	Fusobacteriaceae	Clostridium XIX	0.979	Fusobacterium sp. DJF_B100; EU728711
0	0	0	0	0	1	0	0	Proteobacteria	Betaproteobacteria	Burkholderiales	Sutterellaceae	unclassified_Sutterellaceae	0.772	Sutterella sp. YIT 12072; AB491210
3	1	1	0	0	0	0	2	Proteobacteria	Gammaproteobacteria	Enterobacteriales	Enterobacteriaceae	Pantoea	0.982	bacterium SV72A; AY770431
0	0	1	0	0	1	2	4	Proteobacteria	Alphaproteobacteria	Kiloniellales	Kiloniellaceae	Kiloniella	0.529	Thalassospira sp. 2ta1; FJ952805
0	0	0	0	0	0	1	5	Proteobacteria	Alphaproteobacteria	Rhizobiales	Hyphomicrobiaceae	Gemmiger	0.824	Gemmiger formicilis (T); ATCC 27749; X2-56; GU562446
0	0	1	0	0	1	11	11	Proteobacteria	Gammaproteobacteria	Aeromonadales	Succinivibrionaceae	Anaerobiospirillum	0.752	Anaerobiospirillum sp. B0101; AF497808
0	1	0	2	0	0	0	24	Proteobacteria	Gammaproteobacteria	Pseudomonadales	Pseudomonadaceae	Pseudomonas	0.912	Pseudomonas monteilii; R1; DQ071557
1	1	1	0	0	0	0	28	Proteobacteria	Gammaproteobacteria	Pasteurellales	Pasteurellaceae	Gallibacterium	0.976	Gallibacterium anatis; Gerl. 220/s1/89; AF228006
1	0	0	0	0	0	0	50	Proteobacteria	Alphaproteobacteria	Sphingomonadales	Sphingomonadaceae	Sphingomonas	0.984	Sphingomonas sp. CC-LTT-6; AY941088
0	0	0	0	0	0	1	58	Proteobacteria	Betaproteobacteria	Burkholderiales	Sutterellaceae	Parasutterella	0.739	Parasutterella secunda (T); YIT 12071; AB491209
0	0	1	0	0	0	1	61	Proteobacteria	Alphaproteobacteria	unclassified_Alphaproteobacteria			0.498	alpha proteobacterium K018; AY371436
0	1	2	1	0	54	42	71	Proteobacteria	Betaproteobacteria	Burkholderiales	Sutterellaceae	Parasutterella	1.000	Parasutterella secunda (T); YIT 12071; AB491209
0	0	1	0	0	0	0	93	Proteobacteria	Betaproteobacteria	Burkholderiales	Burkholderiales_incertae_sedis	unclassified_Burkholderiales_incertae_sedis	0.936	Aquabacterium sp. HL-23; JF693999
0	0	0	0	0	1	1	133	Proteobacteria	Betaproteobacteria	Burkholderiales	Sutterellaceae	Parasutterella	0.817	Parasutterella secunda (T); YIT 12071; AB491209
0	0	0	0	0	0	1	138	Proteobacteria	Betaproteobacteria	Burkholderiales	Sutterellaceae	Parasutterella	0.798	Parasutterella secunda (T); YIT 12071; AB491209
26	19	19	2	0	0	0	159	Proteobacteria	Gammaproteobacteria	Pasteurellales	Pasteurellaceae	Gallibacterium	1.000	Gallibacterium anatis (T); F 149; AF228001
0	0	1	0	0	0	0	161	Proteobacteria	Alphaproteobacteria	Rhizobiales	Bradyrhizobiaceae	unclassified_Bradyrhizobiaceae	0.920	alpha proteobacterium OR-46; HM163269
1	0	1	0	0	0	0	169	Proteobacteria	Betaproteobacteria	Burkholderiales	Sutterellaceae	Sutterella	0.821	Sutterella stercoricanis (T); type strain: CCUG 47620; AJ566849
0	0	0	0	0	0	1	193	Proteobacteria	Betaproteobacteria	Burkholderiales	Sutterellaceae	Parasutterella	0.794	Parasutterella secunda (T); YIT 12071; AB491209
0	1	2	0	0	0	1	200	Proteobacteria	Gammaproteobacteria	Enterobacteriales	Enterobacteriaceae	Salmonella	1.000	Salmonella enterica subsp. enterica; ATCC 13311; X80681
1	0	0	0	0	0	0	213	Proteobacteria	Gammaproteobacteria	Pasteurellales	Pasteurellaceae	Gallibacterium	1.000	Gallibacterium anatis; Gerl. 220/s1/89; AF228006
0	0	0	0	0	1	0	262	Proteobacteria	Betaproteobacteria	Burkholderiales	Sutterellaceae	Sutterella	0.804	Sutterella parvirubra (T); YIT 11816 (= JCM 14724, = DSM 19354); AB300989
3	1	0	0	0	0	0	263	Proteobacteria	Alphaproteobacteria	Sphingomonadales	Sphingomonadaceae	Sphingomonas	0.969	Sphingomonas sp. TSBY-13; DQ145758
0	0	0	0	0	0	1	271	Proteobacteria	Deltaproteobacteria	Bdellovibrionales	Bdellovibrionaceae	Vampirovibrio	0.729	rumen bacterium YS2; AF544207
0	1	0	0	0	0	0	289	Proteobacteria	Gammaproteobacteria	Pasteurellales	Pasteurellaceae	Gallibacterium	0.846	Gallibacterium anatis; Yu-ZMD-XP-2-SEL; GQ423353
0	1	0	0	0	0	0	299	Proteobacteria	Gammaproteobacteria	Alteromonadales	Shewanellaceae	Shewanella	0.985	Shewanella baltica OS155; CP000563
0	2	4	1	0	42	34	328	Proteobacteria	Epsilonproteobacteria	Campylobacterales	Helicobacteraceae	Helicobacter	1.000	Helicobacter cf. pullorum; W.Tee-Cro; AF334681
0	0	0	0	0	0	4	362	Proteobacteria	Alphaproteobacteria	Rhizobiales	Hyphomicrobiaceae	Gemmiger	0.787	Gemmiger formicilis (T); ATCC 27749; X2-56; GU562446
1	1	0	0	0	0	0	375	Proteobacteria	Betaproteobacteria	Burkholderiales	Oxalobacteraceae	Massilia	0.937	bacterium OVA10; AY907561
0	0	0	0	0	1	4	394	Proteobacteria	Gammaproteobacteria	Enterobacteriales	Enterobacteriaceae	Escherichia/Shigella	0.997	Escherichia/Shigella dysenteriae (T); X96966
0	0	0	0	0	0	1	417	Proteobacteria	Deltaproteobacteria	Desulfovibrionales	Desulfovibrionaceae	Desulfovibrio	0.818	bacterium 'New Zealand D'; AY721628
0	0	1	0	0	0	0	418	Proteobacteria	Betaproteobacteria	Rhodocyclales	Rhodocyclaceae	Zoogloea	0.961	Zoogloea resiniphila (T); type strain: DhA-35=ATCC 700687; AJ011506
0	0	0	0	0	1	1	430	Proteobacteria	Betaproteobacteria	Burkholderiales	Oxalobacteraceae	Oxalobacter	0.909	Oxalobacter formigenes (T); OXB; U49757
1	0	4	3	0	116	90	488	Proteobacteria	Deltaproteobacteria	Desulfovibrionales	Desulfovibrionaceae	Desulfovibrio	0.985	bacterium 'New Zealand D'; AY721628
0	0	5	0	0	0	0	506	Proteobacteria	Betaproteobacteria	Burkholderiales	Burkholderiales_incertae_sedis	Methylibium	0.931	Methylibium sp. BAC115; EU130970
1	0	0	0	0	0	0	509	Proteobacteria	Alphaproteobacteria	Caulobacterales	Caulobacteraceae	Caulobacter	1.000	Caulobacter vibrioides (T); CB51; AJ009957
0	0	2	0	0	0	0	515	Proteobacteria	Gammaproteobacteria	Xanthomonadales	Sinobacteraceae	Alkanibacter	0.793	Alkanibacter difficilis (T); MN 154.3; AJ313020
0	0	0	0	0	2	7	526	Proteobacteria	Deltaproteobacteria	Desulfovibrionales	Desulfovibrionaceae	Desulfovibrio	0.934	Desulfovibrio piger (T); ATCC29098; AF192152
0	0	0	0	0	0	1	543	Proteobacteria	Betaproteobacteria	Burkholderiales	Sutterellaceae	Parasutterella	0.864	Parasutterella secunda (T); YIT 12071; AB491209
0	0	2	0	0	0	0	550	Proteobacteria	Deltaproteobacteria	Myxococcales	Sorangiineae	Polyangiaceae	0.564	Myxococcales bacterium Gsoil 473; AB245340
0	0	0	0	0	0	1	605	Proteobacteria	Betaproteobacteria	Burkholderiales	Sutterellaceae	Parasutterella	0.631	Parasutterella secunda (T); YIT 12071; AB491209
0	1	0	0	0	0	0	630	Proteobacteria	Betaproteobacteria	Burkholderiales	Sutterellaceae	Sutterella	0.778	Sutterella stercoricanis (T); type strain: CCUG 47620; AJ566849
0	0	1	0	0	0	0	642	Proteobacteria	Alphaproteobacteria	Sphingomonadales	Sphingomonadaceae	Sphingobium	0.994	Sphingomonas sp. C-D-NA7; HM755617
0	0	0	0	0	0	1	673	Proteobacteria	Gammaproteobacteria	Aeromonadales	Succinivibrionaceae	Anaerobiospirillum	0.599	Anaerobiospirillum thomasii (T); DSM 11806T; AJ420985
0	0	0	1	0	2	5	675	Proteobacteria	Betaproteobacteria	Burkholderiales	Sutterellaceae	Parasutterella	1.000	Parasutterella secunda (T); YIT 12071; AB491209
0	0	2	0	0	3	3	680	Proteobacteria	Betaproteobacteria	Burkholderiales	Sutterellaceae	Sutterella	0.723	Sutterella stercoricanis (T); type strain: CCUG 47620; AJ566849
0	0	0	0	0	0	1	683	Proteobacteria	Alphaproteobacteria	Rhizobiales	Hyphomicrobiaceae	Gemmiger	0.822	Gemmiger formicilis (T); ATCC 27749; X2-56; GU562446
0	0	1	0	0	0	0	745	Proteobacteria	Gammaproteobacteria	Pseudomonadales	Pseudomonadaceae	Pseudomonas	0.951	Pseudomonas stutzeri; ATCC 17682; AJ006107
0	0	0	0	0	1	0	763	Proteobacteria	Deltaproteobacteria	Desulfovibrionales	Desulfovibrionaceae	Desulfovibrio	0.592	bacterium 'New Zealand D'; AY721628
0	0	0	0	0	0	1	776	Proteobacteria	Deltaproteobacteria	Desulfovibrionales	Desulfovibrionaceae	Desulfovibrio	0.734	Desulfovibrio piger (T); ATCC29098; AF192152
0	0	4	0	0	0	0	804	Proteobacteria	Alphaproteobacteria	Rhizobiales	unclassified_Rhizobiales		0.885	unidentified eubacterium clone BSV56; AJ229208
0	0	0	0	0	1	0	815	Proteobacteria	Alphaproteobacteria	Rhodospirillales	Rhodospirillaceae	Insolitispirillum	0.568	Insolitispirillum peregrinum subsp. integrum; IAM 14946; AB074521
0	0	0	18	0	0	0	843	Proteobacteria	Epsilonproteobacteria	Campylobacterales	Campylobacteraceae	Campylobacter	0.982	Campylobacter insulaenigrae (T); NCTC 12927; DQ174183
0	0	1	0	0	0	0	867	Proteobacteria	Betaproteobacteria	Hydrogenophilales	Hydrogenophilaceae	Hydrogenophilus	0.936	Hydrogenophilus thermoluteolus (T); TH-1; AB009828
1384	1107	587	80	0	1	1	894	Proteobacteria	Gammaproteobacteria	Pasteurellales	Pasteurellaceae	Gallibacterium	1.000	Gallibacterium anatis; Gerl. 220/s1/89; AF228006
0	1	0	0	0	0	0	920	Proteobacteria	Alphaproteobacteria	Rhizobiales	Brucellaceae	Ochrobactrum	1.000	Ochrobactrum anthropi; HAMBI2402; AN5a; AF501340
0	0	0	1	0	0	0	956	Proteobacteria	Alphaproteobacteria	Sphingomonadales	Sphingomonadaceae	Sphingobium	1.000	Sphingomonas sp.; SS3 DSM6432; X87165
0	0	1	0	0	0	0	974	Proteobacteria	unclassified_"Proteobacteria"				0.492	delta proteobacterium SCGC AAA003-K20; HQ675424
1	1	2	0	0	0	0	1031	Proteobacteria	Betaproteobacteria	Burkholderiales	Oxalobacteraceae	Massilia	0.916	Massilia sp. CAI-19; DQ257420
0	0	0	0	0	0	2	1040	Proteobacteria	Alphaproteobacteria	Rhizobiales	Hyphomicrobiaceae	Gemmiger	0.691	Gemmiger formicilis (T); ATCC 27749; X2-56; GU562446
0	0	0	0	0	1	0	1085	Proteobacteria	Deltaproteobacteria	Bdellovibrionales	Bdellovibrionaceae	Vampirovibrio	0.628	rumen bacterium YS2; AF544207
0	0	0	0	0	3	4	1086	Proteobacteria	Alphaproteobacteria	Rhodospirillales	Rhodospirillaceae	Insolitispirillum	0.555	Insolitispirillum peregrinum subsp. integrum; IAM 14946; AB074521
417	261	167	33	0	1	0	1105	Proteobacteria	Gammaproteobacteria	Pasteurellales	Pasteurellaceae	Gallibacterium	1.000	Gallibacterium anatis (T); F 149; AF228001
25	9	10	0	0	0	0	1112	Proteobacteria	Betaproteobacteria	Burkholderiales	Sutterellaceae	Sutterella	0.779	Sutterella stercoricanis (T); type strain: CCUG 47620; AJ566849
0	0	0	0	0	2	0	1117	Proteobacteria	Deltaproteobacteria	Bdellovibrionales	Bdellovibrionaceae	Vampirovibrio	0.634	rumen bacterium YS2; AF544207
0	1	0	0	0	0	0	1125	Proteobacteria	Betaproteobacteria	Methylophilales	Methylophilaceae	Methylophilus	1.000	Methylophilus sp. EHg7; AY436797
0	0	2	0	0	31	64	1135	Proteobacteria	Deltaproteobacteria	Desulfovibrionales	Desulfovibrionaceae	Desulfovibrio	0.934	Desulfovibrio piger (T); ATCC29098; AF192152
0	0	0	0	0	0	1	1178	Proteobacteria	Gammaproteobacteria	Aeromonadales	Succinivibrionaceae	Succinatimonas	0.891	Succinatimonas hippei (T); YIT 12066; AB490810
0	0	0	0	0	9	3	1198	Proteobacteria	Deltaproteobacteria	Desulfovibrionales	Desulfovibrionaceae	Desulfovibrio	0.985	bacterium 'New Zealand D'; AY721628
0	0	0	2	0	0	0	1224	Proteobacteria	Betaproteobacteria	Burkholderiales	Burkholderiaceae	Burkholderia	0.994	Burkholderia sp. OY715; AJ300696
0	0	1	0	0	0	0	1282	Proteobacteria	Alphaproteobacteria	unclassified_Alphaproteobacteria			0.678	alpha proteobacterium A0839; AF236002
0	0	1	0	0	0	0	1288	Proteobacteria	Gammaproteobacteria	Pasteurellales	Pasteurellaceae	Gallibacterium	1.000	Gallibacterium anatis (T); F 149; AF228001
1	0	0	1	0	0	0	1296	Proteobacteria	Gammaproteobacteria	Pseudomonadales	Pseudomonadaceae	Pseudomonas	1.000	Pseudomonas sp.; S2; AJ002813
2	0	0	0	0	0	0	1309	Proteobacteria	Gammaproteobacteria	Pasteurellales	Pasteurellaceae	Gallibacterium	0.918	Gallibacterium anatis; Gerl. 220/s1/89; AF228006
0	0	0	0	0	0	1	1323	Proteobacteria	Deltaproteobacteria	Desulfovibrionales	Desulfovibrionaceae	Desulfovibrio	0.597	Desulfovibrio sp. FSR12A; DQ767883
0	0	5	0	0	0	0	1328	Proteobacteria	Alphaproteobacteria	Rhizobiales	Methylobacteriaceae	Methylobacterium	1.000	Methylobacterium sp. PC30.44; PC30.44 (pale pink colony type) = DSM 9263; Z23159
2	0	0	0	0	0	0	1351	Proteobacteria	Gammaproteobacteria	Pseudomonadales	Pseudomonadaceae	Pseudomonas	1.000	Pseudomonas sp. CWX5; EF119847
30	17	10	2	0	0	0	1355	Proteobacteria	Gammaproteobacteria	Pasteurellales	Pasteurellaceae	Avibacterium	1.000	Avibacterium sp. HP202; EU826043
0	0	0	0	0	1	2	1397	Proteobacteria	Deltaproteobacteria	Bdellovibrionales	Bdellovibrionaceae	Vampirovibrio	0.648	rumen bacterium YS2; AF544207
0	1	0	0	0	0	0	1399	Proteobacteria	Gammaproteobacteria	Pasteurellales	Pasteurellaceae	Gallibacterium	0.854	Gallibacterium anatis; 20558/3kl.; AF228010
0	1	0	0	0	0	0	1410	Proteobacteria	Gammaproteobacteria	Pasteurellales	Pasteurellaceae	Gallibacterium	0.908	Gallibacterium anatis UMN179; CP002667
2	2	0	1	0	0	0	1415	Proteobacteria	Betaproteobacteria	Burkholderiales	Comamonadaceae	Acidovorax	0.997	Acidovorax sp. UFZ-B517; AF235010
0	0	0	0	0	0	1	1422	Proteobacteria	Deltaproteobacteria	Desulfovibrionales	Desulfovibrionaceae	Bilophila	0.771	Bilophila wadsworthia; L35148
0	0	1	0	0	0	0	1449	Proteobacteria	Gammaproteobacteria	Aeromonadales	Succinivibrionaceae	Succinatimonas	0.486	Succinatimonas hippei (T); YIT 12066; AB490810
0	0	0	0	0	0	1	1456	Proteobacteria	Epsilonproteobacteria	Campylobacterales	Helicobacteraceae	Helicobacter	0.816	Helicobacter equorum (T); EqF1; DQ307735
0	0	0	0	0	1	0	1471	Proteobacteria	Deltaproteobacteria	Desulfovibrionales	Desulfovibrionaceae	Desulfovibrio	0.714	Desulfovibrio desulfuricans subsp. desulfuricans str. ATCC 27774; CP001358
0	0	2	575	1	2	4	1489	Proteobacteria	Epsilonproteobacteria	Campylobacterales	Campylobacteraceae	Campylobacter	0.982	Campylobacter insulaenigrae (T); NCTC 12927; DQ174183
0	1	0	0	0	0	0	1497	Proteobacteria	Gammaproteobacteria	Xanthomonadales	Xanthomonadaceae	Stenotrophomonas	0.991	Pseudomonas geniculata (T); ATCC 19374T; AB021404
0	0	2	1	0	0	0	1516	Proteobacteria	Gammaproteobacteria	Pseudomonadales	Moraxellaceae	Acinetobacter	1.000	Acinetobacter junii (T); DSM 6964; X81664
0	0	0	0	0	0	1	1600	Proteobacteria	Deltaproteobacteria	Desulfovibrionales	Desulfovibrionaceae	Desulfovibrio	0.783	bacterium 'New Zealand D'; AY721628
1	0	0	0	0	0	0	1629	Proteobacteria	Gammaproteobacteria	Pasteurellales	Pasteurellaceae	Avibacterium	0.939	Avibacterium sp. 46671; EU826041
0	0	4	0	0	0	0	1638	Proteobacteria	Betaproteobacteria	Rhodocyclales	Rhodocyclaceae	Zoogloea	0.951	Zoogloea caeni (T); EMB 43; DQ413148
2	6	0	0	0	0	0	1645	Proteobacteria	Betaproteobacteria	Neisseriales	Neisseriaceae	Neisseria	0.867	Neisseria weaveri; VA6362grgr_2001; AF395911
0	0	0	1	0	0	0	1709	Proteobacteria	Gammaproteobacteria	Pseudomonadales	Pseudomonadaceae	Pseudomonas	0.836	Pseudomonas sp. HF-1; AY823996
1	0	0	0	0	0	0	1721	Proteobacteria	Gammaproteobacteria	Pasteurellales	Pasteurellaceae	Gallibacterium	0.982	Gallibacterium anatis (T); F 149; AF228001
0	0	1	0	0	0	0	1761	Proteobacteria	Alphaproteobacteria	Rhizobiales	Phyllobacteriaceae	Mesorhizobium	0.802	Mesorhizobium sp. MF22; EF219052
0	0	0	0	0	7	1	1792	Proteobacteria	Betaproteobacteria	Burkholderiales	Sutterellaceae	unclassified_Sutterellaceae	0.786	Sutterella sp. YIT 12072; AB491210
1	0	0	0	0	0	0	1793	Proteobacteria	Gammaproteobacteria	Pasteurellales	Pasteurellaceae	Gallibacterium	0.951	Gallibacterium anatis; F 279; AF228002
0	1	2	0	0	0	4	1795	Proteobacteria	Alphaproteobacteria	Rhodospirillales	Rhodospirillaceae	Azospirillum	0.491	Roseomonas genomospecies 6; ATCC 49961; AY150050
99	88	56	4	0	0	0	1819	Proteobacteria	Gammaproteobacteria	Pasteurellales	Pasteurellaceae	Gallibacterium	1.000	Gallibacterium anatis; Gerl. 220/s1/89; AF228006
0	0	0	0	0	13	9	1832	Proteobacteria	Betaproteobacteria	Burkholderiales	Sutterellaceae	Parasutterella	0.720	Parasutterella secunda (T); YIT 12071; AB491209
0	0	0	0	0	7	1	1834	Proteobacteria	Deltaproteobacteria	Desulfovibrionales	Desulfovibrionaceae	Desulfovibrio	0.856	Desulfovibrio piger (T); ATCC29098; AF192152
0	0	0	0	0	12	16	1837	Proteobacteria	Betaproteobacteria	Burkholderiales	Sutterellaceae	Sutterella	0.816	Sutterella parvirubra (T); YIT 11816 (= JCM 14724, = DSM 19354); AB300989
0	0	1	0	0	0	0	1855	Proteobacteria	Gammaproteobacteria	Xanthomonadales	Xanthomonadaceae	Rudaea	0.934	Rudaea cellulosilytica (T); KIS3-4; EU741687
0	0	0	0	0	1	0	1861	Proteobacteria	Deltaproteobacteria	Bdellovibrionales	Bdellovibrionaceae	Vampirovibrio	0.674	rumen bacterium YS2; AF544207
0	0	0	0	0	1	0	1865	Proteobacteria	Betaproteobacteria	Burkholderiales	Sutterellaceae	unclassified_Sutterellaceae	0.644	Sutterella sp. YIT 12072; AB491210
2	1	13	2	0	33	55	1877	Proteobacteria	Gammaproteobacteria	Aeromonadales	Succinivibrionaceae	Anaerobiospirillum	0.774	Anaerobiospirillum thomasii (T); DSM 11806T; AJ420985
2	2	1	0	0	0	0	1890	Proteobacteria	Gammaproteobacteria	Pasteurellales	Pasteurellaceae	Avibacterium	0.884	Avibacterium paragallinarum; Modesto; AY498870
0	0	0	1	0	0	0	1894	Proteobacteria	Deltaproteobacteria	Myxococcales	Nannocystineae	unclassified_Nannocystineae	0.705	bacterium Ellin6502; HM748650
0	0	2	0	0	16	21	1910	Proteobacteria	Deltaproteobacteria	Desulfovibrionales	Desulfovibrionaceae	Desulfovibrio	0.703	Desulfovibrio intestinalis; JG-G12; AJ295680
0	0	3	0	0	0	0	1917	Proteobacteria	Betaproteobacteria	Burkholderiales	Comamonadaceae	Curvibacter	0.927	Curvibacter lanceolatus (T); ATCC 14669T; AB021390
0	2	4	0	0	0	0	1944	Proteobacteria	Alphaproteobacteria	Rhizobiales	Bradyrhizobiaceae	Bradyrhizobium	1.000	Bradyrhizobium sp. ORS2011; AF230720
0	0	12	0	0	0	0	1966	Proteobacteria	Betaproteobacteria	Burkholderiales	Comamonadaceae	Variovorax	1.000	Variovorax sp. WFF52; AB003627
0	0	0	0	0	8	5	1981	Proteobacteria	Betaproteobacteria	Burkholderiales	Sutterellaceae	unclassified_Sutterellaceae	0.824	Sutterella sp. YIT 12072; AB491210
0	0	2	0	0	0	0	2024	Proteobacteria	Alphaproteobacteria	Rhodospirillales	Acetobacteraceae	Stella	0.342	Stella humosa (T); DSM5900; AJ535710
[truncated: 90 more rows]
